# Supplementary material for: Crizotinib inhibits NF2-associated schwannoma through inhibition of focal adhesion kinase 1
Source: Oncotarget. 2016 Jun 23;7(34):54515–25. doi: 10.18632/oncotarget.10248 (PMC5342359; doi:10.18632/oncotarget.10248)
Supplement: Supplementary file 2 [file oncotarget-07-54515-s002.xls]

## Sheet: Kissil_Exp_17_11_IPA_annotation
Mouse Gene symbol	RPKM	Human Gene Symbol	Entrez Gene Name	Location	Type(s)
Pkm	1251.43	PKM	pyruvate kinase, muscle	Cytoplasm	kinase
Nme2	888.68	NME2	NME/NM23 nucleoside diphosphate kinase 2	Nucleus	kinase
Pgk1	525.209	PGK1	phosphoglycerate kinase 1	Cytoplasm	kinase
Nme1	428.66	NME1	NME/NM23 nucleoside diphosphate kinase 1	Cytoplasm	kinase
Cdk4	405.704	CDK4	cyclin-dependent kinase 4	Nucleus	kinase
Cks1b	243.766	CKS1B	CDC28 protein kinase regulatory subunit 1B	Other	kinase
Dtymk	188.949	DTYMK	deoxythymidylate kinase (thymidylate kinase)	Cytoplasm	kinase
Axl	157.372	AXL	AXL receptor tyrosine kinase	Plasma Membrane	kinase
Cks2	147.332	CKS2	CDC28 protein kinase regulatory subunit 2	Other	kinase
Prkar1a	132.183	PRKAR1A	protein kinase, cAMP-dependent, regulatory, type I, alpha	Cytoplasm	kinase
Mapk6	121.927	MAPK6	mitogen-activated protein kinase 6	Cytoplasm	kinase
Csnk2b	116.815	CSNK2B	casein kinase 2, beta polypeptide	Cytoplasm	kinase
Map2k3	110.222	MAP2K3	mitogen-activated protein kinase kinase 3	Cytoplasm	kinase
Nrp2	99.217	NRP2	neuropilin 2	Plasma Membrane	kinase
Mapk3	98.601	MAPK3	mitogen-activated protein kinase 3	Cytoplasm	kinase
Twf1	97.615	TWF1	twinfilin actin-binding protein 1	Cytoplasm	kinase
Epha2	84.923	EPHA2	EPH receptor A2	Plasma Membrane	kinase
Cdk1	83.316	CDK1	cyclin-dependent kinase 1	Nucleus	kinase
Ccnb1	80.551	CCNB1	cyclin B1	Cytoplasm	kinase
Ak2	77.343	AK2	adenylate kinase 2	Cytoplasm	kinase
Ilk	76.843	ILK	integrin-linked kinase	Plasma Membrane	kinase
Tk1	76.674	TK1	thymidine kinase 1, soluble	Cytoplasm	kinase
Stk11	72.764	STK11	serine/threonine kinase 11	Cytoplasm	kinase
Aurka	70.535	AURKA	aurora kinase A	Nucleus	kinase
Csnk1a1	68.951	CSNK1A1	casein kinase 1, alpha 1	Cytoplasm	kinase
Prkag1	67.572	PRKAG1	protein kinase, AMP-activated, gamma 1 non-catalytic subunit	Nucleus	kinase
Brd2	64.496	BRD2	bromodomain containing 2	Nucleus	kinase
Nadk	62.307	NADK	NAD kinase	Cytoplasm	kinase
Plk2	60.614	PLK2	polo-like kinase 2	Nucleus	kinase
Mapk1	59.96	MAPK1	mitogen-activated protein kinase 1	Cytoplasm	kinase
Dbf4	56.997	DBF4	DBF4 zinc finger	Nucleus	kinase
Aldh18a1	56.942	ALDH18A1	aldehyde dehydrogenase 18 family, member A1	Cytoplasm	kinase
Cdk2	56.778	CDK2	cyclin-dependent kinase 2	Nucleus	kinase
Hk1	55.928	HK1	hexokinase 1	Cytoplasm	kinase
Prkaca	55.434	PRKACA	protein kinase, cAMP-dependent, catalytic, alpha	Cytoplasm	kinase
Pdgfrb	54.671	PDGFRB	platelet-derived growth factor receptor, beta polypeptide	Plasma Membrane	kinase
Uck2	53.999	UCK2	uridine-cytidine kinase 2	Cytoplasm	kinase
Csnk1d	53.407	CSNK1D	casein kinase 1, delta	Cytoplasm	kinase
Wnk1	53.286	WNK1	WNK lysine deficient protein kinase 1	Cytoplasm	kinase
Csnk1g2	52.135	CSNK1G2	casein kinase 1, gamma 2	Cytoplasm	kinase
Srp72	51.198	SRP72	signal recognition particle 72kDa	Nucleus	kinase
Akt1	50.921	AKT1	v-akt murine thymoma viral oncogene homolog 1	Cytoplasm	kinase
Nucks1	48.884	NUCKS1	nuclear casein kinase and cyclin-dependent kinase substrate 1	Nucleus	kinase
Hspb8	48.553	HSPB8	heat shock 22kDa protein 8	Cytoplasm	kinase
Csnk2a1	47.573	CSNK2A1	casein kinase 2, alpha 1 polypeptide	Cytoplasm	kinase
Nrbp1	46.84	NRBP1	nuclear receptor binding protein 1	Nucleus	kinase
Galk1	45.933	GALK1	galactokinase 1	Cytoplasm	kinase
Shc1	44.288	SHC1	SHC (Src homology 2 domain containing) transforming protein 1	Cytoplasm	kinase
Cdk16	42.98	CDK16	cyclin-dependent kinase 16	Cytoplasm	kinase
Mapkapk2	42.8	MAPKAPK2	mitogen-activated protein kinase-activated protein kinase 2	Nucleus	kinase
Scyl1	41.766	SCYL1	SCY1-like 1 (S. cerevisiae)	Cytoplasm	kinase
Map2k2	41.728	MAP2K2	mitogen-activated protein kinase kinase 2	Cytoplasm	kinase
Prkaa1	41.707	PRKAA1	protein kinase, AMP-activated, alpha 1 catalytic subunit	Cytoplasm	kinase
Camk2d	40.863	CAMK2D	calcium/calmodulin-dependent protein kinase II delta	Cytoplasm	kinase
Pfkl	40.401	PFKL	phosphofructokinase, liver	Cytoplasm	kinase
Csnk1e	39.883	CSNK1E	casein kinase 1, epsilon	Cytoplasm	kinase
Ryk	39.551	RYK	receptor-like tyrosine kinase	Plasma Membrane	kinase
Stk24	39.426	STK24	serine/threonine kinase 24	Cytoplasm	kinase
Gsk3a	39.004	GSK3A	glycogen synthase kinase 3 alpha	Nucleus	kinase
Stk16	38.862	STK16	serine/threonine kinase 16	Cytoplasm	kinase
Pfkm	38.82	PFKM	phosphofructokinase, muscle	Cytoplasm	kinase
Baiap2	38.643	BAIAP2	BAI1-associated protein 2	Plasma Membrane	kinase
Cdkn1a	38.32	CDKN1A	cyclin-dependent kinase inhibitor 1A (p21, Cip1)	Nucleus	kinase
Ak1	37.738	AK1	adenylate kinase 1	Cytoplasm	kinase
Map2k1	37.675	MAP2K1	mitogen-activated protein kinase kinase 1	Cytoplasm	kinase
Map4k4	37.657	MAP4K4	mitogen-activated protein kinase kinase kinase kinase 4	Cytoplasm	kinase
Tgfbr2	37.145	TGFBR2	transforming growth factor, beta receptor II (70/80kDa)	Plasma Membrane	kinase
Jak1	36.537	JAK1	Janus kinase 1	Cytoplasm	kinase
Rfk	35.572	RFK	riboflavin kinase	Cytoplasm	kinase
Prkca	35.402	PRKCA	protein kinase C, alpha	Cytoplasm	kinase
Ptk2	35.368	PTK2	protein tyrosine kinase 2	Cytoplasm	kinase
Nek7	35.078	NEK7	NIMA-related kinase 7	Nucleus	kinase
Cab39l	34.735	CAB39L	calcium binding protein 39-like	Cytoplasm	kinase
Adk	34.389	ADK	adenosine kinase	Nucleus	kinase
Mpp1	34.346	MPP1	membrane protein, palmitoylated 1, 55kDa	Plasma Membrane	kinase
Pak1	34.256	PAK1	p21 protein (Cdc42/Rac)-activated kinase 1	Cytoplasm	kinase
Srpk1	34.181	SRPK1	SRSF protein kinase 1	Nucleus	kinase
Aurkb	33.217	AURKB	aurora kinase B	Nucleus	kinase
Ak3	33.197	AK3	adenylate kinase 3	Cytoplasm	kinase
Fzr1	32.667	FZR1	fizzy/cell division cycle 20 related 1 (Drosophila)	Nucleus	kinase
Met	32.66	MET	MET proto-oncogene, receptor tyrosine kinase	Plasma Membrane	kinase
Clk1	32.16	CLK1	CDC-like kinase 1	Nucleus	kinase
Guk1	31.529	GUK1	guanylate kinase 1	Cytoplasm	kinase
Hipk1	31.499	HIPK1	homeodomain interacting protein kinase 1	Nucleus	kinase
Pkn2	30.888	PKN2	protein kinase N2	Cytoplasm	kinase
Araf	30.534	ARAF	A-Raf proto-oncogene, serine/threonine kinase	Cytoplasm	kinase
Dlg1	30.52	DLG1	discs, large homolog 1 (Drosophila)	Plasma Membrane	kinase
Ndrg1	30.303	NDRG1	N-myc downstream regulated 1	Nucleus	kinase
Tmem134	30.167	TMEM134	transmembrane protein 134	Other	kinase
Pdk3	30.058	PDK3	pyruvate dehydrogenase kinase, isozyme 3	Cytoplasm	kinase
Ripk3	30.019	RIPK3	receptor-interacting serine-threonine kinase 3	Plasma Membrane	kinase
Slk	29.872	SLK	STE20-like kinase	Nucleus	kinase
Pck2	29.709	PCK2	phosphoenolpyruvate carboxykinase 2 (mitochondrial)	Cytoplasm	kinase
Ddr2	29.569	DDR2	discoidin domain receptor tyrosine kinase 2	Plasma Membrane	kinase
Cdk8	29.395	CDK8	cyclin-dependent kinase 8	Nucleus	kinase
Prkci	28.586	PRKCI	protein kinase C, iota	Cytoplasm	kinase
Mknk2	28.359	MKNK2	MAP kinase interacting serine/threonine kinase 2	Cytoplasm	kinase
Prps1	28.293	PRPS1	phosphoribosyl pyrophosphate synthetase 1	Cytoplasm	kinase
Pdgfra	28.255	PDGFRA	platelet-derived growth factor receptor, alpha polypeptide	Plasma Membrane	kinase
Nek2	28.154	NEK2	NIMA-related kinase 2	Cytoplasm	kinase
Grk6	28.137	GRK6	G protein-coupled receptor kinase 6	Plasma Membrane	kinase
Sgk1	28.107	SGK1	serum/glucocorticoid regulated kinase 1	Cytoplasm	kinase
Plk1	28.083	PLK1	polo-like kinase 1	Nucleus	kinase
Bmpr1a	27.973	BMPR1A	bone morphogenetic protein receptor, type IA	Plasma Membrane	kinase
Akt2	27.815	AKT2	v-akt murine thymoma viral oncogene homolog 2	Cytoplasm	kinase
Pmvk	27.369	PMVK	phosphomevalonate kinase	Cytoplasm	kinase
Mapk14	27.361	MAPK14	mitogen-activated protein kinase 14	Cytoplasm	kinase
Fastk	27.307	FASTK	Fas-activated serine/threonine kinase	Cytoplasm	kinase
Camk1	27.241	CAMK1	calcium/calmodulin-dependent protein kinase I	Cytoplasm	kinase
Bub1b	26.991	BUB1B	BUB1 mitotic checkpoint serine/threonine kinase B	Nucleus	kinase
Pank3	26.965	PANK3	pantothenate kinase 3	Cytoplasm	kinase
Fyn	26.505	FYN	FYN proto-oncogene, Src family tyrosine kinase	Plasma Membrane	kinase
Pbk	26.344	PBK	PDZ binding kinase	Cytoplasm	kinase
Mast2	26.267	MAST2	microtubule associated serine/threonine kinase 2	Cytoplasm	kinase
Adrbk1	25.59	ADRBK1	adrenergic, beta, receptor kinase 1	Cytoplasm	kinase
Clk4	25.459	CLK4	CDC-like kinase 4	Nucleus	kinase
Pi4kb	25.393	PI4KB	phosphatidylinositol 4-kinase, catalytic, beta	Cytoplasm	kinase
Pip5k1b	25.298	PIP5K1B	phosphatidylinositol-4-phosphate 5-kinase, type I, beta	Cytoplasm	kinase
Pip4k2c	25.024	PIP4K2C	phosphatidylinositol-5-phosphate 4-kinase, type II, gamma	Cytoplasm	kinase
Mpp6	24.938	MPP6	membrane protein, palmitoylated 6 (MAGUK p55 subfamily member 6)	Plasma Membrane	kinase
Cdk17	24.821	CDK17	cyclin-dependent kinase 17	Cytoplasm	kinase
Stk38	24.498	STK38	serine/threonine kinase 38	Nucleus	kinase
Bckdk	24.247	BCKDK	branched chain ketoacid dehydrogenase kinase	Cytoplasm	kinase
Lats1	24.1	LATS1	large tumor suppressor kinase 1	Nucleus	kinase
Chka	24.057	CHKA	choline kinase alpha	Cytoplasm	kinase
Pip5k1a	23.813	PIP5K1A	phosphatidylinositol-4-phosphate 5-kinase, type I, alpha	Cytoplasm	kinase
Uhmk1	23.762	UHMK1	U2AF homology motif (UHM) kinase 1	Nucleus	kinase
Uck1	23.713	UCK1	uridine-cytidine kinase 1	Cytoplasm	kinase
Prkacb	23.67	PRKACB	protein kinase, cAMP-dependent, catalytic, beta	Cytoplasm	kinase
Tnk2	23.619	TNK2	tyrosine kinase, non-receptor, 2	Cytoplasm	kinase
Cmpk1	23.56	CMPK1	cytidine monophosphate (UMP-CMP) kinase 1, cytosolic	Nucleus	kinase
Pi4k2b	23.478	PI4K2B	phosphatidylinositol 4-kinase type 2 beta	Cytoplasm	kinase
Gak	23.312	GAK	cyclin G associated kinase	Nucleus	kinase
Rps6ka4	22.908	RPS6KA4	ribosomal protein S6 kinase, 90kDa, polypeptide 4	Cytoplasm	kinase
Tjp2	22.897	TJP2	tight junction protein 2	Plasma Membrane	kinase
Pip4k2b	22.63	PIP4K2B	phosphatidylinositol-5-phosphate 4-kinase, type II, beta	Cytoplasm	kinase
Mapkapk5	22.134	MAPKAPK5	mitogen-activated protein kinase-activated protein kinase 5	Cytoplasm	kinase
Rock2	21.893	ROCK2	Rho-associated, coiled-coil containing protein kinase 2	Cytoplasm	kinase
Nme7	21.882	NME7	NME/NM23 family member 7	Cytoplasm	kinase
Dapk3	21.837	DAPK3	death-associated protein kinase 3	Cytoplasm	kinase
Raf1	21.831	RAF1	Raf-1 proto-oncogene, serine/threonine kinase	Cytoplasm	kinase
Mvk	21.805	MVK	mevalonate kinase	Cytoplasm	kinase
Map3k7	21.726	Map3k7	mitogen-activated protein kinase kinase kinase 7	Cytoplasm	kinase
Git1	21.701	GIT1	G protein-coupled receptor kinase interacting ArfGAP 1	Nucleus	kinase
Mlkl	21.472	MLKL	mixed lineage kinase domain-like	Other	kinase
Tbk1	21.441	TBK1	TANK-binding kinase 1	Cytoplasm	kinase
Map3k3	21.429	MAP3K3	mitogen-activated protein kinase kinase kinase 3	Cytoplasm	kinase
Lats2	20.89	LATS2	large tumor suppressor kinase 2	Nucleus	kinase
Src	20.779	SRC	SRC proto-oncogene, non-receptor tyrosine kinase	Cytoplasm	kinase
Map2k4	20.573	MAP2K4	mitogen-activated protein kinase kinase 4	Cytoplasm	kinase
Cdk11b	20.396	CDK11A	cyclin-dependent kinase 11A	Nucleus	kinase
Pim3	20.364	PIM3	Pim-3 proto-oncogene, serine/threonine kinase	Other	kinase
Csnk2a2	20.174	CSNK2A2	casein kinase 2, alpha prime polypeptide	Cytoplasm	kinase
Mark3	20.122	MARK3	MAP/microtubule affinity-regulating kinase 3	Cytoplasm	kinase
Cdk6	20.02	CDK6	cyclin-dependent kinase 6	Nucleus	kinase
Twf2	19.906	TWF2	twinfilin actin-binding protein 2	Cytoplasm	kinase
Cpne3	19.8	CPNE3	copine III	Cytoplasm	kinase
Chkb	19.787	CHKB	choline kinase beta	Cytoplasm	kinase
Etnk1	19.705	ETNK1	ethanolamine kinase 1	Cytoplasm	kinase
Taok1	19.687	TAOK1	TAO kinase 1	Cytoplasm	kinase
Pik3c2a	19.645	PIK3C2A	phosphatidylinositol-4-phosphate 3-kinase, catalytic subunit type 2 alpha	Cytoplasm	kinase
Csk	19.464	CSK	c-src tyrosine kinase	Cytoplasm	kinase
Prkab1	19.185	PRKAB1	protein kinase, AMP-activated, beta 1 non-catalytic subunit	Nucleus	kinase
Bmpr2	19.126	BMPR2	bone morphogenetic protein receptor, type II (serine/threonine kinase)	Plasma Membrane	kinase
Dck	19.018	DCK	deoxycytidine kinase	Nucleus	kinase
Prps2	18.77	PRPS2	phosphoribosyl pyrophosphate synthetase 2	Cytoplasm	kinase
Prpf4b	18.669	PRPF4B	pre-mRNA processing factor 4B	Nucleus	kinase
Smg1	18.616	SMG1	SMG1 phosphatidylinositol 3-kinase-related kinase	Cytoplasm	kinase
Kctd20	18.312	KCTD20	potassium channel tetramerization domain containing 20	Cytoplasm	kinase
Stk17b	18.308	STK17B	serine/threonine kinase 17b	Nucleus	kinase
Chuk	18.001	CHUK	conserved helix-loop-helix ubiquitous kinase	Cytoplasm	kinase
Pi4k2a	17.987	PI4K2A	phosphatidylinositol 4-kinase type 2 alpha	Cytoplasm	kinase
Prkar2a	17.847	PRKAR2A	protein kinase, cAMP-dependent, regulatory, type II, alpha	Cytoplasm	kinase
Eif2ak1	17.846	EIF2AK1	eukaryotic translation initiation factor 2-alpha kinase 1	Cytoplasm	kinase
Srpk2	17.735	SRPK2	SRSF protein kinase 2	Nucleus	kinase
Bcr	17.684	BCR	breakpoint cluster region	Cytoplasm	kinase
Pxk	17.652	PXK	PX domain containing serine/threonine kinase	Cytoplasm	kinase
Pdxk	17.637	PDXK	pyridoxal (pyridoxine, vitamin B6) kinase	Cytoplasm	kinase
Pim1	17.634	PIM1	Pim-1 proto-oncogene, serine/threonine kinase	Cytoplasm	kinase
Trpm7	17.618	TRPM7	transient receptor potential cation channel, subfamily M, member 7	Plasma Membrane	kinase
Crkl	17.543	CRKL	v-crk avian sarcoma virus CT10 oncogene homolog-like	Cytoplasm	kinase
Ripk2	17.539	RIPK2	receptor-interacting serine-threonine kinase 2	Plasma Membrane	kinase
Stk25	17.532	STK25	serine/threonine kinase 25	Cytoplasm	kinase
Pak2	17.454	PAK2	p21 protein (Cdc42/Rac)-activated kinase 2	Cytoplasm	kinase
Lrrk2	17.035	LRRK2	leucine-rich repeat kinase 2	Cytoplasm	kinase
Nck1	16.752	NCK1	NCK adaptor protein 1	Cytoplasm	kinase
Plk4	16.722	PLK4	polo-like kinase 4	Cytoplasm	kinase
Pip5k1c	16.695	PIP5K1C	phosphatidylinositol-4-phosphate 5-kinase, type I, gamma	Plasma Membrane	kinase
Adpgk	16.66	ADPGK	ADP-dependent glucokinase	Other	kinase
Irak1	16.658	IRAK1	interleukin-1 receptor-associated kinase 1	Plasma Membrane	kinase
Dgkd	16.528	DGKD	diacylglycerol kinase, delta 130kDa	Cytoplasm	kinase
Clk3	16.415	CLK3	CDC-like kinase 3	Nucleus	kinase
Cdk5	16.313	CDK5	cyclin-dependent kinase 5	Nucleus	kinase
Hipk3	16.274	HIPK3	homeodomain interacting protein kinase 3	Nucleus	kinase
Dlg3	16.252	DLG3	discs, large homolog 3 (Drosophila)	Plasma Membrane	kinase
Prkar2b	16.159	PRKAR2B	protein kinase, cAMP-dependent, regulatory, type II, beta	Cytoplasm	kinase
Cdk9	16.115	CDK9	cyclin-dependent kinase 9	Nucleus	kinase
Trio	15.992	TRIO	trio Rho guanine nucleotide exchange factor	Cytoplasm	kinase
Dclk1	15.983	DCLK1	doublecortin-like kinase 1	Other	kinase
Cdk12	15.939	CDK12	cyclin-dependent kinase 12	Nucleus	kinase
Xrcc6bp1	15.906	XRCC6BP1	XRCC6 binding protein 1	Other	kinase
Trib3	15.729	TRIB3	tribbles pseudokinase 3	Nucleus	kinase
Rps6kb1	15.715	RPS6KB1	ribosomal protein S6 kinase, 70kDa, polypeptide 1	Cytoplasm	kinase
Fgfr1op	15.447	FGFR1OP	FGFR1 oncogene partner	Cytoplasm	kinase
Ip6k1	15.405	IP6K1	inositol hexakisphosphate kinase 1	Cytoplasm	kinase
Galk2	15.123	GALK2	galactokinase 2	Cytoplasm	kinase
Nck2	15.063	NCK2	NCK adaptor protein 2	Cytoplasm	kinase
Dmpk	14.997	DMPK	dystrophia myotonica-protein kinase	Cytoplasm	kinase
Exosc10	14.716	EXOSC10	exosome component 10	Nucleus	kinase
Camk2g	14.706	CAMK2G	calcium/calmodulin-dependent protein kinase II gamma	Cytoplasm	kinase
Nek6	14.66	NEK6	NIMA-related kinase 6	Nucleus	kinase
Ckb	14.625	CKB	creatine kinase, brain	Cytoplasm	kinase
Nlk	14.524	NLK	nemo-like kinase	Nucleus	kinase
Ttk	14.437	TTK	TTK protein kinase	Nucleus	kinase
Fxn	14.4	FXN	frataxin	Cytoplasm	kinase
Dgkz	14.358	DGKZ	diacylglycerol kinase, zeta	Cytoplasm	kinase
Ip6k2	14.347	IP6K2	inositol hexakisphosphate kinase 2	Cytoplasm	kinase
Stk3	14.252	STK3	serine/threonine kinase 3	Cytoplasm	kinase
Ikbkg	14.173	IKBKG	inhibitor of kappa light polypeptide gene enhancer in B-cells, kinase gamma	Nucleus	kinase
Dyrk1a	14.152	DYRK1A	dual-specificity tyrosine-(Y)-phosphorylation regulated kinase 1A	Nucleus	kinase
Mapk9	14.119	MAPK9	mitogen-activated protein kinase 9	Cytoplasm	kinase
Cdc42bpb	14.105	CDC42BPB	CDC42 binding protein kinase beta (DMPK-like)	Cytoplasm	kinase
Mapk7	14.074	MAPK7	mitogen-activated protein kinase 7	Cytoplasm	kinase
Ephb4	14.018	EPHB4	EPH receptor B4	Plasma Membrane	kinase
Melk	13.938	MELK	maternal embryonic leucine zipper kinase	Cytoplasm	kinase
Wee1	13.829	WEE1	WEE1 G2 checkpoint kinase	Nucleus	kinase
Riok2	13.758	RIOK2	RIO kinase 2	Other	kinase
Clk2	13.646	CLK2	CDC-like kinase 2	Nucleus	kinase
Cdc42bpa	13.619	CDC42BPA	CDC42 binding protein kinase alpha (DMPK-like)	Cytoplasm	kinase
Pik3r2	13.612	PIK3R2	phosphoinositide-3-kinase, regulatory subunit 2 (beta)	Cytoplasm	kinase
Tlk1	13.506	TLK1	tousled-like kinase 1	Nucleus	kinase
Strada	13.254	STRADA	STE20-related kinase adaptor alpha	Nucleus	kinase
Dguok	13.226	DGUOK	deoxyguanosine kinase	Cytoplasm	kinase
Pik3cb	13.158	PIK3CB	phosphatidylinositol-4,5-bisphosphate 3-kinase, catalytic subunit beta	Cytoplasm	kinase
Stk4	13.1	STK4	serine/threonine kinase 4	Cytoplasm	kinase
Bub1	13.036	BUB1	BUB1 mitotic checkpoint serine/threonine kinase	Nucleus	kinase
Abl2	12.845	ABL2	ABL proto-oncogene 2, non-receptor tyrosine kinase	Cytoplasm	kinase
Rps6kb2	12.81	RPS6KB2	ribosomal protein S6 kinase, 70kDa, polypeptide 2	Cytoplasm	kinase
Riok3	12.672	RIOK3	RIO kinase 3	Other	kinase
Trib1	12.649	TRIB1	tribbles pseudokinase 1	Cytoplasm	kinase
Lmtk2	12.642	LMTK2	lemur tyrosine kinase 2	Cytoplasm	kinase
Ppip5k2	12.416	PPIP5K2	diphosphoinositol pentakisphosphate kinase 2	Cytoplasm	kinase
Pik3ca	12.275	PIK3CA	phosphatidylinositol-4,5-bisphosphate 3-kinase, catalytic subunit alpha	Cytoplasm	kinase
Pank4	12.257	PANK4	pantothenate kinase 4	Cytoplasm	kinase
Cdc7	12.256	CDC7	cell division cycle 7	Nucleus	kinase
Bmp2k	12.098	BMP2K	BMP2 inducible kinase	Nucleus	kinase
Gsk3b	12.004	GSK3B	glycogen synthase kinase 3 beta	Nucleus	kinase
Ripk1	12	RIPK1	receptor (TNFRSF)-interacting serine-threonine kinase 1	Plasma Membrane	kinase
Prkx	11.967	PRKX	protein kinase, X-linked	Cytoplasm	kinase
Sik2	11.872	SIK2	salt-inducible kinase 2	Cytoplasm	kinase
Vrk3	11.751	VRK3	vaccinia related kinase 3	Nucleus	kinase
Dyrk3	11.624	DYRK3	dual-specificity tyrosine-(Y)-phosphorylation regulated kinase 3	Nucleus	kinase
Tlk2	11.588	TLK2	tousled-like kinase 2	Cytoplasm	kinase
Dok1	11.437	DOK1	docking protein 1, 62kDa (downstream of tyrosine kinase 1)	Plasma Membrane	kinase
Mark2	11.315	MARK2	MAP/microtubule affinity-regulating kinase 2	Cytoplasm	kinase
Nuak1	11.315	NUAK1	NUAK family, SNF1-like kinase, 1	Nucleus	kinase
Pdpk1	11.308	PDPK1	3-phosphoinositide dependent protein kinase 1	Cytoplasm	kinase
Cerk	11.3	CERK	ceramide kinase	Plasma Membrane	kinase
Flt1	11.24	FLT1	fms-related tyrosine kinase 1	Plasma Membrane	kinase
Tec	11.233	TEC	tec protein tyrosine kinase	Cytoplasm	kinase
Coasy	11.211	COASY	CoA synthase	Cytoplasm	kinase
Pak4	11.164	PAK4	p21 protein (Cdc42/Rac)-activated kinase 4	Cytoplasm	kinase
Oxsr1	10.985	OXSR1	oxidative stress responsive 1	Nucleus	kinase
Lrrk1	10.969	LRRK1	leucine-rich repeat kinase 1	Cytoplasm	kinase
Ak4	10.857	AK4	adenylate kinase 4	Cytoplasm	kinase
Abl1	10.829	ABL1	ABL proto-oncogene 1, non-receptor tyrosine kinase	Nucleus	kinase
Prkag2	10.804	PRKAG2	protein kinase, AMP-activated, gamma 2 non-catalytic subunit	Cytoplasm	kinase
Tgfbr3	10.788	TGFBR3	transforming growth factor, beta receptor III	Plasma Membrane	kinase
Pi4ka	10.785	PI4KA	phosphatidylinositol 4-kinase, catalytic, alpha	Cytoplasm	kinase
Gsg2	10.735	GSG2	germ cell associated 2 (haspin)	Nucleus	kinase
Mink1	10.681	MINK1	misshapen-like kinase 1	Cytoplasm	kinase
Nme4	10.661	NME4	NME/NM23 nucleoside diphosphate kinase 4	Cytoplasm	kinase
Rock1	10.477	ROCK1	Rho-associated, coiled-coil containing protein kinase 1	Cytoplasm	kinase
Pfkp	10.434	PFKP	phosphofructokinase, platelet	Cytoplasm	kinase
Rps6ka3	10.431	RPS6KA3	ribosomal protein S6 kinase, 90kDa, polypeptide 3	Cytoplasm	kinase
Stk19	10.43	STK19	serine/threonine kinase 19	Nucleus	kinase
Col4a3bp	10.425	COL4A3BP	collagen, type IV, alpha 3 (Goodpasture antigen) binding protein	Cytoplasm	kinase
Dolk	10.413	DOLK	dolichol kinase	Cytoplasm	kinase
Cdkn1b	10.382	CDKN1B	cyclin-dependent kinase inhibitor 1B (p27, Kip1)	Nucleus	kinase
Crim1	10.381	CRIM1	cysteine rich transmembrane BMP regulator 1 (chordin-like)	Extracellular Space	kinase
Csnk1g3	10.371	CSNK1G3	casein kinase 1, gamma 3	Cytoplasm	kinase
Dyrk2	10.37	DYRK2	dual-specificity tyrosine-(Y)-phosphorylation regulated kinase 2	Cytoplasm	kinase
Taok2	10.306	TAOK2	TAO kinase 2	Cytoplasm	kinase
Ipmk	10.157	IPMK	inositol polyphosphate multikinase	Nucleus	kinase
Fert2	10.039	FER	fer (fps/fes related) tyrosine kinase	Cytoplasm	kinase
Nek9	9.888	NEK9	NIMA-related kinase 9	Nucleus	kinase
Ptk2b	9.85	PTK2B	protein tyrosine kinase 2 beta	Cytoplasm	kinase
Jak2	9.818	JAK2	Janus kinase 2	Cytoplasm	kinase
Adck5	9.812	ADCK5	aarF domain containing kinase 5	Cytoplasm	kinase
Nme6	9.796	NME6	NME/NM23 nucleoside diphosphate kinase 6	Cytoplasm	kinase
Map3k11	9.784	MAP3K11	mitogen-activated protein kinase kinase kinase 11	Cytoplasm	kinase
Stk10	9.734	STK10	serine/threonine kinase 10	Cytoplasm	kinase
Taok3	9.727	TAOK3	TAO kinase 3	Cytoplasm	kinase
Golga5	9.719	GOLGA5	golgin A5	Cytoplasm	kinase
Dlg4	9.643	DLG4	discs, large homolog 4 (Drosophila)	Plasma Membrane	kinase
Map3k4	9.627	MAP3K4	mitogen-activated protein kinase kinase kinase 4	Cytoplasm	kinase
Cdk13	9.615	CDK13	cyclin-dependent kinase 13	Nucleus	kinase
Trmt2a	9.509	TRMT2A	tRNA methyltransferase 2 homolog A (S. cerevisiae)	Other	kinase
Prkd3	9.31	PRKD3	protein kinase D3	Nucleus	kinase
Riok1	9.291	RIOK1	RIO kinase 1	Other	kinase
Ikbkb	9.265	IKBKB	inhibitor of kappa light polypeptide gene enhancer in B-cells, kinase beta	Cytoplasm	kinase
Brd3	9.215	BRD3	bromodomain containing 3	Nucleus	kinase
Vrk2	9.122	VRK2	vaccinia related kinase 2	Nucleus	kinase
Csnk1g1	9.093	CSNK1G1	casein kinase 1, gamma 1	Cytoplasm	kinase
Khk	9.072	KHK	ketohexokinase (fructokinase)	Cytoplasm	kinase
Magi3	9.051	MAGI3	membrane associated guanylate kinase, WW and PDZ domain containing 3	Cytoplasm	kinase
Cdk19	9.025	CDK19	cyclin-dependent kinase 19	Nucleus	kinase
Pkmyt1	8.972	PKMYT1	protein kinase, membrane associated tyrosine/threonine 1	Cytoplasm	kinase
Map2k7	8.946	MAP2K7	mitogen-activated protein kinase kinase 7	Cytoplasm	kinase
Map4k3	8.923	MAP4K3	mitogen-activated protein kinase kinase kinase kinase 3	Other	kinase
Map3k14	8.918	MAP3K14	mitogen-activated protein kinase kinase kinase 14	Cytoplasm	kinase
Pstk	8.761	PSTK	phosphoseryl-tRNA kinase	Cytoplasm	kinase
Cdk14	8.703	CDK14	cyclin-dependent kinase 14	Nucleus	kinase
Nek4	8.701	NEK4	NIMA-related kinase 4	Nucleus	kinase
Sik3	8.695	SIK3	SIK family kinase 3	Cytoplasm	kinase
Pfkfb3	8.657	PFKFB3	6-phosphofructo-2-kinase/fructose-2,6-biphosphatase 3	Cytoplasm	kinase
Mknk1	8.55	MKNK1	MAP kinase interacting serine/threonine kinase 1	Cytoplasm	kinase
Camkk2	8.495	CAMKK2	calcium/calmodulin-dependent protein kinase kinase 2, beta	Cytoplasm	kinase
Stk35	8.478	STK35	serine/threonine kinase 35	Cytoplasm	kinase
Prkg2	8.418	PRKG2	protein kinase, cGMP-dependent, type II	Cytoplasm	kinase
Pik3r1	8.411	PIK3R1	phosphoinositide-3-kinase, regulatory subunit 1 (alpha)	Cytoplasm	kinase
Mast3	8.39	MAST3	microtubule associated serine/threonine kinase 3	Other	kinase
Stk39	8.371	STK39	serine threonine kinase 39	Nucleus	kinase
Eif2ak4	8.369	EIF2AK4	eukaryotic translation initiation factor 2 alpha kinase 4	Cytoplasm	kinase
Cdk7	8.362	CDK7	cyclin-dependent kinase 7	Nucleus	kinase
Phkg2	8.303	PHKG2	phosphorylase kinase, gamma 2 (testis)	Cytoplasm	kinase
Pank2	8.266	PANK2	pantothenate kinase 2	Cytoplasm	kinase
Yes1	8.255	YES1	YES proto-oncogene 1, Src family tyrosine kinase	Cytoplasm	kinase
Ephb2	8	EPHB2	EPH receptor B2	Plasma Membrane	kinase
Map2k5	7.988	MAP2K5	mitogen-activated protein kinase kinase 5	Cytoplasm	kinase
Atm	7.969	ATM	ATM serine/threonine kinase	Nucleus	kinase
Plk3	7.889	PLK3	polo-like kinase 3	Nucleus	kinase
Acvrl1	7.868	ACVRL1	activin A receptor type II-like 1	Plasma Membrane	kinase
Hk2	7.754	HK2	hexokinase 2	Cytoplasm	kinase
Mastl	7.716	MASTL	microtubule associated serine/threonine kinase-like	Cytoplasm	kinase
Chek2	7.626	CHEK2	checkpoint kinase 2	Nucleus	kinase
Eif2ak3	7.593	EIF2AK3	eukaryotic translation initiation factor 2-alpha kinase 3	Cytoplasm	kinase
Nprl2	7.465	NPRL2	nitrogen permease regulator-like 2 (S. cerevisiae)	Cytoplasm	kinase
Hus1	7.391	HUS1	HUS1 checkpoint homolog (S. pombe)	Nucleus	kinase
Chek1	7.374	CHEK1	checkpoint kinase 1	Nucleus	kinase
Fn3krp	7.326	FN3KRP	fructosamine 3 kinase related protein	Other	kinase
Camk1d	7.319	CAMK1D	calcium/calmodulin-dependent protein kinase ID	Cytoplasm	kinase
Acvr1	7.238	ACVR1	activin A receptor, type I	Plasma Membrane	kinase
2810408M09Rik	7.231	TP53RK	TP53 regulating kinase	Nucleus	kinase
Pik3r4	7.066	PIK3R4	phosphoinositide-3-kinase, regulatory subunit 4	Cytoplasm	kinase
Ulk1	7.011	ULK1	unc-51 like autophagy activating kinase 1	Cytoplasm	kinase
Erbb2	6.942	ERBB2	v-erb-b2 avian erythroblastic leukemia viral oncogene homolog 2	Plasma Membrane	kinase
Frk	6.932	FRK	fyn-related Src family tyrosine kinase	Nucleus	kinase
Pnkp	6.863	PNKP	polynucleotide kinase 3'-phosphatase	Nucleus	kinase
Limk1	6.821	LIMK1	LIM domain kinase 1	Cytoplasm	kinase
Pikfyve	6.751	PIKFYVE	phosphoinositide kinase, FYVE finger containing	Cytoplasm	kinase
Ak5	6.608	AK5	adenylate kinase 5	Cytoplasm	kinase
Mast4	6.517	MAST4	microtubule associated serine/threonine kinase family member 4	Other	kinase
Ippk	6.492	IPPK	inositol 1,3,4,5,6-pentakisphosphate 2-kinase	Cytoplasm	kinase
Rps6ka2	6.403	RPS6KA2	ribosomal protein S6 kinase, 90kDa, polypeptide 2	Nucleus	kinase
Phka1	6.373	PHKA1	phosphorylase kinase, alpha 1 (muscle)	Cytoplasm	kinase
Hipk2	6.345	HIPK2	homeodomain interacting protein kinase 2	Nucleus	kinase
Phkb	6.317	PHKB	phosphorylase kinase, beta	Cytoplasm	kinase
Pik3r3	6.305	PIK3R3	phosphoinositide-3-kinase, regulatory subunit 3 (gamma)	Cytoplasm	kinase
Mtor	6.24	MTOR	mechanistic target of rapamycin (serine/threonine kinase)	Nucleus	kinase
Uckl1	6.206	UCKL1	uridine-cytidine kinase 1-like 1	Cytoplasm	kinase
Ern1	6.187	ERN1	endoplasmic reticulum to nucleus signaling 1	Cytoplasm	kinase
Mapk8	6.172	MAPK8	mitogen-activated protein kinase 8	Cytoplasm	kinase
Egfr	6.141	EGFR	epidermal growth factor receptor	Plasma Membrane	kinase
Cit	6.066	CIT	citron rho-interacting serine/threonine kinase	Cytoplasm	kinase
Dstyk	6.046	DSTYK	dual serine/threonine and tyrosine protein kinase	Cytoplasm	kinase
Atrip	5.972	ATRIP	ATR interacting protein	Nucleus	kinase
Sphk2	5.943	SPHK2	sphingosine kinase 2	Cytoplasm	kinase
Pkn1	5.794	PKN1	protein kinase N1	Cytoplasm	kinase
Eif2ak2	5.773	EIF2AK2	eukaryotic translation initiation factor 2-alpha kinase 2	Cytoplasm	kinase
Dak	5.718	DAK	dihydroxyacetone kinase 2 homolog (S. cerevisiae)	Cytoplasm	kinase
Cdkl2	5.706	CDKL2	cyclin-dependent kinase-like 2 (CDC2-related kinase)	Nucleus	kinase
Rps6kc1	5.621	RPS6KC1	ribosomal protein S6 kinase, 52kDa, polypeptide 1	Cytoplasm	kinase
Ddr1	5.557	DDR1	discoidin domain receptor tyrosine kinase 1	Plasma Membrane	kinase
Phka2	5.525	PHKA2	phosphorylase kinase, alpha 2 (liver)	Cytoplasm	kinase
Aak1	5.473	AAK1	AP2 associated kinase 1	Cytoplasm	kinase
Limk2	5.443	LIMK2	LIM domain kinase 2	Cytoplasm	kinase
Akt3	5.441	AKT3	v-akt murine thymoma viral oncogene homolog 3	Cytoplasm	kinase
Nmrk1	5.44	NMRK1	nicotinamide riboside kinase 1	Other	kinase
Mpp5	5.424	MPP5	membrane protein, palmitoylated 5 (MAGUK p55 subfamily member 5)	Plasma Membrane	kinase
Syk	5.371	SYK	spleen tyrosine kinase	Cytoplasm	kinase
Tgfbr1	5.366	TGFBR1	transforming growth factor, beta receptor 1	Plasma Membrane	kinase
Scyl3	5.359	SCYL3	SCY1-like 3 (S. cerevisiae)	Cytoplasm	kinase
Ccnk	5.357	CCNK	cyclin K	Nucleus	kinase
Map3k5	5.338	MAP3K5	mitogen-activated protein kinase kinase kinase 5	Cytoplasm	kinase
Insr	5.299	INSR	insulin receptor	Plasma Membrane	kinase
Irak4	5.284	IRAK4	interleukin-1 receptor-associated kinase 4	Cytoplasm	kinase
Stradb	5.224	STRADB	STE20-related kinase adaptor beta	Cytoplasm	kinase
Stk40	5.204	STK40	serine/threonine kinase 40	Cytoplasm	kinase
Pdk1	5.201	PDK1	pyruvate dehydrogenase kinase, isozyme 1	Cytoplasm	kinase
Pskh1	5.179	PSKH1	protein serine kinase H1	Nucleus	kinase
Pik3c3	5.169	PIK3C3	phosphatidylinositol 3-kinase, catalytic subunit type 3	Cytoplasm	kinase
Gyk	5.152	Gyk	glycerol kinase	Cytoplasm	kinase
Camkk1	5.146	CAMKK1	calcium/calmodulin-dependent protein kinase kinase 1, alpha	Cytoplasm	kinase
Mapk11	5.145	MAPK11	mitogen-activated protein kinase 11	Cytoplasm	kinase
Ropn1l	5.145	ROPN1L	rhophilin associated tail protein 1-like	Cytoplasm	kinase
Tyro3	5.111	TYRO3	TYRO3 protein tyrosine kinase	Plasma Membrane	kinase
Vrk1	5.037	VRK1	vaccinia related kinase 1	Nucleus	kinase
Acvr1b	4.991	ACVR1B	activin A receptor, type IB	Plasma Membrane	kinase
Tbck	4.955	TBCK	TBC1 domain containing kinase	Other	kinase
Map4k5	4.93	MAP4K5	mitogen-activated protein kinase kinase kinase kinase 5	Cytoplasm	kinase
Ephb3	4.831	EPHB3	EPH receptor B3	Plasma Membrane	kinase
Mark4	4.732	MARK4	MAP/microtubule affinity-regulating kinase 4	Cytoplasm	kinase
Ksr1	4.707	KSR1	kinase suppressor of ras 1	Cytoplasm	kinase
Cdk18	4.704	CDK18	cyclin-dependent kinase 18	Cytoplasm	kinase
Atr	4.681	ATR	ATR serine/threonine kinase	Nucleus	kinase
Grk5	4.673	GRK5	G protein-coupled receptor kinase 5	Plasma Membrane	kinase
Tk2	4.667	TK2	thymidine kinase 2, mitochondrial	Cytoplasm	kinase
Pask	4.664	PASK	PAS domain containing serine/threonine kinase	Cytoplasm	kinase
Sphk1	4.645	SPHK1	sphingosine kinase 1	Cytoplasm	kinase
Pip4k2a	4.64	PIP4K2A	phosphatidylinositol-5-phosphate 4-kinase, type II, alpha	Cytoplasm	kinase
Ulk2	4.534	ULK2	unc-51 like autophagy activating kinase 2	Cytoplasm	kinase
Pink1	4.443	PINK1	PTEN induced putative kinase 1	Cytoplasm	kinase
Cnksr3	4.415	CNKSR3	CNKSR family member 3	Plasma Membrane	kinase
Pak3	4.404	PAK3	p21 protein (Cdc42/Rac)-activated kinase 3	Cytoplasm	kinase
Eef2k	4.402	EEF2K	eukaryotic elongation factor-2 kinase	Cytoplasm	kinase
Map2k6	4.394	MAP2K6	mitogen-activated protein kinase kinase 6	Cytoplasm	kinase
Cdadc1	4.364	CDADC1	cytidine and dCMP deaminase domain containing 1	Other	kinase
Map3k2	4.314	MAP3K2	mitogen-activated protein kinase kinase kinase 2	Cytoplasm	kinase
Stk38l	4.24	STK38L	serine/threonine kinase 38 like	Cytoplasm	kinase
Lyn	4.23	LYN	LYN proto-oncogene, Src family tyrosine kinase	Cytoplasm	kinase
Tesk1	4.176	TESK1	testis-specific kinase 1	Nucleus	kinase
Acvr2a	4.153	ACVR2A	activin A receptor, type IIA	Plasma Membrane	kinase
Nme3	4.134	NME3	NME/NM23 nucleoside diphosphate kinase 3	Cytoplasm	kinase
Dgka	4.128	DGKA	diacylglycerol kinase, alpha 80kDa	Cytoplasm	kinase
Cask	4.003	CASK	calcium/calmodulin-dependent serine protein kinase (MAGUK family)	Plasma Membrane	kinase
Agk	3.97	AGK	acylglycerol kinase	Cytoplasm	kinase
Magi1	3.968	MAGI1	membrane associated guanylate kinase, WW and PDZ domain containing 1	Plasma Membrane	kinase
Cdk10	3.933	CDK10	cyclin-dependent kinase 10	Nucleus	kinase
Pfkfb2	3.906	PFKFB2	6-phosphofructo-2-kinase/fructose-2,6-biphosphatase 2	Cytoplasm	kinase
Pim2	3.897	PIM2	Pim-2 proto-oncogene, serine/threonine kinase	Other	kinase
Mpp2	3.889	MPP2	membrane protein, palmitoylated 2 (MAGUK p55 subfamily member 2)	Plasma Membrane	kinase
Gne	3.814	GNE	glucosamine (UDP-N-acetyl)-2-epimerase/N-acetylmannosamine kinase	Cytoplasm	kinase
Itpkb	3.718	ITPKB	inositol-trisphosphate 3-kinase B	Cytoplasm	kinase
Dgkq	3.671	DGKQ	diacylglycerol kinase, theta 110kDa	Cytoplasm	kinase
Trib2	3.602	TRIB2	tribbles pseudokinase 2	Plasma Membrane	kinase
Pdk2	3.564	PDK2	pyruvate dehydrogenase kinase, isozyme 2	Cytoplasm	kinase
Pdik1l	3.476	PDIK1L	PDLIM1 interacting kinase 1 like	Other	kinase
Adck4	3.454	ADCK4	aarF domain containing kinase 4	Cytoplasm	kinase
Map4k2	3.429	MAP4K2	mitogen-activated protein kinase kinase kinase kinase 2	Cytoplasm	kinase
Pfkfb4	3.403	PFKFB4	6-phosphofructo-2-kinase/fructose-2,6-biphosphatase 4	Cytoplasm	kinase
Efna5	3.365	EFNA5	ephrin-A5	Plasma Membrane	kinase
Sik1	3.331	Sik1	salt inducible kinase 1	Other	kinase
Cdk5r1	3.311	CDK5R1	cyclin-dependent kinase 5, regulatory subunit 1 (p35)	Nucleus	kinase
Ttbk2	3.295	TTBK2	tau tubulin kinase 2	Cytoplasm	kinase
Pank1	3.229	PANK1	pantothenate kinase 1	Cytoplasm	kinase
Tesk2	3.186	TESK2	testis-specific kinase 2	Nucleus	kinase
Tyk2	3.179	TYK2	tyrosine kinase 2	Plasma Membrane	kinase
Rps6ka1	3.155	RPS6KA1	ribosomal protein S6 kinase, 90kDa, polypeptide 1	Cytoplasm	kinase
Mapkapk3	3.153	MAPKAPK3	mitogen-activated protein kinase-activated protein kinase 3	Nucleus	kinase
Ulk3	3.141	ULK3	unc-51 like kinase 3	Cytoplasm	kinase
Dclk2	3.14	DCLK2	doublecortin-like kinase 2	Cytoplasm	kinase
Cib2	3.131	CIB2	calcium and integrin binding family member 2	Other	kinase
Efna4	3.084	EFNA4	ephrin-A4	Plasma Membrane	kinase
Nagk	3.071	NAGK	N-acetylglucosamine kinase	Cytoplasm	kinase
Adrbk2	3.047	ADRBK2	adrenergic, beta, receptor kinase 2	Cytoplasm	kinase
Ephb6	3.041	EPHB6	EPH receptor B6	Plasma Membrane	kinase
Dgke	2.973	DGKE	diacylglycerol kinase, epsilon 64kDa	Cytoplasm	kinase
Prkab2	2.918	PRKAB2	protein kinase, AMP-activated, beta 2 non-catalytic subunit	Cytoplasm	kinase
Ick	2.805	ICK	intestinal cell (MAK-like) kinase	Cytoplasm	kinase
Prkce	2.802	PRKCE	protein kinase C, epsilon	Cytoplasm	kinase
Snrk	2.789	SNRK	SNF related kinase	Cytoplasm	kinase
Prkd2	2.73	PRKD2	protein kinase D2	Cytoplasm	kinase
Map3k10	2.688	MAP3K10	mitogen-activated protein kinase kinase kinase 10	Cytoplasm	kinase
Map3k1	2.668	MAP3K1	mitogen-activated protein kinase kinase kinase 1, E3 ubiquitin protein ligase	Cytoplasm	kinase
Fgfr2	2.655	FGFR2	fibroblast growth factor receptor 2	Plasma Membrane	kinase
Itpkc	2.643	ITPKC	inositol-trisphosphate 3-kinase C	Cytoplasm	kinase
Pkn3	2.626	PKN3	protein kinase N3	Nucleus	kinase
Rbks	2.612	RBKS	ribokinase	Cytoplasm	kinase
Cdkl3	2.578	CDKL3	cyclin-dependent kinase-like 3	Cytoplasm	kinase
Oxsm	2.506	OXSM	3-oxoacyl-ACP synthase, mitochondrial	Cytoplasm	kinase
Nek1	2.485	NEK1	NIMA-related kinase 1	Nucleus	kinase
Nek8	2.437	NEK8	NIMA-related kinase 8	Nucleus	kinase
Adck1	2.406	ADCK1	aarF domain containing kinase 1	Cytoplasm	kinase
Irak2	2.367	IRAK2	interleukin-1 receptor-associated kinase 2	Plasma Membrane	kinase
Itpk1	2.318	ITPK1	inositol-tetrakisphosphate 1-kinase	Cytoplasm	kinase
Pkdcc	2.227	PKDCC	protein kinase domain containing, cytoplasmic	Cytoplasm	kinase
Cdkl5	2.217	CDKL5	cyclin-dependent kinase-like 5	Nucleus	kinase
Mylk	2.206	MYLK	myosin light chain kinase	Cytoplasm	kinase
Ikbke	2.149	IKBKE	inhibitor of kappa light polypeptide gene enhancer in B-cells, kinase epsilon	Cytoplasm	kinase
Cdk20	2.095	CDK20	cyclin-dependent kinase 20	Nucleus	kinase
Styk1	2.087	STYK1	serine/threonine/tyrosine kinase 1	Cytoplasm	kinase
Dgkh	2.062	DGKH	diacylglycerol kinase, eta	Cytoplasm	kinase
Speg	2.059	SPEG	SPEG complex locus	Nucleus	kinase
D8Ertd82e	2.048	SGK223	homolog of rat pragma of Rnd2	Other	kinase
Prkd1	2.038	PRKD1	protein kinase D1	Cytoplasm	kinase
Prkar1b	2.016	PRKAR1B	protein kinase, cAMP-dependent, regulatory, type I, beta	Cytoplasm	kinase
Xylb	1.975	XYLB	xylulokinase homolog (H. influenzae)	Cytoplasm	kinase
Nuak2	1.932	NUAK2	NUAK family, SNF1-like kinase, 2	Other	kinase
Pfkfb1	1.887	PFKFB1	6-phosphofructo-2-kinase/fructose-2,6-biphosphatase 1	Cytoplasm	kinase
Dyrk1b	1.844	DYRK1B	dual-specificity tyrosine-(Y)-phosphorylation regulated kinase 1B	Nucleus	kinase
Fuk	1.822	FUK	fucokinase	Other	kinase
N4bp2	1.739	N4BP2	NEDD4 binding protein 2	Cytoplasm	kinase
Trp53rk	1.722	TP53RK	TP53 regulating kinase	Nucleus	kinase
Prkdc	1.681	PRKDC	protein kinase, DNA-activated, catalytic polypeptide	Nucleus	kinase
Map3k6	1.662	MAP3K6	mitogen-activated protein kinase kinase kinase 6	Other	kinase
Brsk1	1.639	BRSK1	BR serine/threonine kinase 1	Cytoplasm	kinase
Pdgfrl	1.57	PDGFRL	platelet-derived growth factor receptor-like	Plasma Membrane	kinase
Prkaa2	1.523	PRKAA2	protein kinase, AMP-activated, alpha 2 catalytic subunit	Cytoplasm	kinase
Camk2a	1.513	CAMK2A	calcium/calmodulin-dependent protein kinase II alpha	Cytoplasm	kinase
Thnsl1	1.454	THNSL1	threonine synthase-like 1 (S. cerevisiae)	Other	kinase
Stk36	1.448	STK36	serine/threonine kinase 36	Cytoplasm	kinase
Rps6ka5	1.435	RPS6KA5	ribosomal protein S6 kinase, 90kDa, polypeptide 5	Nucleus	kinase
Lmtk3	1.394	LMTK3	lemur tyrosine kinase 3	Other	kinase
Mylk2	1.392	MYLK2	myosin light chain kinase 2	Cytoplasm	kinase
Sgk3	1.345	C8orf44-SGK3/SGK3	serum/glucocorticoid regulated kinase family, member 3	Cytoplasm	kinase
Gk5	1.315	GK5	glycerol kinase 5 (putative)	Other	kinase
Mex3b	1.282	MEX3B	mex-3 RNA binding family member B	Other	kinase
Mertk	1.273	MERTK	MER proto-oncogene, tyrosine kinase	Plasma Membrane	kinase
Adck2	1.217	ADCK2	aarF domain containing kinase 2	Cytoplasm	kinase
Erbb3	1.204	ERBB3	v-erb-b2 avian erythroblastic leukemia viral oncogene homolog 3	Plasma Membrane	kinase
Prkag3	1.203	PRKAG3	protein kinase, AMP-activated, gamma 3 non-catalytic subunit	Cytoplasm	kinase
Rspo3	1.143	RSPO3	R-spondin 3	Extracellular Space	kinase
Ip6k3	1.136	IP6K3	inositol hexakisphosphate kinase 3	Cytoplasm	kinase
Pik3cd	1.123	PIK3CD	phosphatidylinositol-4,5-bisphosphate 3-kinase, catalytic subunit delta	Cytoplasm	kinase
Irak3	1.122	IRAK3	interleukin-1 receptor-associated kinase 3	Cytoplasm	kinase
Sbk1	1.09	SBK1	SH3 domain binding kinase 1	Other	kinase
Alpk1	1.027	ALPK1	alpha-kinase 1	Other	kinase
Ulk4	0.971	ULK4	unc-51 like kinase 4	Other	kinase
Tpk1	0.962	TPK1	thiamin pyrophosphokinase 1	Cytoplasm	kinase
Csf1r	0.951	CSF1R	colony stimulating factor 1 receptor	Plasma Membrane	kinase
Hck	0.948	HCK	HCK proto-oncogene, Src family tyrosine kinase	Cytoplasm	kinase
Tnik	0.926	TNIK	TRAF2 and NCK interacting kinase	Plasma Membrane	kinase
Kalrn	0.89	KALRN	kalirin, RhoGEF kinase	Cytoplasm	kinase
Map3k8	0.881	MAP3K8	mitogen-activated protein kinase kinase kinase 8	Cytoplasm	kinase
Kdr	0.877	KDR	kinase insert domain receptor (a type III receptor tyrosine kinase)	Plasma Membrane	kinase
Ror1	0.876	ROR1	receptor tyrosine kinase-like orphan receptor 1	Plasma Membrane	kinase
Prkcd	0.859	PRKCD	protein kinase C, delta	Cytoplasm	kinase
Efna3	0.817	EFNA3	ephrin-A3	Plasma Membrane	kinase
Peg3	0.809	PEG3	paternally expressed 3	Nucleus	kinase
Fes	0.746	FES	FES proto-oncogene, tyrosine kinase	Cytoplasm	kinase
Camk2n1	0.735	CAMK2N1	calcium/calmodulin-dependent protein kinase II inhibitor 1	Plasma Membrane	kinase
Lck	0.734	LCK	LCK proto-oncogene, Src family tyrosine kinase	Cytoplasm	kinase
Brdt	0.715	BRDT	bromodomain, testis-specific	Nucleus	kinase
Wnk3	0.695	WNK3	WNK lysine deficient protein kinase 3	Plasma Membrane	kinase
Adck3	0.689	ADCK3	aarF domain containing kinase 3	Cytoplasm	kinase
Efnb3	0.654	EFNB3	ephrin-B3	Plasma Membrane	kinase
Efna2	0.588	EFNA2	ephrin-A2	Plasma Membrane	kinase
Cmpk2	0.56	CMPK2	cytidine monophosphate (UMP-CMP) kinase 2, mitochondrial	Cytoplasm	kinase
E030030I06Rik	0.529	E030030I06Rik	RIKEN cDNA E030030I06 gene	Other	kinase
Grk4	0.516	GRK4	G protein-coupled receptor kinase 4	Plasma Membrane	kinase
Jak3	0.464	JAK3	Janus kinase 3	Cytoplasm	kinase
Pik3c2b	0.464	PIK3C2B	phosphatidylinositol-4-phosphate 3-kinase, catalytic subunit type 2 beta	Cytoplasm	kinase
Shpk	0.463	SHPK	sedoheptulokinase	Cytoplasm	kinase
Mapk10	0.452	MAPK10	mitogen-activated protein kinase 10	Cytoplasm	kinase
Nek3	0.434	NEK3	NIMA-related kinase 3	Nucleus	kinase
Epha7	0.419	EPHA7	EPH receptor A7	Plasma Membrane	kinase
Gk2	0.399	GK2	glycerol kinase 2	Cytoplasm	kinase
Txk	0.38	TXK	TXK tyrosine kinase	Cytoplasm	kinase
Prkcg	0.336	PRKCG	protein kinase C, gamma	Cytoplasm	kinase
Acvr2b	0.319	ACVR2B	activin A receptor, type IIB	Plasma Membrane	kinase
Glyctk	0.315	GLYCTK	glycerate kinase	Cytoplasm	kinase
Lat	0.289	LAT	linker for activation of T cells	Plasma Membrane	kinase
Map4k1	0.287	MAP4K1	mitogen-activated protein kinase kinase kinase kinase 1	Cytoplasm	kinase
Cdk15	0.281	CDK15	cyclin-dependent kinase 15	Plasma Membrane	kinase
Map3k9	0.281	MAP3K9	mitogen-activated protein kinase kinase kinase 9	Cytoplasm	kinase
Amhr2	0.274	AMHR2	anti-Mullerian hormone receptor, type II	Plasma Membrane	kinase
Fgfr3	0.27	FGFR3	fibroblast growth factor receptor 3	Plasma Membrane	kinase
Epha4	0.253	EPHA4	EPH receptor A4	Plasma Membrane	kinase
Map3k13	0.239	MAP3K13	mitogen-activated protein kinase kinase kinase 13	Cytoplasm	kinase
Tssk4	0.229	TSSK4	testis-specific serine kinase 4	Cytoplasm	kinase
1810024B03Rik	0.225	1810024B03Rik	RIKEN cDNA 1810024B03 gene	Other	kinase
Mapk15	0.225	MAPK15	mitogen-activated protein kinase 15	Cytoplasm	kinase
Rps6ka6	0.218	RPS6KA6	ribosomal protein S6 kinase, 90kDa, polypeptide 6	Cytoplasm	kinase
Stk32c	0.213	STK32C	serine/threonine kinase 32C	Other	kinase
Mapk12	0.212	MAPK12	mitogen-activated protein kinase 12	Cytoplasm	kinase
Mark1	0.192	MARK1	MAP/microtubule affinity-regulating kinase 1	Cytoplasm	kinase
Camk2b	0.191	CAMK2B	calcium/calmodulin-dependent protein kinase II beta	Cytoplasm	kinase
Itpka	0.186	ITPKA	inositol-trisphosphate 3-kinase A	Cytoplasm	kinase
Epha8	0.185	EPHA8	EPH receptor A8	Plasma Membrane	kinase
Sgk2	0.179	SGK2	serum/glucocorticoid regulated kinase 2	Cytoplasm	kinase
Epha3	0.171	EPHA3	EPH receptor A3	Plasma Membrane	kinase
Skap1	0.163	SKAP1	src kinase associated phosphoprotein 1	Cytoplasm	kinase
Mst1r	0.159	MST1R	macrophage stimulating 1 receptor (c-met-related tyrosine kinase)	Plasma Membrane	kinase
Epha1	0.156	EPHA1	EPH receptor A1	Plasma Membrane	kinase
Phkg1	0.138	PHKG1	phosphorylase kinase, gamma 1 (muscle)	Cytoplasm	kinase
Hipk4	0.135	HIPK4	homeodomain interacting protein kinase 4	Cytoplasm	kinase
Magi2	0.128	MAGI2	membrane associated guanylate kinase, WW and PDZ domain containing 2	Plasma Membrane	kinase
Aurkc	0.126	AURKC	aurora kinase C	Nucleus	kinase
Fn3k	0.123	FN3K	fructosamine 3 kinase	Cytoplasm	kinase
Dlg2	0.118	DLG2	discs, large homolog 2 (Drosophila)	Plasma Membrane	kinase
Tssk6	0.108	TSSK6	testis-specific serine kinase 6	Nucleus	kinase
Flt3	0.104	FLT3	fms-related tyrosine kinase 3	Plasma Membrane	kinase
Ret	0.102	RET	ret proto-oncogene	Plasma Membrane	kinase
Nek10	0.095	Nek10	NIMA (never in mitosis gene a)- related kinase 10	Other	kinase
Trpm6	0.095	TRPM6	transient receptor potential cation channel, subfamily M, member 6	Plasma Membrane	kinase
Tex14	0.092	TEX14	testis expressed 14	Plasma Membrane	kinase
Ak8	0.087	AK8	adenylate kinase 8	Other	kinase
Ak7	0.083	AK7	adenylate kinase 7	Cytoplasm	kinase
Mapk4	0.081	MAPK4	mitogen-activated protein kinase 4	Cytoplasm	kinase
Cdkl1	0.08	CDKL1	cyclin-dependent kinase-like 1 (CDC2-related kinase)	Nucleus	kinase
Prkcb	0.076	PRKCB	protein kinase C, beta	Cytoplasm	kinase
Hkdc1	0.073	HKDC1	hexokinase domain containing 1	Other	kinase
Cdc42bpg	0.072	CDC42BPG	CDC42 binding protein kinase gamma (DMPK-like)	Cytoplasm	kinase
Gykl1	0.07	GK	glycerol kinase	Cytoplasm	kinase
Map3k19	0.064	MAP3K19	mitogen-activated protein kinase kinase kinase 19	Other	kinase
Mylk3	0.062	MYLK3	myosin light chain kinase 3	Cytoplasm	kinase
Pklr	0.061	PKLR	pyruvate kinase, liver and RBC	Cytoplasm	kinase
Mpp4	0.057	MPP4	membrane protein, palmitoylated 4 (MAGUK p55 subfamily member 4)	Cytoplasm	kinase
Wnk4	0.045	WNK4	WNK lysine deficient protein kinase 4	Plasma Membrane	kinase
Pik3r5	0.043	PIK3R5	phosphoinositide-3-kinase, regulatory subunit 5	Cytoplasm	kinase
Prps1l1	0.041	PRPS1L1	phosphoribosyl pyrophosphate synthetase 1-like 1	Other	kinase
Ksr2	0.04	KSR2	kinase suppressor of ras 2	Cytoplasm	kinase
Prkch	0.039	PRKCH	protein kinase C, eta	Cytoplasm	kinase
Prkg1	0.036	PRKG1	protein kinase, cGMP-dependent, type I	Cytoplasm	kinase
Dapk1	0.035	DAPK1	death-associated protein kinase 1	Cytoplasm	kinase
Ephb1	0.034	EPHB1	EPH receptor B1	Plasma Membrane	kinase
Etnk2	0.029	ETNK2	ethanolamine kinase 2	Cytoplasm	kinase
Ptk7	0.029	PTK7	protein tyrosine kinase 7	Plasma Membrane	kinase
Ankk1	0.024	ANKK1	ankyrin repeat and kinase domain containing 1	Cytoplasm	kinase
Bmpr1b	0.023	BMPR1B	bone morphogenetic protein receptor, type IB	Plasma Membrane	kinase
Cdkl4	0.022	CDKL4	cyclin-dependent kinase-like 4	Nucleus	kinase
Pik3r6	0.02	PIK3R6	phosphoinositide-3-kinase, regulatory subunit 6	Cytoplasm	kinase
Tnk1	0.02	TNK1	tyrosine kinase, non-receptor, 1	Cytoplasm	kinase
Prkcq	0.019	PRKCQ	protein kinase C, theta	Cytoplasm	kinase
Ttn	0.018	TTN	titin	Cytoplasm	kinase
Grk1	0.017	GRK1	G protein-coupled receptor kinase 1	Plasma Membrane	kinase
Gucy2c	0.016	GUCY2C	guanylate cyclase 2C (heat stable enterotoxin receptor)	Plasma Membrane	kinase
Dgki	0.014	DGKI	diacylglycerol kinase, iota	Cytoplasm	kinase
Tek	0.013	TEK	TEK tyrosine kinase, endothelial	Plasma Membrane	kinase
Dgkg	0.011	DGKG	diacylglycerol kinase, gamma 90kDa	Cytoplasm	kinase
Ttbk1	0.009	TTBK1	tau tubulin kinase 1	Other	kinase
Bmx	0.007	BMX	BMX non-receptor tyrosine kinase	Cytoplasm	kinase
Epha5	0.001	EPHA5	EPH receptor A5	Plasma Membrane	kinase
Aatk	0	AATK	apoptosis-associated tyrosine kinase	Cytoplasm	kinase
Acvr1c	0	ACVR1C	activin A receptor, type IC	Plasma Membrane	kinase
Alk	0	ALK	anaplastic lymphoma receptor tyrosine kinase	Plasma Membrane	kinase
Alpk2	0	ALPK2	alpha-kinase 2	Nucleus	kinase
Alpk3	0	ALPK3	alpha-kinase 3	Nucleus	kinase
Blk	0	BLK	BLK proto-oncogene, Src family tyrosine kinase	Cytoplasm	kinase
Brsk2	0	BRSK2	BR serine/threonine kinase 2	Cytoplasm	kinase
Btk	0	BTK	Bruton agammaglobulinemia tyrosine kinase	Cytoplasm	kinase
Camk1g	0	CAMK1G	calcium/calmodulin-dependent protein kinase IG	Cytoplasm	kinase
Camk4	0	CAMK4	calcium/calmodulin-dependent protein kinase IV	Nucleus	kinase
Camkv	0	CAMKV	CaM kinase-like vesicle-associated	Other	kinase
Card11	0	CARD11	caspase recruitment domain family, member 11	Cytoplasm	kinase
Ckm	0	CKM	creatine kinase, muscle	Cytoplasm	kinase
Ckmt1	0	CKMT1A/CKMT1B	creatine kinase, mitochondrial 1B	Cytoplasm	kinase
Ckmt2	0	CKMT2	creatine kinase, mitochondrial 2 (sarcomeric)	Cytoplasm	kinase
Csn2	0	CSN2	casein beta	Extracellular Space	kinase
Dapk2	0	DAPK2	death-associated protein kinase 2	Cytoplasm	kinase
Dclk3	0	DCLK3	doublecortin-like kinase 3	Cytoplasm	kinase
Dgkb	0	DGKB	diacylglycerol kinase, beta 90kDa	Cytoplasm	kinase
Dgkk	0	DGKK	diacylglycerol kinase, kappa	Cytoplasm	kinase
Dyrk4	0	DYRK4	dual-specificity tyrosine-(Y)-phosphorylation regulated kinase 4	Nucleus	kinase
Epha6	0	EPHA6	EPH receptor A6	Plasma Membrane	kinase
Erbb4	0	ERBB4	v-erb-b2 avian erythroblastic leukemia viral oncogene homolog 4	Plasma Membrane	kinase
Ern2	0	ERN2	endoplasmic reticulum to nucleus signaling 2	Cytoplasm	kinase
Fgfr1	0	FGFR1	fibroblast growth factor receptor 1	Plasma Membrane	kinase
Fgfr4	0	FGFR4	fibroblast growth factor receptor 4	Plasma Membrane	kinase
Fgr	0	FGR	FGR proto-oncogene, Src family tyrosine kinase	Nucleus	kinase
Gck	0	GCK	glucokinase (hexokinase 4)	Cytoplasm	kinase
Gdpd4	0	GDPD4	glycerophosphodiester phosphodiesterase domain containing 4	Other	kinase
Gucy2e	0	GUCY2D	guanylate cyclase 2D, membrane (retina-specific)	Plasma Membrane	kinase
Gucy2f	0	GUCY2F	guanylate cyclase 2F, retinal	Plasma Membrane	kinase
Hk3	0	HK3	hexokinase 3 (white cell)	Cytoplasm	kinase
Hunk	0	HUNK	hormonally up-regulated Neu-associated kinase	Cytoplasm	kinase
Insrr	0	INSRR	insulin receptor-related receptor	Plasma Membrane	kinase
Itk	0	ITK	IL2-inducible T-cell kinase	Cytoplasm	kinase
BC021891	0	KIAA1804	mixed lineage kinase 4	Other	kinase
Ltk	0	LTK	leukocyte receptor tyrosine kinase	Plasma Membrane	kinase
Mak	0	MAK	male germ cell-associated kinase	Cytoplasm	kinase
Map3k12	0	MAP3K12	mitogen-activated protein kinase kinase kinase 12	Cytoplasm	kinase
Mapk13	0	MAPK13	mitogen-activated protein kinase 13	Cytoplasm	kinase
Mast1	0	MAST1	microtubule associated serine/threonine kinase 1	Cytoplasm	kinase
Matk	0	MATK	megakaryocyte-associated tyrosine kinase	Cytoplasm	kinase
Mos	0	MOS	v-mos Moloney murine sarcoma viral oncogene homolog	Cytoplasm	kinase
Mpp3	0	MPP3	membrane protein, palmitoylated 3 (MAGUK p55 subfamily member 3)	Plasma Membrane	kinase
Musk	0	MUSK	muscle, skeletal, receptor tyrosine kinase	Plasma Membrane	kinase
Mylk4	0	MYLK4	myosin light chain kinase family, member 4	Cytoplasm	kinase
Myo3a	0	MYO3A	myosin IIIA	Cytoplasm	kinase
Myo3b	0	MYO3B	myosin IIIB	Plasma Membrane	kinase
Nek11	0	NEK11	NIMA-related kinase 11	Nucleus	kinase
Nek5	0	NEK5	NIMA-related kinase 5	Other	kinase
Nme5	0	NME5	NME/NM23 family member 5	Other	kinase
Nme8	0	NME8	NME/NM23 family member 8	Cytoplasm	kinase
Nmrk2	0	NMRK2	nicotinamide riboside kinase 2	Plasma Membrane	kinase
Nrk	0	NRK	Nik related kinase	Other	kinase
Ntrk1	0	NTRK1	neurotrophic tyrosine kinase, receptor, type 1	Plasma Membrane	kinase
Ntrk2	0	NTRK2	neurotrophic tyrosine kinase, receptor, type 2	Plasma Membrane	kinase
Ntrk3	0	NTRK3	neurotrophic tyrosine kinase, receptor, type 3	Plasma Membrane	kinase
Obscn	0	OBSCN	obscurin, cytoskeletal calmodulin and titin-interacting RhoGEF	Cytoplasm	kinase
Pacsin1	0	PACSIN1	protein kinase C and casein kinase substrate in neurons 1	Cytoplasm	kinase
Pak6	0	PAK6	p21 protein (Cdc42/Rac)-activated kinase 6	Cytoplasm	kinase
Pak7	0	PAK7	p21 protein (Cdc42/Rac)-activated kinase 7	Nucleus	kinase
Pck1	0	PCK1	phosphoenolpyruvate carboxykinase 1 (soluble)	Cytoplasm	kinase
Pdk4	0	PDK4	pyruvate dehydrogenase kinase, isozyme 4	Cytoplasm	kinase
Pgk2	0	PGK2	phosphoglycerate kinase 2	Cytoplasm	kinase
Pik3c2g	0	PIK3C2G	phosphatidylinositol-4-phosphate 3-kinase, catalytic subunit type 2 gamma	Cytoplasm	kinase
Pik3cg	0	PIK3CG	phosphatidylinositol-4,5-bisphosphate 3-kinase, catalytic subunit gamma	Cytoplasm	kinase
Pip5kl1	0	PIP5KL1	phosphatidylinositol-4-phosphate 5-kinase-like 1	Plasma Membrane	kinase
Pnck	0	PNCK	pregnancy up-regulated nonubiquitous CaM kinase	Other	kinase
Prkcz	0	PRKCZ	protein kinase C, zeta	Cytoplasm	kinase
Ptk6	0	PTK6	protein tyrosine kinase 6	Cytoplasm	kinase
Ripk4	0	RIPK4	receptor-interacting serine-threonine kinase 4	Nucleus	kinase
Ror2	0	ROR2	receptor tyrosine kinase-like orphan receptor 2	Plasma Membrane	kinase
Ros1	0	ROS1	ROS proto-oncogene 1 , receptor tyrosine kinase	Plasma Membrane	kinase
Rps6kl1	0	RPS6KL1	ribosomal protein S6 kinase-like 1	Other	kinase
Smok2a	0	Smok2b (includes others)	sperm motility kinase 2B	Other	kinase
Smok2b	0	Smok2b (includes others)	sperm motility kinase 2B	Other	kinase
Smok3a	0	Smok2b (includes others)	sperm motility kinase 2B	Other	kinase
Smok3b	0	Smok2b (includes others)	sperm motility kinase 2B	Other	kinase
Srms	0	SRMS	src-related kinase lacking C-terminal regulatory tyrosine and N-terminal myristylation sites	Cytoplasm	kinase
Srpk3	0	SRPK3	SRSF protein kinase 3	Cytoplasm	kinase
Stc1	0	STC1	stanniocalcin 1	Extracellular Space	kinase
Stk31	0	STK31	serine/threonine kinase 31	Cytoplasm	kinase
Stk32a	0	STK32A	serine/threonine kinase 32A	Other	kinase
Stk32b	0	STK32B	serine/threonine kinase 32B	Other	kinase
Stk33	0	STK33	serine/threonine kinase 33	Cytoplasm	kinase
Tie1	0	TIE1	tyrosine kinase with immunoglobulin-like and EGF-like domains 1	Plasma Membrane	kinase
Tnni3k	0	TNNI3K	TNNI3 interacting kinase	Cytoplasm	kinase
Trat1	0	TRAT1	T cell receptor associated transmembrane adaptor 1	Plasma Membrane	kinase
Tsks	0	TSKS	testis-specific serine kinase substrate	Cytoplasm	kinase
Tssk1	0	TSSK1B	testis-specific serine kinase 1B	Cytoplasm	kinase
Tssk2	0	TSSK2	testis-specific serine kinase 2	Cytoplasm	kinase
Tssk3	0	TSSK3	testis-specific serine kinase 3	Other	kinase
Tssk5	0	Tssk5	testis-specific serine kinase 5	Other	kinase
Wee2	0	WEE2	WEE1 homolog 2 (S. pombe)	Cytoplasm	kinase
Wnk2	0	WNK2	WNK lysine deficient protein kinase 2	Cytoplasm	kinase
Zap70	0	ZAP70	zeta-chain (TCR) associated protein kinase 70kDa	Plasma Membrane	kinase
