# Supplementary material for: Crizotinib inhibits NF2-associated schwannoma through inhibition of focal adhesion kinase 1
Source: Oncotarget. 2016 Jun 23;7(34):54515–25. doi: 10.18632/oncotarget.10248 (PMC5342359; doi:10.18632/oncotarget.10248)
Supplement: Supplementary file 3 [file oncotarget-07-54515-s003.xls]

## Sheet: raw data with kinase match up
Gene Symbol	Uniprot Kinase Name	Uniprot ID	Kinase Family		Protein IDs	Majority protein IDs	Peptide counts (all)	Peptide counts (razor+unique)	Peptide counts (unique)	Protein names	Gene names	Family	Kinase	Fasta headers	Number of proteins	Peptides	Razor + unique peptides	Unique peptides	Peptides SC4-1	Peptides SC4-2	Peptides SC4-3	Peptides SC4-4	Peptides SC4-5	Peptides SC4-6	Peptides SC4-7	Peptides SC4-8	Razor + unique peptides SC4-1	Razor + unique peptides SC4-2	Razor + unique peptides SC4-3	Razor + unique peptides SC4-4	Razor + unique peptides SC4-5	Razor + unique peptides SC4-6	Razor + unique peptides SC4-7	Razor + unique peptides SC4-8	Unique peptides SC4-1	Unique peptides SC4-2	Unique peptides SC4-3	Unique peptides SC4-4	Unique peptides SC4-5	Unique peptides SC4-6	Unique peptides SC4-7	Unique peptides SC4-8	Sequence coverage [%]	Unique + razor sequence coverage [%]	Unique sequence coverage [%]	Mol. weight [kDa]	Sequence length	Sequence lengths	Q-value
ADRBK1	ARBK1	P25098	AGC		F2Z3K9;H7BXI1;A0FGR8	F2Z3K9;H7BXI1;A0FGR8	1;1;1	1;1;1	1;1;1	Extended synaptotagmin-2	ESYT2	#N/A	#N/A	>tr|F2Z3K9|F2Z3K9_HUMAN Extended synaptotagmin-2 OS=Homo sapiens GN=ESYT2 PE=2 SV=1;>tr|H7BXI1|H7BXI1_HUMAN Extended synaptotagmin-2 (Fragment) OS=Homo sapiens GN=ESYT2 PE=2 SV=1;>sp|A0FGR8|ESYT2_HUMAN Extended synaptotagmin-2 OS=Homo sapiens GN=ESYT2 PE=1	3	1	1	1	0	0	1	0	0	0	0	0	0	0	1	0	0	0	0	0	0	0	1	0	0	0	0	0	2.4	2.4	2.4	35.879	328	328;884;921	1
ADRBK2	ARBK2	P35626	AGC		A0MZ66	A0MZ66	1	1	1	Shootin-1	KIAA1598	#N/A	#N/A	>sp|A0MZ66|SHOT1_HUMAN Shootin-1 OS=Homo sapiens GN=KIAA1598 PE=1 SV=4	1	1	1	1	0	0	0	0	0	0	1	0	0	0	0	0	0	0	1	0	0	0	0	0	0	0	1	0	1.7	1.7	1.7	71.639	631	631	1
AKT1	AKT1	P31749	AGC		A1A5A8;H0Y494;H0Y4E8;Q9Y2K2;J3KPC8;A1A5A9;H7C3X8;H7C038;H7C042	A1A5A8;H0Y494;H0Y4E8;Q9Y2K2;J3KPC8;A1A5A9;H7C3X8	19;19;19;18;18;16;14;2;1	19;19;19;18;18;16;14;2;1	19;19;19;18;18;16;14;2;1	Serine/threonine-protein kinase SIK3	KIAA0999;SIK3	#N/A	#N/A	>tr|A1A5A8|A1A5A8_HUMAN KIAA0999 protein OS=Homo sapiens GN=KIAA0999 PE=2 SV=1;>tr|H0Y494|H0Y494_HUMAN Serine/threonine-protein kinase SIK3 OS=Homo sapiens GN=SIK3 PE=2 SV=1;>tr|H0Y4E8|H0Y4E8_HUMAN Serine/threonine-protein kinase SIK3 (Fragment) OS=Homo sa	9	19	19	19	18	16	18	18	16	15	19	18	18	16	18	18	16	15	19	18	18	16	18	18	16	15	19	18	19.2	19.2	19.2	133.71	1203	1203;1261;1363;1263;1321;1102;506;151;71	0
AKT2	AKT2	P31751	AGC		A2A305;E7EWG4;Q5T6F2	A2A305;E7EWG4;Q5T6F2	1;1;1	1;1;1	1;1;1	Ubiquitin-associated protein 2	UBAP2	#N/A	#N/A	>tr|A2A305|A2A305_HUMAN Ubiquitin-associated protein 2 (Fragment) OS=Homo sapiens GN=UBAP2 PE=2 SV=1;>tr|E7EWG4|E7EWG4_HUMAN Ubiquitin-associated protein 2 OS=Homo sapiens GN=UBAP2 PE=2 SV=2;>sp|Q5T6F2|UBAP2_HUMAN Ubiquitin-associated protein 2 OS=Homo sap	3	1	1	1	0	0	1	0	0	0	0	0	0	0	1	0	0	0	0	0	0	0	1	0	0	0	0	0	2.7	2.7	2.7	44.794	412	412;686;1119	0.0009542
AKT3	AKT3	Q9Y243	AGC		Q5SPU2;A2AE48;Q12899	Q5SPU2;A2AE48;Q12899	1;1;1	1;1;1	1;1;1	Tripartite motif-containing protein 26	TRIM26	#N/A	#N/A	>tr|Q5SPU2|Q5SPU2_HUMAN Tripartite motif-containing protein 26 (Fragment) OS=Homo sapiens GN=TRIM26 PE=2 SV=2;>tr|A2AE48|A2AE48_HUMAN Tripartite motif-containing protein 26 (Fragment) OS=Homo sapiens GN=TRIM26 PE=2 SV=1;>sp|Q12899|TRI26_HUMAN Tripartite mo	3	1	1	1	1	1	1	1	1	1	1	1	1	1	1	1	1	1	1	1	1	1	1	1	1	1	1	1	6.4	6.4	6.4	18.152	157	157;248;539	1
CDC42BPA	MRCKA	Q5VT25	AGC		A2RU49;F8W6X5	A2RU49;F8W6X5	2;1	2;1	2;1	Hydroxylysine kinase	AGPHD1	#N/A	#N/A	>sp|A2RU49|HYKK_HUMAN Hydroxylysine kinase OS=Homo sapiens GN=HYKK PE=1 SV=2;>tr|F8W6X5|F8W6X5_HUMAN Protein HYKK OS=Homo sapiens GN=HYKK PE=4 SV=1	2	2	2	2	2	2	2	2	2	2	2	2	2	2	2	2	2	2	2	2	2	2	2	2	2	2	2	2	5.1	5.1	5.1	41.933	373	373;220	0
CDC42BPB	MRCKB	Q9Y5S2	AGC		REV__H0YD46;REV__Q32N00;A2TKE4;REV__Q32MZ9;REV__Q15054	REV__H0YD46;REV__Q32N00;A2TKE4;REV__Q32MZ9;REV__Q15054	1;1;1;1;1	1;1;1;1;1	1;1;1;1;1		TTN	CAMK	TITIN	>tr|H0YD46|H0YD46_HUMAN DNA polymerase delta subunit 3 (Fragment) OS=Homo sapiens GN=POLD3 PE=4 SV=1;>tr|Q32N00|Q32N00_HUMAN DNA polymerase delta subunit 3 OS=Homo sapiens GN=POLD3 PE=2 SV=1;>tr|A2TKE4|A2TKE4_HUMAN Cellular titin isoform PEVK variant 2 (Fr	5	1	1	1	1	1	1	0	0	1	1	1	1	1	1	0	0	1	1	1	1	1	1	0	0	1	1	1	3.2	3.2	3.2	16.681	149	149;360;373;427;466	1
CDC42BPG	MRCKG	Q6DT37	AGC		Q8N201;A4D212	Q8N201;A4D212	2;2	2;2	2;2	Integrator complex subunit 1	INTS1;DKFZP586J0619	#N/A	#N/A	>sp|Q8N201|INT1_HUMAN Integrator complex subunit 1 OS=Homo sapiens GN=INTS1 PE=1 SV=2;>tr|A4D212|A4D212_HUMAN DKFZP586J0619 protein OS=Homo sapiens GN=DKFZP586J0619 PE=2 SV=1	2	2	2	2	0	1	0	2	1	2	0	0	0	1	0	2	1	2	0	0	0	1	0	2	1	2	0	0	1	1	1	244.29	2190	2190;2394	0
CIT	CTRO	O14578	AGC		Q8IX94;Q86UF2;P0CG41;A4D2H0	Q8IX94;Q86UF2;P0CG41;A4D2H0	1;1;1;1	1;1;1;1	1;1;1;1	cTAGE family member 4;cTAGE family member 6;cTAGE family member 8;cTAGE family member 15	CTAGE4;CTAGE6;CTAGE8;CTAGE15	#N/A	#N/A	>sp|Q8IX94|CTGE4_HUMAN cTAGE family member 4 OS=Homo sapiens GN=CTAGE4 PE=2 SV=3;>sp|Q86UF2|CTGE6_HUMAN cTAGE family member 6 OS=Homo sapiens GN=CTAGE6 PE=2 SV=2;>sp|P0CG41|CTGE8_HUMAN cTAGE family member 8 OS=Homo sapiens GN=CTAGE8 PE=3 SV=1;>sp|A4D2H0|CT	4	1	1	1	0	0	0	0	0	0	1	0	0	0	0	0	0	0	1	0	0	0	0	0	0	0	1	0	1.4	1.4	1.4	87.988	777	777;777;777;777	1
DMPK	DMPK	Q09013	AGC		A5YKK6;B5MDN3;H3BR89;H3BVC9;H3BMH0;H3BMZ2;H3BNB1	A5YKK6;B5MDN3	18;9;2;2;2;2;1	18;9;2;2;2;2;1	18;9;2;2;2;2;1	CCR4-NOT transcription complex subunit 1	CNOT1	#N/A	#N/A	>sp|A5YKK6|CNOT1_HUMAN CCR4-NOT transcription complex subunit 1 OS=Homo sapiens GN=CNOT1 PE=1 SV=2;>tr|B5MDN3|B5MDN3_HUMAN CCR4-NOT transcription complex subunit 1 OS=Homo sapiens GN=CNOT1 PE=2 SV=2	7	18	18	18	14	9	12	16	11	12	12	12	14	9	12	16	11	12	12	12	14	9	12	16	11	12	12	12	8.9	8.9	8.9	266.94	2376	2376;1227;193;241;277;439;185	0
GRK1	RK	Q15835	AGC		A6NCM1	A6NCM1	1	1	1	Putative IQ and AAA domain-containing protein 1-like	IQCA1P1	#N/A	#N/A	>sp|A6NCM1|IQCAL_HUMAN Putative IQ and AAA domain-containing protein 1-like OS=Homo sapiens GN=IQCA1P1 PE=5 SV=2	1	1	1	1	1	1	0	0	1	0	0	0	1	1	0	0	1	0	0	0	1	1	0	0	1	0	0	0	1.7	1.7	1.7	94.93	817	817	1
GRK4	GRK4	P32298	AGC		A6ND36	A6ND36	7	7	7	Protein FAM83G	FAM83G	#N/A	#N/A	>sp|A6ND36|FA83G_HUMAN Protein FAM83G OS=Homo sapiens GN=FAM83G PE=1 SV=2	1	7	7	7	4	3	4	4	5	4	5	4	4	3	4	4	5	4	5	4	4	3	4	4	5	4	5	4	10.9	10.9	10.9	90.834	823	823	0
GRK5	GRK5	P34947	AGC		C9J9K3;P08865;A6NE09;C9JQR9	C9J9K3;P08865;A6NE09	4;4;4;1	4;4;4;1	4;4;4;1	40S ribosomal protein SA	RPSA;RPSAP58	#N/A	#N/A	>tr|C9J9K3|C9J9K3_HUMAN 40S ribosomal protein SA (Fragment) OS=Homo sapiens GN=RPSA PE=2 SV=1;>sp|P08865|RSSA_HUMAN 40S ribosomal protein SA OS=Homo sapiens GN=RPSA PE=1 SV=4;>tr|A6NE09|A6NE09_HUMAN 40S ribosomal protein SA OS=Homo sapiens GN=RPSAP58 PE=2	4	4	4	4	3	3	3	3	3	4	3	3	3	3	3	3	3	4	3	3	3	3	3	3	3	4	3	3	19.3	19.3	19.3	29.505	264	264;295;295;73	0
GRK6	GRK6	P43250	AGC		Q9UKK9;A6NFX8;A6NCQ0;A6NJU6;C9JYY9;H0YEY4	Q9UKK9;A6NFX8;A6NCQ0;A6NJU6	3;3;2;2;1;1	3;3;2;2;1;1	3;3;2;2;1;1	ADP-sugar pyrophosphatase	NUDT5	#N/A	#N/A	>sp|Q9UKK9|NUDT5_HUMAN ADP-sugar pyrophosphatase OS=Homo sapiens GN=NUDT5 PE=1 SV=1;>tr|A6NFX8|A6NFX8_HUMAN ADP-sugar pyrophosphatase OS=Homo sapiens GN=NUDT5 PE=2 SV=1;>tr|A6NCQ0|A6NCQ0_HUMAN ADP-sugar pyrophosphatase OS=Homo sapiens GN=NUDT5 PE=2 SV=1;>t	6	3	3	3	3	3	3	3	3	3	3	3	3	3	3	3	3	3	3	3	3	3	3	3	3	3	3	3	11.9	11.9	11.9	24.327	219	219;232;180;186;98;137	0
GRK7	GRK7	Q8WTQ7	AGC		A6NHL2	A6NHL2	2	1	1	Tubulin alpha chain-like 3	TUBAL3	#N/A	#N/A	>sp|A6NHL2|TBAL3_HUMAN Tubulin alpha chain-like 3 OS=Homo sapiens GN=TUBAL3 PE=1 SV=2	1	2	1	1	2	2	2	2	2	2	2	2	1	1	1	1	1	1	1	1	1	1	1	1	1	1	1	1	5.8	3.8	3.8	49.908	446	446	0
LATS1	LATS1	O95835	AGC		A6NHQ2;R4GMW7	A6NHQ2;R4GMW7	2;2	1;1	1;1	rRNA/tRNA 2-O-methyltransferase fibrillarin-like protein 1	FBLL1	#N/A	#N/A	>sp|A6NHQ2|FBLL1_HUMAN rRNA/tRNA 2-O-methyltransferase fibrillarin-like protein 1 OS=Homo sapiens GN=FBLL1 PE=1 SV=1;>tr|R4GMW7|R4GMW7_HUMAN rRNA/tRNA 2-O-methyltransferase fibrillarin-like protein 1 OS=Homo sapiens GN=FBLL1 PE=3 SV=1	2	2	1	1	0	2	0	1	1	1	0	0	0	1	0	0	0	0	0	0	0	1	0	0	0	0	0	0	7.8	3.3	3.3	34.675	333	333;334	0.0097173
LATS2	LATS2	Q9NRM7	AGC		B7ZBA8;A6NI56;H3BS06	B7ZBA8;A6NI56;H3BS06	2;2;1	2;2;1	2;2;1	Coiled-coil domain-containing protein 154	CCDC154	#N/A	#N/A	>tr|B7ZBA8|B7ZBA8_HUMAN Coiled-coil domain-containing protein 154 OS=Homo sapiens GN=CCDC154 PE=2 SV=1;>sp|A6NI56|CC154_HUMAN Coiled-coil domain-containing protein 154 OS=Homo sapiens GN=CCDC154 PE=2 SV=4;>tr|H3BS06|H3BS06_HUMAN Coiled-coil domain-containi	3	2	2	2	1	1	1	2	2	2	1	1	1	1	1	2	2	2	1	1	1	1	1	2	2	2	1	1	4.6	4.6	4.6	59.448	522	522;674;99	0
MAST1	MAST1	Q9Y2H9	AGC		A6NIH7	A6NIH7	1	1	1	Protein unc-119 homolog B	UNC119B	#N/A	#N/A	>sp|A6NIH7|U119B_HUMAN Protein unc-119 homolog B OS=Homo sapiens GN=UNC119B PE=1 SV=1	1	1	1	1	0	1	0	1	0	0	0	0	0	1	0	1	0	0	0	0	0	1	0	1	0	0	0	0	4	4	4	28.136	251	251	0.0088652
MAST2	MAST2	Q6P0Q8	AGC		A6NIT2;P46020;A6NMN0	A6NIT2;P46020;A6NMN0	16;16;16	16;16;16	15;15;15	Phosphorylase b kinase regulatory subunit alpha, skeletal muscle isoform	PHKA1	#N/A	#N/A	>tr|A6NIT2|A6NIT2_HUMAN Phosphorylase b kinase regulatory subunit alpha, skeletal muscle isoform OS=Homo sapiens GN=PHKA1 PE=2 SV=1;>sp|P46020|KPB1_HUMAN Phosphorylase b kinase regulatory subunit alpha, skeletal muscle isoform OS=Homo sapiens GN=PHKA1 PE=1	3	16	16	15	11	9	9	12	10	11	8	10	11	9	9	12	10	11	8	10	10	9	9	12	9	11	8	9	16.9	16.9	16.3	132.63	1181	1181;1223;1240	0
MAST3	MAST3	O60307	AGC		A6NK58	A6NK58	1	1	1	Putative lipoyltransferase 2, mitochondrial	LIPT2	#N/A	#N/A	>sp|A6NK58|LIPT2_HUMAN Putative lipoyltransferase 2, mitochondrial OS=Homo sapiens GN=LIPT2 PE=3 SV=1	1	1	1	1	1	0	0	0	0	0	0	0	1	0	0	0	0	0	0	0	1	0	0	0	0	0	0	0	4.3	4.3	4.3	25.195	231	231	1
MAST4	MAST4	O15021	AGC		H0YK42;B4DEK4;A6NKH4;O60749;Q13596	H0YK42;B4DEK4;A6NKH4;O60749;Q13596	1;1;1;1;1	1;1;1;1;1	1;1;1;1;1	Sorting nexin-2;Sorting nexin-1	SNX1;SNX2	#N/A	#N/A	>tr|H0YK42|H0YK42_HUMAN Sorting nexin-1 OS=Homo sapiens GN=SNX1 PE=2 SV=1;>tr|B4DEK4|B4DEK4_HUMAN Sorting nexin-2 OS=Homo sapiens GN=SNX2 PE=2 SV=1;>tr|A6NKH4|A6NKH4_HUMAN Sorting nexin 1, isoform CRA_d OS=Homo sapiens GN=SNX1 PE=2 SV=2;>sp|O60749|SNX2_HUM	5	1	1	1	1	1	0	1	1	1	1	1	1	1	0	1	1	1	1	1	1	1	0	1	1	1	1	1	3.6	3.6	3.6	35.592	304	304;402;474;519;522	0
MASTL	GWL	Q96GX5	AGC		H7BZ52;S4R3H3;S4R393;S4R410;A7E2V4;H0YCW2	H7BZ52;S4R3H3;S4R393;S4R410;A7E2V4;H0YCW2	2;2;2;2;2;1	2;2;2;2;2;1	2;2;2;2;2;1	Zinc finger SWIM domain-containing protein 8	ZSWIM8	#N/A	#N/A	>tr|H7BZ52|H7BZ52_HUMAN Zinc finger SWIM domain-containing protein 8 OS=Homo sapiens GN=ZSWIM8 PE=4 SV=2;>tr|S4R3H3|S4R3H3_HUMAN Zinc finger SWIM domain-containing protein 8 OS=Homo sapiens GN=ZSWIM8 PE=4 SV=1;>tr|S4R393|S4R393_HUMAN Zinc finger SWIM domai	6	2	2	2	0	1	2	2	0	2	1	1	0	1	2	2	0	2	1	1	0	1	2	2	0	2	1	1	1.6	1.6	1.6	143.88	1336	1336;1655;1796;1834;1837;904	0
PDPK1	PDPK1	O15530	AGC		A8K4G3;H0Y3C5;P08631;J3KPD6;Q9H6Q3	A8K4G3;H0Y3C5;P08631;J3KPD6	6;6;6;6;1	4;4;4;4;1	4;4;4;4;1	Tyrosine-protein kinase HCK	HCK	TK	HCK	>tr|A8K4G3|A8K4G3_HUMAN Tyrosine-protein kinase HCK OS=Homo sapiens GN=HCK PE=2 SV=1;>tr|H0Y3C5|H0Y3C5_HUMAN Tyrosine-protein kinase HCK OS=Homo sapiens GN=HCK PE=2 SV=1;>sp|P08631|HCK_HUMAN Tyrosine-protein kinase HCK OS=Homo sapiens GN=HCK PE=1 SV=5;>tr|	5	6	4	4	5	4	6	3	6	3	5	5	3	2	4	1	4	1	3	3	3	2	4	1	4	1	3	3	14.2	11.3	11.3	57.443	506	506;525;526;526;261	0
PDPK2	PDPK2	Q6A1A2	AGC		Q6EEV6;P61956;H7BZT4;P55854;A8MUA9;B4DUW4;A8MU27	Q6EEV6;P61956;H7BZT4;P55854;A8MUA9;B4DUW4;A8MU27	1;1;1;1;1;1;1	1;1;1;1;1;1;1	1;1;1;1;1;1;1	Small ubiquitin-related modifier 4;Small ubiquitin-related modifier 2;Small ubiquitin-related modifier 3	SUMO4;SUMO2;SUMO3	#N/A	#N/A	>sp|Q6EEV6|SUMO4_HUMAN Small ubiquitin-related modifier 4 OS=Homo sapiens GN=SUMO4 PE=1 SV=2;>sp|P61956|SUMO2_HUMAN Small ubiquitin-related modifier 2 OS=Homo sapiens GN=SUMO2 PE=1 SV=3;>tr|H7BZT4|H7BZT4_HUMAN Uncharacterized protein OS=Homo sapiens PE=4 S	7	1	1	1	0	1	1	1	1	0	1	1	0	1	1	1	1	0	1	1	0	1	1	1	1	0	1	1	12.6	12.6	12.6	10.685	95	95;95;95;103;135;141;147	0.0073597
PKN1	PKN1	Q16512	AGC		A8MUB1;P68366;C9JEV8;C9JQ00;C9JJQ8	A8MUB1;P68366	13;13;3;3;3	2;2;1;1;1	2;2;1;1;1	Tubulin alpha-4A chain	TUBA4A	#N/A	#N/A	>tr|A8MUB1|A8MUB1_HUMAN Tubulin alpha-4A chain OS=Homo sapiens GN=TUBA4A PE=2 SV=1;>sp|P68366|TBA4A_HUMAN Tubulin alpha-4A chain OS=Homo sapiens GN=TUBA4A PE=1 SV=1	5	13	2	2	10	10	12	13	11	12	12	12	1	1	2	2	1	2	2	2	1	1	2	2	1	2	2	2	38.8	4.4	4.4	48.328	433	433;448;153;180;198	0.00096525
PKN2	PKN2	Q16513	AGC		A8MUD9;P18124;C9JZ88;C9JIJ5	A8MUD9;P18124	3;3;1;1	3;3;1;1	3;3;1;1	60S ribosomal protein L7	RPL7	#N/A	#N/A	>tr|A8MUD9|A8MUD9_HUMAN 60S ribosomal protein L7 OS=Homo sapiens GN=RPL7 PE=2 SV=1;>sp|P18124|RL7_HUMAN 60S ribosomal protein L7 OS=Homo sapiens GN=RPL7 PE=1 SV=1	4	3	3	3	2	2	2	3	2	2	2	2	2	2	2	3	2	2	2	2	2	2	2	3	2	2	2	2	16.3	16.3	16.3	24.433	208	208;248;88;99	0
PKN3	PKN3	Q6P5Z2	AGC		A8MUF7;F8W6P5;E9PEW8;E9PBW4;E9PFT6;CON__P02070;P69892;P69891;P68871;P02100;P02042;CON__Q3SX09	A8MUF7;F8W6P5;E9PEW8;E9PBW4;E9PFT6;CON__P02070;P69892;P69891;P68871;P02100;P02042;CON__Q3SX09	1;1;1;1;1;1;1;1;1;1;1;1	1;1;1;1;1;1;1;1;1;1;1;1	1;1;1;1;1;1;1;1;1;1;1;1	Hemoglobin subunit gamma-2;Hemoglobin subunit gamma-1;Hemoglobin subunit beta;LVV-hemorphin-7;Hemoglobin subunit epsilon;Hemoglobin subunit delta	HBE1;HBB;HBD;HBG2;HBG1	#N/A	#N/A	>tr|A8MUF7|A8MUF7_HUMAN Hemoglobin subunit epsilon (Fragment) OS=Homo sapiens GN=HBE1 PE=2 SV=1;>tr|F8W6P5|F8W6P5_HUMAN LVV-hemorphin-7 (Fragment) OS=Homo sapiens GN=HBB PE=2 SV=1;>tr|E9PEW8|E9PEW8_HUMAN Hemoglobin subunit delta (Fragment) OS=Homo sapiens	12	1	1	1	1	0	0	1	1	1	0	0	1	0	0	1	1	1	0	0	1	0	0	1	1	1	0	0	11.5	11.5	11.5	9.4698	87	87;90;104;137;141;145;147;147;147;147;147;201	0
PRKACA	KAPCA	P17612	AGC		Q53HC9;A8MUM1;F8WDS8;C9J0U9;D3YTH5;F8WDX0;F8WB12;C9JVR6	Q53HC9;A8MUM1;F8WDS8;C9J0U9;D3YTH5	5;5;3;3;3;2;2;2	5;5;3;3;3;2;2;2	5;5;3;3;3;2;2;2	Protein TSSC1	TSSC1	#N/A	#N/A	>sp|Q53HC9|TSSC1_HUMAN Protein TSSC1 OS=Homo sapiens GN=TSSC1 PE=1 SV=2;>tr|A8MUM1|A8MUM1_HUMAN Protein TSSC1 OS=Homo sapiens GN=TSSC1 PE=2 SV=2;>tr|F8WDS8|F8WDS8_HUMAN Protein TSSC1 OS=Homo sapiens GN=TSSC1 PE=2 SV=1;>tr|C9J0U9|C9J0U9_HUMAN Protein TSSC1	8	5	5	5	4	4	3	3	4	3	3	3	4	4	3	3	4	3	3	3	4	4	3	3	4	3	3	3	17.1	17.1	17.1	43.603	387	387;414;132;155;314;58;87;178	0
PRKACB	KAPCB	P22694	AGC		P62750;H7BY10;K7EJV9;K7ERT8;A8MUS3;K7EMA7	P62750;H7BY10;K7EJV9;K7ERT8;A8MUS3;K7EMA7	4;4;4;4;4;3	4;4;4;4;4;3	4;4;4;4;4;3	60S ribosomal protein L23a	RPL23A	#N/A	#N/A	>sp|P62750|RL23A_HUMAN 60S ribosomal protein L23a OS=Homo sapiens GN=RPL23A PE=1 SV=1;>tr|H7BY10|H7BY10_HUMAN 60S ribosomal protein L23a (Fragment) OS=Homo sapiens GN=RPL23A PE=3 SV=1;>tr|K7EJV9|K7EJV9_HUMAN 60S ribosomal protein L23a (Fragment) OS=Homo sa	6	4	4	4	1	3	3	4	2	4	3	4	1	3	3	4	2	4	3	4	1	3	3	4	2	4	3	4	26.9	26.9	26.9	17.695	156	156;158;170;175;194;70	0
PRKACG	KAPCG	P22612	AGC		F8W9A9;A8MV29;E7EU78;C9J1R1;Q9Y6K9;C9JZ85;C9J2V2;C9JH59;C9JN51;C9JCG6	F8W9A9;A8MV29;E7EU78;C9J1R1;Q9Y6K9;C9JZ85	7;7;7;7;7;5;2;2;2;1	7;7;7;7;7;5;2;2;2;1	7;7;7;7;7;5;2;2;2;1	NF-kappa-B essential modulator	IKBKG	#N/A	#N/A	>tr|F8W9A9|F8W9A9_HUMAN NF-kappa-B essential modulator OS=Homo sapiens GN=IKBKG PE=2 SV=1;>tr|A8MV29|A8MV29_HUMAN NF-kappa-B essential modulator OS=Homo sapiens GN=IKBKG PE=2 SV=2;>tr|E7EU78|E7EU78_HUMAN NF-kappa-B essential modulator OS=Homo sapiens GN=IK	10	7	7	7	7	6	6	7	6	6	5	7	7	6	6	7	6	6	5	7	7	6	6	7	6	6	5	7	20.4	20.4	20.4	42.421	368	368;411;412;418;419;190;195;206;251;138	0
PRKCA	KPCA	P17252	AGC		A8MX75;P18074;E7EVE9;K7EKF3;K7EIT8;K7ENL1;B4E0F6	A8MX75;P18074;E7EVE9	8;8;7;3;2;1;1	8;8;7;3;2;1;1	8;8;7;3;2;1;1	TFIIH basal transcription factor complex helicase XPD subunit	ERCC2	#N/A	#N/A	>tr|A8MX75|A8MX75_HUMAN TFIIH basal transcription factor complex helicase XPD subunit (Fragment) OS=Homo sapiens GN=ERCC2 PE=2 SV=2;>sp|P18074|ERCC2_HUMAN TFIIH basal transcription factor complex helicase XPD subunit OS=Homo sapiens GN=ERCC2 PE=1 SV=1;>tr|	7	8	8	8	2	8	3	6	5	7	6	4	2	8	3	6	5	7	6	4	2	8	3	6	5	7	6	4	16.4	16.4	16.4	80.511	706	706;760;682;202;292;109;127	0
PRKCB	KPCB	P05771	AGC		A8MX94;P09211	A8MX94;P09211	1;1	1;1	1;1	Glutathione S-transferase P	GSTP1	#N/A	#N/A	>tr|A8MX94|A8MX94_HUMAN Glutathione S-transferase P OS=Homo sapiens GN=GSTP1 PE=2 SV=1;>sp|P09211|GSTP1_HUMAN Glutathione S-transferase P OS=Homo sapiens GN=GSTP1 PE=1 SV=2	2	1	1	1	1	1	1	1	1	1	1	1	1	1	1	1	1	1	1	1	1	1	1	1	1	1	1	1	6.3	6.3	6.3	19.48	174	174;210	0
PRKCD	KPCD	Q05655	AGC		E7ERC8;A8MXL6;P55735;B4DXJ1	E7ERC8;A8MXL6;P55735;B4DXJ1	1;1;1;1	1;1;1;1	1;1;1;1	Protein SEC13 homolog	SEC13	#N/A	#N/A	>tr|E7ERC8|E7ERC8_HUMAN Protein SEC13 homolog (Fragment) OS=Homo sapiens GN=SEC13 PE=2 SV=1;>tr|A8MXL6|A8MXL6_HUMAN Protein SEC13 homolog OS=Homo sapiens GN=SEC13 PE=2 SV=1;>sp|P55735|SEC13_HUMAN Protein SEC13 homolog OS=Homo sapiens GN=SEC13 PE=1 SV=3;>tr	4	1	1	1	0	1	1	0	0	1	1	0	0	1	1	0	0	1	1	0	0	1	1	0	0	1	1	0	12.8	12.8	12.8	9.6308	86	86;284;322;368	0
PRKCE	KPCE	Q02156	AGC		Q96G95;A8MY43;O14874;H3BTL2;H3BS02;H3BUV3	Q96G95;A8MY43;O14874;H3BTL2;H3BS02	3;3;3;2;2;1	3;3;3;2;2;1	3;3;3;2;2;1	[3-methyl-2-oxobutanoate dehydrogenase [lipoamide]] kinase, mitochondrial	BCKDK	Atypical	BCKD	>tr|Q96G95|Q96G95_HUMAN BCKDK protein OS=Homo sapiens GN=BCKDK PE=2 SV=1;>tr|A8MY43|A8MY43_HUMAN Branched chain ketoacid dehydrogenase kinase, isoform CRA_c OS=Homo sapiens GN=BCKDK PE=2 SV=1;>sp|O14874|BCKD_HUMAN [3-methyl-2-oxobutanoate dehydrogenase [li	6	3	3	3	3	1	0	2	2	2	0	1	3	1	0	2	2	2	0	1	3	1	0	2	2	2	0	1	11	11	11	37.767	335	335;365;412;217;217;146	0
PRKCG	KPCG	P05129	AGC		B8ZZ10;A8MYV2;Q9NQ29;B8ZZ09	B8ZZ10;A8MYV2;Q9NQ29;B8ZZ09	2;2;2;1	1;1;1;1	1;1;1;1	Putative RNA-binding protein Luc7-like 1	LUC7L	#N/A	#N/A	>tr|B8ZZ10|B8ZZ10_HUMAN LUC7-like (S. cerevisiae) (Fragment) OS=Homo sapiens GN=LUC7L PE=2 SV=1;>tr|A8MYV2|A8MYV2_HUMAN LUC7-like (S. cerevisiae) OS=Homo sapiens GN=LUC7L PE=2 SV=1;>sp|Q9NQ29|LUC7L_HUMAN Putative RNA-binding protein Luc7-like 1 OS=Homo sap	4	2	1	1	1	1	2	2	2	1	2	2	0	0	1	1	1	0	1	1	0	0	1	1	1	0	1	1	14.8	8.2	8.2	21.372	182	182;272;371;84	0
PRKCH	KPCL	P24723	AGC		B7Z9U0;B0AZS3;E5RIL2;B7Z8R1;Q9UFF9	B7Z9U0;B0AZS3;E5RIL2;B7Z8R1;Q9UFF9	3;3;3;3;3	3;3;3;3;3	3;3;3;3;3	CCR4-NOT transcription complex subunit 8	CNOT8	#N/A	#N/A	>tr|B7Z9U0|B7Z9U0_HUMAN CCR4-NOT transcription complex subunit 8 OS=Homo sapiens GN=CNOT8 PE=2 SV=1;>tr|B0AZS3|B0AZS3_HUMAN CCR4-NOT transcription complex subunit 8 OS=Homo sapiens GN=CNOT8 PE=2 SV=1;>tr|E5RIL2|E5RIL2_HUMAN CCR4-NOT transcription complex s	5	3	3	3	1	2	1	2	2	2	2	2	1	2	1	2	2	2	2	2	1	2	1	2	2	2	2	2	28.9	28.9	28.9	14.656	128	128;186;225;238;292	0
PRKCI	KPCI	P41743	AGC		B0AZV0;Q9Y3F4;B4DNJ6;H0YH33	B0AZV0;Q9Y3F4;B4DNJ6;H0YH33	2;2;2;1	2;2;2;1	2;2;2;1	Serine-threonine kinase receptor-associated protein	STRAP	#N/A	#N/A	>tr|B0AZV0|B0AZV0_HUMAN Serine-threonine kinase receptor-associated protein OS=Homo sapiens GN=STRAP PE=2 SV=1;>sp|Q9Y3F4|STRAP_HUMAN Serine-threonine kinase receptor-associated protein OS=Homo sapiens GN=STRAP PE=1 SV=1;>tr|B4DNJ6|B4DNJ6_HUMAN Serine-thre	4	2	2	2	0	1	2	1	0	0	1	2	0	1	2	1	0	0	1	2	0	1	2	1	0	0	1	2	12.1	12.1	12.1	28.506	256	256;350;363;95	0
PRKCQ	KPCT	Q04759	AGC		Q9Y262;B0QY89;B0QY90;C9JHP4;C9K0Q7;H7C3A0;H0Y7E6	Q9Y262;B0QY89;B0QY90	9;9;7;3;3;2;1	9;9;7;3;3;2;1	9;9;7;3;3;2;1	Eukaryotic translation initiation factor 3 subunit L	EIF3L	#N/A	#N/A	>sp|Q9Y262|EIF3L_HUMAN Eukaryotic translation initiation factor 3 subunit L OS=Homo sapiens GN=EIF3L PE=1 SV=1;>tr|B0QY89|B0QY89_HUMAN Eukaryotic translation initiation factor 3 subunit L OS=Homo sapiens GN=EIF3L PE=2 SV=1;>tr|B0QY90|B0QY90_HUMAN Eukaryoti	7	9	9	9	4	4	4	7	6	5	4	5	4	4	4	7	6	5	4	5	4	4	4	7	6	5	4	5	15.8	15.8	15.8	66.726	564	564;607;466;150;183;127;109	0
PRKCZ	KPCZ	Q05513	AGC		B0QYI1;B0QYI3;Q8WUA7	B0QYI1;B0QYI3;Q8WUA7	1;1;1	1;1;1	1;1;1	TBC1 domain family member 22A	TBC1D22A	#N/A	#N/A	>tr|B0QYI1|B0QYI1_HUMAN TBC1 domain family member 22A OS=Homo sapiens GN=TBC1D22A PE=2 SV=1;>tr|B0QYI3|B0QYI3_HUMAN TBC1 domain family member 22A OS=Homo sapiens GN=TBC1D22A PE=2 SV=1;>sp|Q8WUA7|TB22A_HUMAN TBC1 domain family member 22A OS=Homo sapiens GN=	3	1	1	1	0	1	1	1	1	1	1	0	0	1	1	1	1	1	1	0	0	1	1	1	1	1	1	0	2.6	2.6	2.6	53.04	458	458;470;517	0.0046468
PRKG1	KGP1	Q13976	AGC		H7BY36;C9JGE3;B0QYK0;Q01844	H7BY36;C9JGE3;B0QYK0;Q01844	3;3;3;3	3;3;3;3	3;3;3;3	RNA-binding protein EWS	EWSR1	#N/A	#N/A	>tr|H7BY36|H7BY36_HUMAN RNA-binding protein EWS (Fragment) OS=Homo sapiens GN=EWSR1 PE=4 SV=1;>tr|C9JGE3|C9JGE3_HUMAN Ewing sarcoma breakpoint region 1, isoform CRA_e OS=Homo sapiens GN=EWSR1 PE=2 SV=1;>tr|B0QYK0|B0QYK0_HUMAN RNA-binding protein EWS OS=Hom	4	3	3	3	2	2	3	3	0	2	2	2	2	2	3	3	0	2	2	2	2	2	3	3	0	2	2	2	12.3	12.3	12.3	32.071	308	308;583;618;656	0
PRKG2	KGP2	Q13237	AGC		B0QZ43;O75477	B0QZ43;O75477	4;4	2;2	2;2	Erlin-1	ERLIN1	#N/A	#N/A	>tr|B0QZ43|B0QZ43_HUMAN Erlin-1 (Fragment) OS=Homo sapiens GN=ERLIN1 PE=2 SV=1;>sp|O75477|ERLN1_HUMAN Erlin-1 OS=Homo sapiens GN=ERLIN1 PE=1 SV=1	2	4	2	2	4	2	2	2	4	3	1	1	2	1	1	1	2	1	0	0	2	1	1	1	2	1	0	0	15.6	6.9	6.9	31.077	275	275;346	0
PRKX	PRKX	P51817	AGC		B0UX83;P46379;H0Y710;H0Y4L1;F6S6P2	B0UX83;P46379;H0Y710	3;3;2;1;1	3;3;2;1;1	3;3;2;1;1	Large proline-rich protein BAG6	BAG6	#N/A	#N/A	>tr|B0UX83|B0UX83_HUMAN HLA-B associated transcript 3, isoform CRA_a OS=Homo sapiens GN=BAG6 PE=4 SV=1;>sp|P46379|BAG6_HUMAN Large proline-rich protein BAG6 OS=Homo sapiens GN=BAG6 PE=1 SV=2;>tr|H0Y710|H0Y710_HUMAN Large proline-rich protein BAG6 (Fragment	5	3	3	3	1	2	3	3	2	3	2	3	1	2	3	3	2	3	2	3	1	2	3	3	2	3	2	3	3.4	3.4	3.4	118.7	1126	1126;1132;226;136;515	0
PRKY	PRKY	O43930	AGC		P48444;B0YIW6	P48444;B0YIW6	1;1	1;1	1;1	Coatomer subunit delta	ARCN1	#N/A	#N/A	>sp|P48444|COPD_HUMAN Coatomer subunit delta OS=Homo sapiens GN=ARCN1 PE=1 SV=1;>tr|B0YIW6|B0YIW6_HUMAN Archain 1, isoform CRA_a OS=Homo sapiens GN=ARCN1 PE=2 SV=1	2	1	1	1	0	1	0	1	1	1	1	0	0	1	0	1	1	1	1	0	0	1	0	1	1	1	1	0	2.2	2.2	2.2	57.21	511	511;552	0
ROCK1	ROCK1	Q13464	AGC		B1AK87;P47756;B1AK88;F6Q0E3;F6USW4;B1AK85	B1AK87;P47756;B1AK88;F6Q0E3;F6USW4;B1AK85	2;2;2;1;1;1	2;2;2;1;1;1	2;2;2;1;1;1	F-actin-capping protein subunit beta	CAPZB	#N/A	#N/A	>tr|B1AK87|B1AK87_HUMAN Capping protein (Actin filament) muscle Z-line, beta, isoform CRA_a OS=Homo sapiens GN=CAPZB PE=2 SV=1;>sp|P47756|CAPZB_HUMAN F-actin-capping protein subunit beta OS=Homo sapiens GN=CAPZB PE=1 SV=4;>tr|B1AK88|B1AK88_HUMAN Capping pr	6	2	2	2	1	2	1	1	0	1	2	1	1	2	1	1	0	1	2	1	1	2	1	1	0	1	2	1	8.1	8.1	8.1	29.295	260	260;277;301;121;206;260	0
ROCK2	ROCK2	O75116	AGC		B1AVT0;P49760	B1AVT0;P49760	5;5	5;5	4;4	Dual specificity protein kinase CLK2	CLK2	CMGC	CLK2	>tr|B1AVT0|B1AVT0_HUMAN Dual-specificity protein kinase CLK2 OS=Homo sapiens GN=CLK2 PE=2 SV=1;>sp|P49760|CLK2_HUMAN Dual specificity protein kinase CLK2 OS=Homo sapiens GN=CLK2 PE=1 SV=1	2	5	5	4	5	5	3	3	5	5	3	4	5	5	3	3	5	5	3	4	4	4	3	2	4	4	3	3	10.9	10.9	9.3	59.874	497	497;499	0
RPS6KA1	KS6A1	Q15418	AGC		B1B108	B1B108	1	1	1		hCG_1981372	#N/A	#N/A	>tr|B1B108|B1B108_HUMAN HCG1981372, isoform CRA_c OS=Homo sapiens GN=hCG_1981372 PE=4 SV=1	1	1	1	1	0	1	1	1	1	1	1	1	0	1	1	1	1	1	1	1	0	1	1	1	1	1	1	1	10.4	10.4	10.4	8.6299	77	77	1
RPS6KA2	KS6A2	Q15349	AGC		Q5T7C4;Q5T7C6;B2RPK0;P09429	Q5T7C4;Q5T7C6;B2RPK0;P09429	2;2;2;2	2;2;2;2	2;2;2;2	Putative high mobility group protein B1-like 1;High mobility group protein B1	HMGB1;HMGB1P1	#N/A	#N/A	>tr|Q5T7C4|Q5T7C4_HUMAN High mobility group protein B1 OS=Homo sapiens GN=HMGB1 PE=2 SV=1;>tr|Q5T7C6|Q5T7C6_HUMAN High mobility group protein B1 (Fragment) OS=Homo sapiens GN=HMGB1 PE=4 SV=1;>sp|B2RPK0|HGB1A_HUMAN Putative high mobility group protein B1-li	4	2	2	2	1	2	2	2	1	2	2	2	1	2	2	2	1	2	2	2	1	2	2	2	1	2	2	2	16.5	16.5	16.5	18.311	158	158;162;211;215	0
RPS6KA3	KS6A3	P51812	AGC		H0YH88;H0YHC3;F8W020;F8W118;F8VXI6;F8VUX1;F8VY35;B3KV44;F8VV59;F8W543;B7Z9C2;B3KNT8;F8W0J6;F5H4R6;H0YIV4;P55209;F8VRJ2;F8VVB5;E9PNW0;E9PJJ2;E9PS34;E9PNJ7;A8MXH2;E9PKT8;C9J6D1;C9JZI7;Q99733;F5HFY4	H0YH88;H0YHC3;F8W020;F8W118;F8VXI6;F8VUX1;F8VY35;B3KV44;F8VV59;F8W543;B7Z9C2;B3KNT8;F8W0J6;F5H4R6;H0YIV4;P55209;F8VRJ2;F8VVB5	3;3;3;3;3;3;3;3;3;3;3;3;3;3;3;3;2;2;1;1;1;1;1;1;1;1;1;1	3;3;3;3;3;3;3;3;3;3;3;3;3;3;3;3;2;2;1;1;1;1;1;1;1;1;1;1	3;3;3;3;3;3;3;3;3;3;3;3;3;3;3;3;2;2;1;1;1;1;1;1;1;1;1;1	Nucleosome assembly protein 1-like 1	NAP1L1	#N/A	#N/A	>tr|H0YH88|H0YH88_HUMAN Nucleosome assembly protein 1-like 1 (Fragment) OS=Homo sapiens GN=NAP1L1 PE=3 SV=1;>tr|H0YHC3|H0YHC3_HUMAN Nucleosome assembly protein 1-like 1 (Fragment) OS=Homo sapiens GN=NAP1L1 PE=2 SV=1;>tr|F8W020|F8W020_HUMAN Nucleosome assem	28	3	3	3	3	2	2	3	3	3	3	3	3	2	2	3	3	3	3	3	3	2	2	3	3	3	3	3	22	22	22	20.966	177	177;198;207;209;215;237;264;323;327;328;349;368;379;383;385;391;114;161;107;128;133;140;156;169;178;278;375;386	0
RPS6KA4	KS6A4	O75676	AGC		B3KQ59;Q9Y230;M0R0Y3;M0QXI6	B3KQ59;Q9Y230;M0R0Y3	3;3;2;1	3;3;2;1	3;3;2;1	RuvB-like 2	RUVBL2	#N/A	#N/A	>tr|B3KQ59|B3KQ59_HUMAN RuvB-like 2 OS=Homo sapiens GN=RUVBL2 PE=2 SV=1;>sp|Q9Y230|RUVB2_HUMAN RuvB-like 2 OS=Homo sapiens GN=RUVBL2 PE=1 SV=3;>tr|M0R0Y3|M0R0Y3_HUMAN RuvB-like 2 OS=Homo sapiens GN=RUVBL2 PE=4 SV=1	4	3	3	3	0	0	0	1	2	1	0	1	0	0	0	1	2	1	0	1	0	0	0	1	2	1	0	1	7.2	7.2	7.2	46.306	418	418;463;354;109	0
RPS6KA5	KS6A5	O75582	AGC		O15372;B3KS98;E5RJT0	O15372;B3KS98;E5RJT0	4;4;2	4;4;2	4;4;2	Eukaryotic translation initiation factor 3 subunit H	EIF3H;EIF3S3	#N/A	#N/A	>sp|O15372|EIF3H_HUMAN Eukaryotic translation initiation factor 3 subunit H OS=Homo sapiens GN=EIF3H PE=1 SV=1;>tr|B3KS98|B3KS98_HUMAN Eukaryotic translation initiation factor 3 subunit H OS=Homo sapiens GN=EIF3H PE=2 SV=1;>tr|E5RJT0|E5RJT0_HUMAN Eukaryoti	3	4	4	4	0	2	2	4	2	3	4	3	0	2	2	4	2	3	4	3	0	2	2	4	2	3	4	3	13.6	13.6	13.6	39.93	352	352;366;244	0
RPS6KA6	KS6A6	Q9UK32	AGC		O00303;B3KSH1;B4DEW9;H0YDT6	O00303;B3KSH1;B4DEW9	4;4;3;1	4;4;3;1	4;4;3;1	Eukaryotic translation initiation factor 3 subunit F	EIF3F	#N/A	#N/A	>sp|O00303|EIF3F_HUMAN Eukaryotic translation initiation factor 3 subunit F OS=Homo sapiens GN=EIF3F PE=1 SV=1;>tr|B3KSH1|B3KSH1_HUMAN Eukaryotic translation initiation factor 3 subunit F OS=Homo sapiens GN=EIF3F PE=2 SV=1;>tr|B4DEW9|B4DEW9_HUMAN Eukaryoti	4	4	4	4	3	3	2	2	3	3	4	2	3	3	2	2	3	3	4	2	3	3	2	2	3	3	4	2	13.4	13.4	13.4	37.563	357	357;372;208;100	0
RPS6KB1	KS6B1	P23443	AGC		B3KV55;B4DGN5;P49448;P00367	B3KV55;B4DGN5;P49448;P00367	1;1;1;1	1;1;1;1	1;1;1;1	Glutamate dehydrogenase;Glutamate dehydrogenase 2, mitochondrial;Glutamate dehydrogenase 1, mitochondrial	GLUD1;GLUD2	#N/A	#N/A	>tr|B3KV55|B3KV55_HUMAN Glutamate dehydrogenase OS=Homo sapiens GN=GLUD1 PE=2 SV=1;>tr|B4DGN5|B4DGN5_HUMAN Glutamate dehydrogenase OS=Homo sapiens GN=GLUD1 PE=2 SV=1;>sp|P49448|DHE4_HUMAN Glutamate dehydrogenase 2, mitochondrial OS=Homo sapiens GN=GLUD2 PE	4	1	1	1	0	1	1	1	1	1	0	0	0	1	1	1	1	1	0	0	0	1	1	1	1	1	0	0	4.1	4.1	4.1	42.95	391	391;425;558;558	0
RPS6KB2	KS6B2	Q9UBS0	AGC		E9PK57;H0YF17;B3KXB5;O94830	E9PK57;H0YF17;B3KXB5;O94830	1;1;1;1	1;1;1;1	1;1;1;1	Phospholipase DDHD2	DDHD2	#N/A	#N/A	>tr|E9PK57|E9PK57_HUMAN Phospholipase DDHD2 OS=Homo sapiens GN=DDHD2 PE=2 SV=1;>tr|H0YF17|H0YF17_HUMAN Phospholipase DDHD2 (Fragment) OS=Homo sapiens GN=DDHD2 PE=4 SV=1;>tr|B3KXB5|B3KXB5_HUMAN Phospholipase DDHD2 OS=Homo sapiens GN=DDHD2 PE=2 SV=1;>sp|O948	4	1	1	1	1	1	1	1	1	1	0	1	1	1	1	1	1	1	0	1	1	1	1	1	1	1	0	1	3.7	3.7	3.7	18.55	162	162;213;330;711	1
SGK1	SGK1	O00141	AGC		H3BTV1;O14735;B3KY94;H3BUR9	H3BTV1;O14735;B3KY94;H3BUR9	2;2;2;1	2;2;2;1	2;2;2;1	CDP-diacylglycerol--inositol 3-phosphatidyltransferase	CDIPT	#N/A	#N/A	>tr|H3BTV1|H3BTV1_HUMAN CDP-diacylglycerol--inositol 3-phosphatidyltransferase OS=Homo sapiens GN=CDIPT PE=2 SV=1;>sp|O14735|CDIPT_HUMAN CDP-diacylglycerol--inositol 3-phosphatidyltransferase OS=Homo sapiens GN=CDIPT PE=1 SV=1;>tr|B3KY94|B3KY94_HUMAN CDP-d	4	2	2	2	1	2	1	2	1	2	1	1	1	2	1	2	1	2	1	1	1	2	1	2	1	2	1	1	12.5	12.5	12.5	18.624	168	168;213;237;157	0
SGK2	SGK2	Q9HBY8	AGC		Q13188;B3KYA7;E5RFQ9;Q8NBU1;E5RIM6	Q13188;B3KYA7	18;18;8;6;5	13;13;6;4;3	13;13;6;4;3	Serine/threonine-protein kinase 3;Serine/threonine-protein kinase 3 36kDa subunit;Serine/threonine-protein kinase 3 20kDa subunit	STK3	STE	STK3	>sp|Q13188|STK3_HUMAN Serine/threonine-protein kinase 3 OS=Homo sapiens GN=STK3 PE=1 SV=2;>tr|B3KYA7|B3KYA7_HUMAN Serine/threonine-protein kinase 24 OS=Homo sapiens GN=STK3 PE=2 SV=1	5	18	13	13	17	18	17	18	18	17	18	17	12	13	12	13	13	12	13	12	12	13	12	13	13	12	13	12	41.1	27.5	27.5	56.3	491	491;519;229;168;82	0
SGK3	SGK3	Q96BR1	AGC		B4DDC6;B4DP21;B4DP11;Q15185;B4DHP2	B4DDC6;B4DP21;B4DP11;Q15185	3;3;3;3;1	3;3;3;3;1	3;3;3;3;1	Prostaglandin E synthase 3	PTGES3	#N/A	#N/A	>tr|B4DDC6|B4DDC6_HUMAN Prostaglandin E synthase 3 OS=Homo sapiens GN=PTGES3 PE=2 SV=1;>tr|B4DP21|B4DP21_HUMAN Prostaglandin E synthase 3 OS=Homo sapiens GN=PTGES3 PE=2 SV=1;>tr|B4DP11|B4DP11_HUMAN Prostaglandin E synthase 3 OS=Homo sapiens GN=PTGES3 PE=2	5	3	3	3	2	3	3	2	3	2	2	3	2	3	3	2	3	2	2	3	2	3	3	2	3	2	2	3	14.5	14.5	14.5	14.573	124	124;130;139;160;127	0
STK38	STK38	Q15208	AGC		C9JTV7;B4DDI2;Q8N5V2	C9JTV7;B4DDI2;Q8N5V2	2;2;2	2;2;2	2;2;2	Ephexin-1	NGEF	#N/A	#N/A	>tr|C9JTV7|C9JTV7_HUMAN Ephexin-1 (Fragment) OS=Homo sapiens GN=NGEF PE=2 SV=1;>tr|B4DDI2|B4DDI2_HUMAN Ephexin-1 OS=Homo sapiens GN=NGEF PE=2 SV=1;>sp|Q8N5V2|NGEF_HUMAN Ephexin-1 OS=Homo sapiens GN=NGEF PE=2 SV=2	3	2	2	2	2	1	2	1	2	2	2	2	2	1	2	1	2	2	2	2	2	1	2	1	2	2	2	2	4.8	4.8	4.8	22.033	187	187;433;710	0.0028143
STK38L	ST38L	Q9Y2H1	AGC		H0YAP7;B4DXV1;B4DE19;B4DIG1;B4DKA4;Q9H9T3	H0YAP7;B4DXV1;B4DE19;B4DIG1;B4DKA4;Q9H9T3	1;1;1;1;1;1	1;1;1;1;1;1	1;1;1;1;1;1	Elongator complex protein 3	ELP3	#N/A	#N/A	>tr|H0YAP7|H0YAP7_HUMAN Elongator complex protein 3 (Fragment) OS=Homo sapiens GN=ELP3 PE=2 SV=1;>tr|B4DXV1|B4DXV1_HUMAN Elongator complex protein 3 OS=Homo sapiens GN=ELP3 PE=2 SV=1;>tr|B4DE19|B4DE19_HUMAN Elongator complex protein 3 OS=Homo sapiens GN=EL	6	1	1	1	0	0	1	1	0	0	0	0	0	0	1	1	0	0	0	0	0	0	1	1	0	0	0	0	10	10	10	15.898	140	140;418;428;455;475;547	0.0072793
ADCK1	ADCK1	Q86TW2	Atypical		K7EMV3;B4DEB1;K7EK07;Q71DI3;Q16695;P84243;P68431;K7ES00;K7EP01;Q6NXT2	K7EMV3;B4DEB1;K7EK07;Q71DI3;Q16695;P84243;P68431;K7ES00;K7EP01;Q6NXT2	3;3;3;3;3;3;3;3;2;2	3;3;3;3;3;3;3;3;2;2	3;3;3;3;3;3;3;3;2;2	Histone H3;Histone H3.2;Histone H3.1t;Histone H3.3;Histone H3.1;Histone H3.3C	H3F3B;H3F3A;HIST2H3A;HIST3H3;HIST1H3A;H3F3C	#N/A	#N/A	>tr|K7EMV3|K7EMV3_HUMAN Histone H3 OS=Homo sapiens GN=H3F3B PE=2 SV=1;>tr|B4DEB1|B4DEB1_HUMAN Histone H3 OS=Homo sapiens GN=H3F3A PE=2 SV=1;>tr|K7EK07|K7EK07_HUMAN Histone H3 (Fragment) OS=Homo sapiens GN=H3F3B PE=2 SV=1;>sp|Q71DI3|H32_HUMAN Histone H3.2 O	10	3	3	3	2	2	2	2	2	1	2	1	2	2	2	2	2	1	2	1	2	2	2	2	2	1	2	1	25	25	25	10.334	92	92;123;132;136;136;136;136;151;113;135	0
ADCK2	ADCK2	Q7Z695	Atypical		B4DEM7;P50990;B4DQH4;H7C4C8	B4DEM7;P50990;B4DQH4	7;7;5;3	7;7;5;3	7;7;5;3	T-complex protein 1 subunit theta	CCT8	#N/A	#N/A	>tr|B4DEM7|B4DEM7_HUMAN T-complex protein 1 subunit theta OS=Homo sapiens GN=CCT8 PE=2 SV=1;>sp|P50990|TCPQ_HUMAN T-complex protein 1 subunit theta OS=Homo sapiens GN=CCT8 PE=1 SV=4;>tr|B4DQH4|B4DQH4_HUMAN T-complex protein 1 subunit theta OS=Homo sapiens	4	7	7	7	5	5	4	6	4	6	6	4	5	5	4	6	4	6	6	4	5	5	4	6	4	6	6	4	14.9	14.9	14.9	57.645	529	529;548;475;323	0
ADCK3	ADCK3	Q8NI60	Atypical		F5H2F9;B4DF41;P52701	F5H2F9;B4DF41;P52701	1;1;1	1;1;1	1;1;1	DNA mismatch repair protein Msh6	MSH6	#N/A	#N/A	>tr|F5H2F9|F5H2F9_HUMAN DNA mismatch repair protein Msh6 OS=Homo sapiens GN=MSH6 PE=2 SV=1;>tr|B4DF41|B4DF41_HUMAN DNA mismatch repair protein Msh6 OS=Homo sapiens GN=MSH6 PE=2 SV=1;>sp|P52701|MSH6_HUMAN DNA mismatch repair protein Msh6 OS=Homo sapiens GN=	3	1	1	1	0	0	0	1	0	1	0	1	0	0	0	1	0	1	0	1	0	0	0	1	0	1	0	1	1.4	1.4	1.4	119.79	1058	1058;1230;1360	0.0028116
ADCK4	ADCK4	Q96D53	Atypical		B4DF52;Q04759	B4DF52;Q04759	1;1	1;1	1;1	Protein kinase C theta type	PRKCQ	AGC	KPCT	>tr|B4DF52|B4DF52_HUMAN Protein kinase C theta type OS=Homo sapiens GN=PRKCQ PE=2 SV=1;>sp|Q04759|KPCT_HUMAN Protein kinase C theta type OS=Homo sapiens GN=PRKCQ PE=1 SV=3	2	1	1	1	0	1	0	1	0	1	0	1	0	1	0	1	0	1	0	1	0	1	0	1	0	1	0	1	2.8	2.8	2.8	67.56	581	581;706	1
ADCK5	ADCK5	Q3MIX3	Atypical		B4E2T8;P27824;B4DGP8;D6RGY2	B4E2T8;P27824;B4DGP8	3;3;3;1	3;3;3;1	3;3;3;1	Calnexin	CANX	#N/A	#N/A	>tr|B4E2T8|B4E2T8_HUMAN Calnexin OS=Homo sapiens GN=CANX PE=2 SV=1;>sp|P27824|CALX_HUMAN Calnexin OS=Homo sapiens GN=CANX PE=1 SV=2;>tr|B4DGP8|B4DGP8_HUMAN Calnexin OS=Homo sapiens GN=CANX PE=2 SV=1	4	3	3	3	0	2	0	1	0	3	1	1	0	2	0	1	0	3	1	1	0	2	0	1	0	3	1	1	5.4	5.4	5.4	55.597	484	484;592;627;308	0
ALPK1	ALPK1	Q96QP1	Atypical		B4DHZ8;F2Z2K5;Q96N16	B4DHZ8;F2Z2K5;Q96N16	1;1;1	1;1;1	1;1;1	Janus kinase and microtubule-interacting protein 1	JAKMIP1	#N/A	#N/A	>tr|B4DHZ8|B4DHZ8_HUMAN Janus kinase and microtubule-interacting protein 1 OS=Homo sapiens GN=JAKMIP1 PE=2 SV=1;>tr|F2Z2K5|F2Z2K5_HUMAN Janus kinase and microtubule-interacting protein 1 OS=Homo sapiens GN=JAKMIP1 PE=2 SV=1;>sp|Q96N16|JKIP1_HUMAN Janus kin	3	1	1	1	0	0	0	0	1	0	0	0	0	0	0	0	1	0	0	0	0	0	0	0	1	0	0	0	3	3	3	53.973	461	461;569;626	1
ALPK2	ALPK2	Q86TB3	Atypical		B4DIG7;O14986	B4DIG7;O14986	5;5	5;5	5;5	Phosphatidylinositol 4-phosphate 5-kinase type-1 beta	PIP5K1B	Metabolic	PI51B	>tr|B4DIG7|B4DIG7_HUMAN Phosphatidylinositol 4-phosphate 5-kinase type-1 beta OS=Homo sapiens GN=PIP5K1B PE=2 SV=1;>sp|O14986|PI51B_HUMAN Phosphatidylinositol 4-phosphate 5-kinase type-1 beta OS=Homo sapiens GN=PIP5K1B PE=1 SV=2	2	5	5	5	4	5	5	5	4	5	5	5	4	5	5	5	4	5	5	5	4	5	5	5	4	5	5	5	14.5	14.5	14.5	56.95	502	502;540	0
ALPK3	ALPK3	Q96L96	Atypical		B4DJ10;Q9P2J5;F5H698;B4DER1	B4DJ10;Q9P2J5;F5H698;B4DER1	3;3;2;2	3;3;2;2	3;3;2;2	Leucine--tRNA ligase, cytoplasmic	LARS	#N/A	#N/A	>tr|B4DJ10|B4DJ10_HUMAN Leucine--tRNA ligase, cytoplasmic OS=Homo sapiens GN=LARS PE=2 SV=1;>sp|Q9P2J5|SYLC_HUMAN Leucine--tRNA ligase, cytoplasmic OS=Homo sapiens GN=LARS PE=1 SV=2;>tr|F5H698|F5H698_HUMAN Leucine--tRNA ligase, cytoplasmic OS=Homo sapiens	4	3	3	3	2	3	3	3	3	3	3	3	2	3	3	3	3	3	3	3	2	3	3	3	3	3	3	3	3.1	3.1	3.1	128.04	1122	1122;1176;1130;1149	0
ATM	ATM	Q13315	Atypical		B4DJ85;Q92990	B4DJ85;Q92990	2;2	2;2	2;2	Glomulin	GLMN	#N/A	#N/A	>tr|B4DJ85|B4DJ85_HUMAN Glomulin OS=Homo sapiens GN=GLMN PE=2 SV=1;>sp|Q92990|GLMN_HUMAN Glomulin OS=Homo sapiens GN=GLMN PE=1 SV=2	2	2	2	2	0	0	2	2	0	0	1	0	0	0	2	2	0	0	1	0	0	0	2	2	0	0	1	0	3.1	3.1	3.1	66.709	580	580;594	0
ATR	ATR	Q13535	Atypical		G3V4L3;B4DJN5;P24723;Q02156	G3V4L3;B4DJN5;P24723;Q02156	1;1;1;1	1;1;1;1	1;1;1;1	Protein kinase C eta type;Protein kinase C epsilon type	PRKCH;PRKCE	#N/A	#N/A	>tr|G3V4L3|G3V4L3_HUMAN Protein kinase C eta type (Fragment) OS=Homo sapiens GN=PRKCH PE=2 SV=1;>tr|B4DJN5|B4DJN5_HUMAN Protein kinase C eta type OS=Homo sapiens GN=PRKCH PE=2 SV=1;>sp|P24723|KPCL_HUMAN Protein kinase C eta type OS=Homo sapiens GN=PRKCH PE	4	1	1	1	1	1	1	1	1	1	1	1	1	1	1	1	1	1	1	1	1	1	1	1	1	1	1	1	5.3	5.3	5.3	17.158	151	151;522;683;737	1
BCKDK	BCKD	O14874	Atypical		Q5JUB9;B4DSQ3;B4DJW7;Q5JUB8;H7BZH9;E9PDC2;Q8WUY3	Q5JUB9;B4DSQ3;B4DJW7;Q5JUB8;H7BZH9;E9PDC2;Q8WUY3	1;1;1;1;1;1;1	1;1;1;1;1;1;1	1;1;1;1;1;1;1	Protein prune homolog 2	PRUNE2	#N/A	#N/A	>tr|Q5JUB9|Q5JUB9_HUMAN Protein prune homolog 2 (Fragment) OS=Homo sapiens GN=PRUNE2 PE=2 SV=1;>tr|B4DSQ3|B4DSQ3_HUMAN Protein prune homolog 2 OS=Homo sapiens GN=PRUNE2 PE=2 SV=1;>tr|B4DJW7|B4DJW7_HUMAN Protein prune homolog 2 OS=Homo sapiens GN=PRUNE2 PE=	7	1	1	1	0	1	1	1	1	1	1	1	0	1	1	1	1	1	1	1	0	1	1	1	1	1	1	1	3.8	3.8	3.8	30.169	260	260;324;337;353;2384;2730;3088	0.0080645
BRD2	BRD2	P25440	Atypical		B4DKB2;P42892	B4DKB2;P42892	1;1	1;1	1;1	Endothelin-converting enzyme 1	ECE1	#N/A	#N/A	>tr|B4DKB2|B4DKB2_HUMAN Endothelin-converting enzyme 1 OS=Homo sapiens GN=ECE1 PE=2 SV=1;>sp|P42892|ECE1_HUMAN Endothelin-converting enzyme 1 OS=Homo sapiens GN=ECE1 PE=1 SV=2	2	1	1	1	0	0	1	0	0	0	1	0	0	0	1	0	0	0	1	0	0	0	1	0	0	0	1	0	2	2	2	83.573	738	738;770	1
BRD3	BRD3	Q15059	Atypical		H0Y8I0;B4DKC2;Q7L099	H0Y8I0;B4DKC2;Q7L099	1;1;1	1;1;1	1;1;1	Protein RUFY3	RUFY3	#N/A	#N/A	>tr|H0Y8I0|H0Y8I0_HUMAN Protein RUFY3 (Fragment) OS=Homo sapiens GN=RUFY3 PE=4 SV=1;>tr|B4DKC2|B4DKC2_HUMAN Protein RUFY3 OS=Homo sapiens GN=RUFY3 PE=2 SV=1;>sp|Q7L099|RUFY3_HUMAN Protein RUFY3 OS=Homo sapiens GN=RUFY3 PE=1 SV=1	3	1	1	1	0	0	0	0	0	0	1	0	0	0	0	0	0	0	1	0	0	0	0	0	0	0	1	0	5.7	5.7	5.7	15.651	141	141;453;469	1
BRD4	BRD4	Q5BJ26	Atypical		B4DLT4;F6UYM1;P23443;Q7Z721;K7EIM2;K7ER06;Q9UBS0	B4DLT4;F6UYM1;P23443;Q7Z721	13;13;13;10;2;2;1	13;13;13;10;2;2;1	13;13;13;10;2;2;1	Ribosomal protein S6 kinase beta-1	RPS6KB1	AGC	KS6B1	>tr|B4DLT4|B4DLT4_HUMAN Ribosomal protein S6 kinase beta-1 OS=Homo sapiens GN=RPS6KB1 PE=2 SV=1;>tr|F6UYM1|F6UYM1_HUMAN Ribosomal protein S6 kinase beta-1 OS=Homo sapiens GN=RPS6KB1 PE=2 SV=1;>sp|P23443|KS6B1_HUMAN Ribosomal protein S6 kinase beta-1 OS=Hom	7	13	13	13	9	8	9	10	12	12	8	9	9	8	9	10	12	12	8	9	9	8	9	10	12	12	8	9	25.8	25.8	25.8	52.996	472	472;502;525;451;62;140;482	0
EEF2K	EF2K	O00418	Atypical		B4DLW8;P17844;J3KTA4;J3QSF1;J3KRZ1;J3QR02;J3KRX8;J3QRQ7	B4DLW8;P17844;J3KTA4;J3QSF1	7;7;7;4;2;1;1;1	6;6;6;3;1;1;1;1	5;5;5;3;1;1;1;1	Probable ATP-dependent RNA helicase DDX5	DDX5	#N/A	#N/A	>tr|B4DLW8|B4DLW8_HUMAN Probable ATP-dependent RNA helicase DDX5 OS=Homo sapiens GN=DDX5 PE=2 SV=1;>sp|P17844|DDX5_HUMAN Probable ATP-dependent RNA helicase DDX5 OS=Homo sapiens GN=DDX5 PE=1 SV=1;>tr|J3KTA4|J3KTA4_HUMAN Probable ATP-dependent RNA helicase	8	7	6	5	4	5	2	6	4	7	4	4	4	4	1	5	4	6	3	3	3	3	1	4	3	5	2	2	13.1	11	8.8	60.563	535	535;614;614;153;166;99;120;212	0
FASTK	FASTK	Q14296	Atypical		B4DN45;P31153	B4DN45;P31153	2;2	2;2	2;2	S-adenosylmethionine synthase;S-adenosylmethionine synthase isoform type-2	MAT2A	#N/A	#N/A	>tr|B4DN45|B4DN45_HUMAN S-adenosylmethionine synthase OS=Homo sapiens GN=MAT2A PE=2 SV=1;>sp|P31153|METK2_HUMAN S-adenosylmethionine synthase isoform type-2 OS=Homo sapiens GN=MAT2A PE=1 SV=1	2	2	2	2	1	1	1	1	2	1	2	1	1	1	1	1	2	1	2	1	1	1	1	1	2	1	2	1	7.4	7.4	7.4	32.964	299	299;395	0
MTOR	MTOR	P42345	Atypical		J3QL05;J3KP15;B4DN89;Q01130;Q9BRL6	J3QL05;J3KP15;B4DN89;Q01130;Q9BRL6	4;4;4;4;2	4;4;4;4;2	4;4;4;4;2	Serine/arginine-rich splicing factor 2;Serine/arginine-rich splicing factor 8	SRSF2;SFRS2;SRSF8	#N/A	#N/A	>tr|J3QL05|J3QL05_HUMAN Serine/arginine-rich-splicing factor 2 (Fragment) OS=Homo sapiens GN=SRSF2 PE=2 SV=1;>tr|J3KP15|J3KP15_HUMAN Serine/arginine-rich-splicing factor 2 (Fragment) OS=Homo sapiens GN=SRSF2 PE=2 SV=1;>tr|B4DN89|B4DN89_HUMAN Serine/arginin	5	4	4	4	3	4	4	4	4	4	3	4	3	4	4	4	4	4	3	4	3	4	4	4	4	4	3	4	36.9	36.9	36.9	15.156	130	130;134;209;221;282	0
PDK1	PDK1	Q15118	Atypical		C9J114;B4DNT3;C9JV08;P17181	C9J114;B4DNT3;C9JV08;P17181	1;1;1;1	1;1;1;1	1;1;1;1	Interferon alpha/beta receptor 1	IFNAR1	#N/A	#N/A	>tr|C9J114|C9J114_HUMAN Interferon alpha/beta receptor 1 (Fragment) OS=Homo sapiens GN=IFNAR1 PE=2 SV=1;>tr|B4DNT3|B4DNT3_HUMAN Interferon alpha/beta receptor 1 OS=Homo sapiens GN=IFNAR1 PE=2 SV=1;>tr|C9JV08|C9JV08_HUMAN Interferon alpha/beta receptor 1 OS	4	1	1	1	1	0	1	1	0	0	0	1	1	0	1	1	0	0	0	1	1	0	1	1	0	0	0	1	7.4	7.4	7.4	15.362	136	136;488;496;557	1
PDK2	PDK2	Q15119	Atypical		B4DP61;Q16637;E7EQZ4	B4DP61;Q16637;E7EQZ4	1;1;1	1;1;1	1;1;1	Survival motor neuron protein	SMN1	#N/A	#N/A	>tr|B4DP61|B4DP61_HUMAN Survival motor neuron protein OS=Homo sapiens GN=SMN1 PE=2 SV=1;>sp|Q16637|SMN_HUMAN Survival motor neuron protein OS=Homo sapiens GN=SMN1 PE=1 SV=1;>tr|E7EQZ4|E7EQZ4_HUMAN Survival motor neuron protein OS=Homo sapiens GN=SMN1 PE=2	3	1	1	1	1	1	1	1	1	1	1	1	1	1	1	1	1	1	1	1	1	1	1	1	1	1	1	1	7.9	7.9	7.9	24.38	227	227;294;294	0
PDK3	PDK3	Q15120	Atypical		B4DPJ8;P40227	B4DPJ8;P40227	1;1	1;1	1;1	T-complex protein 1 subunit zeta	CCT6A	#N/A	#N/A	>tr|B4DPJ8|B4DPJ8_HUMAN T-complex protein 1 subunit zeta OS=Homo sapiens GN=CCT6A PE=2 SV=1;>sp|P40227|TCPZ_HUMAN T-complex protein 1 subunit zeta OS=Homo sapiens GN=CCT6A PE=1 SV=3	2	1	1	1	1	0	0	1	1	1	0	1	1	0	0	1	1	1	0	1	1	0	0	1	1	1	0	1	3.2	3.2	3.2	54.867	500	500;531	0
PDK4	PDK4	Q16654	Atypical		H0Y5E8;B4DQ19;Q9NR31	H0Y5E8;B4DQ19;Q9NR31	1;1;1	1;1;1	1;1;1	GTP-binding protein SAR1a	SAR1A	#N/A	#N/A	>tr|H0Y5E8|H0Y5E8_HUMAN GTP-binding protein SAR1a (Fragment) OS=Homo sapiens GN=SAR1A PE=4 SV=1;>tr|B4DQ19|B4DQ19_HUMAN GTP-binding protein SAR1a OS=Homo sapiens GN=SAR1A PE=2 SV=1;>sp|Q9NR31|SAR1A_HUMAN GTP-binding protein SAR1a OS=Homo sapiens GN=SAR1A P	3	1	1	1	1	1	1	1	1	1	1	0	1	1	1	1	1	1	1	0	1	1	1	1	1	1	1	0	10.4	10.4	10.4	12.964	115	115;155;198	0.0080717
PI4K2B	P4K2B	Q8TCG2	Atypical		B4DQ47	B4DQ47	7	1	1		ZAK	#N/A	#N/A	>tr|B4DQ47|B4DQ47_HUMAN Mitogen-activated protein kinase kinase kinase MLT OS=Homo sapiens GN=ZAK PE=2 SV=1	1	7	1	1	5	5	6	6	5	5	6	5	0	0	1	1	1	1	1	1	0	0	1	1	1	1	1	1	20.9	2.8	2.8	40.208	354	354	0.00097371
PI4KA	PI4KA	P42356	Atypical		K7EMN2;K7EM49;K7EPF6;F5H7U0;B4DQJ8;P52209	K7EMN2;K7EM49;K7EPF6;F5H7U0;B4DQJ8;P52209	2;2;2;2;2;2	2;2;2;2;2;2	2;2;2;2;2;2	6-phosphogluconate dehydrogenase, decarboxylating	PGD	#N/A	#N/A	>tr|K7EMN2|K7EMN2_HUMAN 6-phosphogluconate dehydrogenase, decarboxylating (Fragment) OS=Homo sapiens GN=PGD PE=2 SV=1;>tr|K7EM49|K7EM49_HUMAN 6-phosphogluconate dehydrogenase, decarboxylating (Fragment) OS=Homo sapiens GN=PGD PE=2 SV=1;>tr|K7EPF6|K7EPF6_HU	6	2	2	2	0	1	0	2	0	2	2	2	0	1	0	2	0	2	2	2	0	1	0	2	0	2	2	2	17.5	17.5	17.5	17.293	160	160;205;256;461;470;483	0
PIK3C2A	P3C2A	O00443	Atypical		Q99880;Q99879;Q99877;Q93079;Q5QNW6;Q16778;P62807;P58876;P57053;P33778;P23527;P06899;O60814;Q96A08;B4DR52;Q8N257	Q99880;Q99879;Q99877;Q93079;Q5QNW6;Q16778;P62807;P58876;P57053;P33778;P23527;P06899;O60814;Q96A08;B4DR52;Q8N257	3;3;3;3;3;3;3;3;3;3;3;3;3;3;3;2	3;3;3;3;3;3;3;3;3;3;3;3;3;3;3;2	3;3;3;3;3;3;3;3;3;3;3;3;3;3;3;2	Histone H2B type 1-L;Histone H2B type 1-M;Histone H2B type 1-N;Histone H2B type 1-H;Histone H2B type 2-F;Histone H2B type 2-E;Histone H2B type 1-C/E/F/G/I;Histone H2B type 1-D;Histone H2B type F-S;Histone H2B type 1-B;Histone H2B type 1-O;Histone H2B type 1-J;Histone H2B type 1-K;Histone H2B type 1-A;Histone H2B;Histone H2B type 3-B	HIST1H2BL;HIST1H2BM;HIST1H2BN;HIST1H2BH;HIST2H2BF;HIST2H2BE;HIST1H2BC;HIST1H2BD;H2BFS;HIST1H2BB;HIST1H2BO;HIST1H2BJ;HIST1H2BK;HIST1H2BA;HIST3H2BB	#N/A	#N/A	>sp|Q99880|H2B1L_HUMAN Histone H2B type 1-L OS=Homo sapiens GN=HIST1H2BL PE=1 SV=3;>sp|Q99879|H2B1M_HUMAN Histone H2B type 1-M OS=Homo sapiens GN=HIST1H2BM PE=1 SV=3;>sp|Q99877|H2B1N_HUMAN Histone H2B type 1-N OS=Homo sapiens GN=HIST1H2BN PE=1 SV=3;>sp|Q93	16	3	3	3	1	3	2	2	3	3	3	2	1	3	2	2	3	3	3	2	1	3	2	2	3	3	3	2	21.4	21.4	21.4	13.952	126	126;126;126;126;126;126;126;126;126;126;126;126;126;127;166;126	0
PIK3CA	PK3CA	P42336	Atypical		P61619;B4DR61;H7C1Q9;C9JXC6;H7C069;A6NK38;F2Z2C7;A6NIF9;C9JJV4;F8W776;Q8TC24;Q9H9S3	P61619;B4DR61	3;3;1;1;1;1;1;1;1;1;1;1	3;3;1;1;1;1;1;1;1;1;1;1	3;3;1;1;1;1;1;1;1;1;1;1	Protein transport protein Sec61 subunit alpha isoform 1	SEC61A1	#N/A	#N/A	>sp|P61619|S61A1_HUMAN Protein transport protein Sec61 subunit alpha isoform 1 OS=Homo sapiens GN=SEC61A1 PE=1 SV=2;>tr|B4DR61|B4DR61_HUMAN Protein transport protein Sec61 subunit alpha isoform 1 OS=Homo sapiens GN=SEC61A1 PE=2 SV=1	12	3	3	3	3	3	1	1	3	3	2	1	3	3	1	1	3	3	2	1	3	3	1	1	3	3	2	1	5.9	5.9	5.9	52.264	476	476;482;94;101;145;159;162;168;189;410;418;476	0
PIK3CB	PK3CB	Q6PJ60	Atypical		B4DR63;P62191;G3V4X1	B4DR63;P62191	4;4;1	4;4;1	4;4;1	26S protease regulatory subunit 4	PSMC1	#N/A	#N/A	>tr|B4DR63|B4DR63_HUMAN 26S protease regulatory subunit 4 OS=Homo sapiens GN=PSMC1 PE=2 SV=1;>sp|P62191|PRS4_HUMAN 26S protease regulatory subunit 4 OS=Homo sapiens GN=PSMC1 PE=1 SV=1	3	4	4	4	4	3	2	4	3	3	4	3	4	3	2	4	3	3	4	3	4	3	2	4	3	3	4	3	14.4	14.4	14.4	41.167	367	367;440;84	0
PIK3CD	PK3CD	O00329	Atypical		B4DR80;Q9Y6E0;H0Y630;Q5JV98;Q5JV99	B4DR80;Q9Y6E0;H0Y630;Q5JV98	14;13;10;7;3	14;13;10;7;3	8;7;5;4;2	Serine/threonine-protein kinase 24;Serine/threonine-protein kinase 24 36 kDa subunit;Serine/threonine-protein kinase 24 12 kDa subunit	STK24	STE	STK24	>tr|B4DR80|B4DR80_HUMAN Serine/threonine-protein kinase 24 12 kDa subunit OS=Homo sapiens GN=STK24 PE=2 SV=1;>sp|Q9Y6E0|STK24_HUMAN Serine/threonine-protein kinase 24 OS=Homo sapiens GN=STK24 PE=1 SV=1;>tr|H0Y630|H0Y630_HUMAN Serine/threonine-protein kinas	5	14	14	8	12	11	12	14	11	10	12	11	12	11	12	14	11	10	12	11	8	7	6	8	7	6	7	5	46.4	46.4	32	45.835	412	412;443;369;209;142	0
PIK3CG	PK3CG	P48736	Atypical		B4DZ20;F5GZP8;Q7Z5G9;Q5JVZ5;Q96JJ3;B4DRL5;Q5JW01;H0YCM7;Q5JVZ8;H7C0S6;H7C3P3	B4DZ20;F5GZP8;Q7Z5G9;Q5JVZ5;Q96JJ3;B4DRL5;Q5JW01;H0YCM7	6;6;6;6;6;6;5;5;2;1;1	6;6;6;6;6;6;5;5;2;1;1	5;5;5;5;5;5;5;4;1;0;0	Engulfment and cell motility protein 2	ELMO2	#N/A	#N/A	>tr|B4DZ20|B4DZ20_HUMAN Engulfment and cell motility protein 2 OS=Homo sapiens GN=ELMO2 PE=2 SV=1;>tr|F5GZP8|F5GZP8_HUMAN Engulfment and cell motility protein 2 OS=Homo sapiens GN=ELMO2 PE=2 SV=1;>tr|Q7Z5G9|Q7Z5G9_HUMAN ELMO2 protein OS=Homo sapiens GN=ELM	11	6	6	5	3	2	4	6	5	5	4	3	3	2	4	6	5	5	4	3	2	1	3	5	4	4	3	2	16.6	16.6	14.8	52.604	452	452;537;632;718;720;732;283;441;267;182;194	0
PRKDC	PRKDC	P78527	Atypical		B4DRN7;F5H2A1;Q86YS7;F5H5R1;F5H3N1;H0YGJ3;H0YFE9;H0YFC4	B4DRN7;F5H2A1;Q86YS7;F5H5R1	7;7;6;5;2;1;1;1	7;7;6;5;2;1;1;1	7;7;6;5;2;1;1;1	C2 domain-containing protein 5	C2CD5	#N/A	#N/A	>tr|B4DRN7|B4DRN7_HUMAN C2 domain-containing protein 5 OS=Homo sapiens GN=C2CD5 PE=2 SV=1;>tr|F5H2A1|F5H2A1_HUMAN C2 domain-containing protein 5 OS=Homo sapiens GN=C2CD5 PE=2 SV=1;>sp|Q86YS7|C2CD5_HUMAN C2 domain-containing protein 5 OS=Homo sapiens GN=C2C	8	7	7	7	3	4	3	5	4	6	3	4	3	4	3	5	4	6	3	4	3	4	3	5	4	6	3	4	7.3	7.3	7.3	116.03	1051	1051;1053;1000;1054;856;128;165;283	0
RIOK1	RIOK1	Q9BRS2	Atypical		B4DS61;Q96SB4;H3BLV9;Q5R363;D6RBM8;A8MPP7;A8MPY5;Q9UPE1;E7ETV6;H7C2I2;D6RBF8	B4DS61;Q96SB4;H3BLV9;Q5R363	11;11;11;9;2;2;2;2;2;1;1	8;8;8;8;1;0;0;0;0;0;1	8;8;8;8;1;0;0;0;0;0;1	SRSF protein kinase 1	SRPK1	CMGC	SRPK1	>tr|B4DS61|B4DS61_HUMAN SFRS protein kinase 1, isoform CRA_f OS=Homo sapiens GN=SRPK1 PE=2 SV=1;>sp|Q96SB4|SRPK1_HUMAN SRSF protein kinase 1 OS=Homo sapiens GN=SRPK1 PE=1 SV=2;>tr|H3BLV9|H3BLV9_HUMAN SRSF protein kinase 1 (Fragment) OS=Homo sapiens GN=SRPK	11	11	8	8	9	8	10	10	9	9	10	10	6	5	7	7	6	6	7	7	6	5	7	7	6	6	7	7	21.3	16.7	16.7	72.383	639	639;655;671;547;155;492;534;567;634;129;146	0
RIOK2	RIOK2	Q9BVS4	Atypical		B4DS64;O43422	B4DS64;O43422	1;1	1;1	1;1	52 kDa repressor of the inhibitor of the protein kinase	PRKRIR	#N/A	#N/A	>tr|B4DS64|B4DS64_HUMAN 52 kDa repressor of the inhibitor of the protein kinase OS=Homo sapiens GN=PRKRIR PE=2 SV=1;>sp|O43422|P52K_HUMAN 52 kDa repressor of the inhibitor of the protein kinase OS=Homo sapiens GN=PRKRIR PE=1 SV=2	2	1	1	1	0	0	1	0	0	0	1	0	0	0	1	0	0	0	1	0	0	0	1	0	0	0	1	0	2.4	2.4	2.4	67.089	586	586;761	1
RIOK3	RIOK3	O14730	Atypical		H3BRK1;B4DSB0;O95453	H3BRK1;B4DSB0;O95453	1;1;1	1;1;1	1;1;1	Poly(A)-specific ribonuclease PARN	PARN	#N/A	#N/A	>tr|H3BRK1|H3BRK1_HUMAN Poly(A)-specific ribonuclease PARN (Fragment) OS=Homo sapiens GN=PARN PE=4 SV=1;>tr|B4DSB0|B4DSB0_HUMAN Poly(A)-specific ribonuclease PARN OS=Homo sapiens GN=PARN PE=2 SV=1;>sp|O95453|PARN_HUMAN Poly(A)-specific ribonuclease PARN OS	3	1	1	1	0	0	0	0	1	1	0	0	0	0	0	0	1	1	0	0	0	0	0	0	1	1	0	0	5.4	5.4	5.4	29.294	261	261;464;639	1
SMG1	SMG1	Q96Q15	Atypical		B4DSQ1;H0Y2V1;H7C4C5;B9ZVR1;F8W9U4;E9PGM5;P27816;E7EVA0	B4DSQ1;H0Y2V1;H7C4C5;B9ZVR1;F8W9U4;E9PGM5;P27816;E7EVA0	1;1;1;1;1;1;1;1	1;1;1;1;1;1;1;1	1;1;1;1;1;1;1;1	Microtubule-associated protein;Microtubule-associated protein 4	MAP4	#N/A	#N/A	>tr|B4DSQ1|B4DSQ1_HUMAN Microtubule-associated protein OS=Homo sapiens GN=MAP4 PE=2 SV=1;>tr|H0Y2V1|H0Y2V1_HUMAN Microtubule-associated protein (Fragment) OS=Homo sapiens GN=MAP4 PE=2 SV=1;>tr|H7C4C5|H7C4C5_HUMAN Microtubule-associated protein (Fragment) O	8	1	1	1	0	1	1	1	1	1	1	1	0	1	1	1	1	1	1	1	0	1	1	1	1	1	1	1	6.8	6.8	6.8	26.12	249	249;463;493;811;828;887;1152;2297	0.00094787
STK19	STK19	P0C264	Atypical		B4DTG6;Q8ND56;K7EMZ9;I3L4Q1;Q5TBQ1;Q5TBQ0;Q9BX40	B4DTG6;Q8ND56;K7EMZ9	6;6;4;1;1;1;1	6;6;4;1;1;1;1	6;6;4;1;1;1;1	Protein LSM14 homolog A	LSM14A	#N/A	#N/A	>tr|B4DTG6|B4DTG6_HUMAN Protein LSM14 homolog A OS=Homo sapiens GN=LSM14A PE=2 SV=1;>sp|Q8ND56|LS14A_HUMAN Protein LSM14 homolog A OS=Homo sapiens GN=LSM14A PE=1 SV=3;>tr|K7EMZ9|K7EMZ9_HUMAN Protein LSM14 homolog A (Fragment) OS=Homo sapiens GN=LSM14A PE=2	7	6	6	6	6	6	4	5	5	5	6	4	6	6	4	5	5	5	6	4	6	6	4	5	5	5	6	4	19.2	19.2	19.2	46.411	422	422;463;333;102;223;296;385	0
TRIM24	TIF1A	O15164	Atypical		J3QSB7;Q13126;B4DUC8;F2Z2F3;F8WES2;J3KRN1	J3QSB7;Q13126;B4DUC8;F2Z2F3	11;11;11;8;2;1	11;11;11;8;2;1	11;11;11;8;2;1	Purine nucleoside phosphorylase;S-methyl-5-thioadenosine phosphorylase	MTAP	#N/A	#N/A	>tr|J3QSB7|J3QSB7_HUMAN Purine nucleoside phosphorylase OS=Homo sapiens GN=MTAP PE=2 SV=1;>sp|Q13126|MTAP_HUMAN S-methyl-5-thioadenosine phosphorylase OS=Homo sapiens GN=MTAP PE=1 SV=2;>tr|B4DUC8|B4DUC8_HUMAN S-methyl-5-thioadenosine phosphorylase OS=Hom	6	11	11	11	10	10	10	10	10	10	10	9	10	10	10	10	10	10	10	9	10	10	10	10	10	10	10	9	50	50	50	26.777	242	242;283;300;143;50;112	0
TRIM28	TIF1B	Q13263	Atypical		B4DUE3;Q15746;Q6P2N0	B4DUE3;Q15746	7;7;3	7;7;3	7;7;3	Myosin light chain kinase, smooth muscle;Myosin light chain kinase, smooth muscle, deglutamylated form	MYLK	CAMK	MYLK	>tr|B4DUE3|B4DUE3_HUMAN Myosin light chain kinase, smooth muscle OS=Homo sapiens GN=MYLK PE=2 SV=1;>sp|Q15746|MYLK_HUMAN Myosin light chain kinase, smooth muscle OS=Homo sapiens GN=MYLK PE=1 SV=4	3	7	7	7	6	6	6	6	7	5	6	5	6	6	6	6	7	5	6	5	6	6	6	6	7	5	6	5	10.6	10.6	10.6	80.409	714	714;1914;153	0
TRPM6	TRPM6	Q9BX84	Atypical		B4DUI3;F5H425;O75822	B4DUI3;F5H425;O75822	2;2;2	2;2;2	2;2;2	Eukaryotic translation initiation factor 3 subunit J	EIF3J	#N/A	#N/A	>tr|B4DUI3|B4DUI3_HUMAN Eukaryotic translation initiation factor 3 subunit J OS=Homo sapiens GN=EIF3J PE=2 SV=1;>tr|F5H425|F5H425_HUMAN Eukaryotic translation initiation factor 3 subunit J OS=Homo sapiens GN=EIF3J PE=2 SV=1;>sp|O75822|EIF3J_HUMAN Eukaryoti	3	2	2	2	0	1	1	2	0	2	2	2	0	1	1	2	0	2	2	2	0	1	1	2	0	2	2	2	10.8	10.8	10.8	22.941	204	204;209;258	0
TRPM7	TRPM7	Q96QT4	Atypical		B4DUR8;P49368	B4DUR8;P49368	2;2	2;2	2;2	T-complex protein 1 subunit gamma	CCT3	#N/A	#N/A	>tr|B4DUR8|B4DUR8_HUMAN T-complex protein 1 subunit gamma OS=Homo sapiens GN=CCT3 PE=2 SV=1;>sp|P49368|TCPG_HUMAN T-complex protein 1 subunit gamma OS=Homo sapiens GN=CCT3 PE=1 SV=4	2	2	2	2	2	2	1	1	2	2	2	1	2	2	1	1	2	2	2	1	2	2	1	1	2	2	2	1	5	5	5	55.674	500	500;545	0
BRSK1	BRSK1	Q8TDC3	CAMK		J3QS39;J3QTR3;F5H6Q2;P62987;F5GYU3;F5H2Z3;F5H265;B4DV12;F5H388;P62979;F5H747;F5GXK7;J3QKN0;P0CG47;Q96C32;F5H041;P0CG48;M0R1V7;M0R1M6;M0R2S1;J3QLP7;J3QRK5;J3QSA3;K7EMA8;F5GZ39;J3KSM4	J3QS39;J3QTR3;F5H6Q2;P62987;F5GYU3;F5H2Z3;F5H265;B4DV12;F5H388;P62979;F5H747;F5GXK7;J3QKN0;P0CG47;Q96C32;F5H041;P0CG48;M0R1V7;M0R1M6;M0R2S1;J3QLP7;J3QRK5;J3QSA3;K7EMA8;F5GZ39	4;4;4;4;4;4;4;4;4;4;4;4;4;4;4;4;4;3;3;3;3;3;2;2;2;1	4;4;4;4;4;4;4;4;4;4;4;4;4;4;4;4;4;3;3;3;3;3;2;2;2;1	4;4;4;4;4;4;4;4;4;4;4;4;4;4;4;4;4;3;3;3;3;3;2;2;2;1	Ubiquitin-60S ribosomal protein L40;Ubiquitin;60S ribosomal protein L40;Ubiquitin-40S ribosomal protein S27a;Ubiquitin;40S ribosomal protein S27a;Polyubiquitin-B;Ubiquitin;Polyubiquitin-C;Ubiquitin	UBB;RPS27A;UBC;UBA52;UBBP4	#N/A	#N/A	>tr|J3QS39|J3QS39_HUMAN Ubiquitin (Fragment) OS=Homo sapiens GN=UBB PE=2 SV=1;>tr|J3QTR3|J3QTR3_HUMAN Ubiquitin (Fragment) OS=Homo sapiens GN=RPS27A PE=1 SV=1;>tr|F5H6Q2|F5H6Q2_HUMAN Polyubiquitin-C (Fragment) OS=Homo sapiens GN=UBC PE=2 SV=1;>sp|P62987|RL	26	4	4	4	3	4	3	3	3	3	3	3	3	4	3	3	3	3	3	3	3	4	3	3	3	3	3	3	46.2	46.2	46.2	10.469	93	93;106;123;128;134;136;149;153;155;156;161;169;206;229;305;609;685;63;114;138;224;229;43;53;61;98	0
BRSK2	BRSK2	Q8IWQ3	CAMK		B4DVJ1	B4DVJ1	1	1	1		DAGLB	#N/A	#N/A	>tr|B4DVJ1|B4DVJ1_HUMAN Sn1-specific diacylglycerol lipase beta OS=Homo sapiens GN=DAGLB PE=2 SV=1	1	1	1	1	1	0	0	1	0	0	0	0	1	0	0	1	0	0	0	0	1	0	0	1	0	0	0	0	5	5	5	24.565	220	220	1
CAMK1	KCC1A	Q14012	CAMK		B4DVY1;O15371;B0QYA5;B0QYA8;B0QYA4;B0QYA3;B0QYA6;B0QYA7	B4DVY1;O15371;B0QYA5	5;5;3;1;1;1;1;1	5;5;3;1;1;1;1;1	5;5;3;1;1;1;1;1	Eukaryotic translation initiation factor 3 subunit D	EIF3D	#N/A	#N/A	>tr|B4DVY1|B4DVY1_HUMAN Eukaryotic translation initiation factor 3 subunit D OS=Homo sapiens GN=EIF3D PE=2 SV=1;>sp|O15371|EIF3D_HUMAN Eukaryotic translation initiation factor 3 subunit D OS=Homo sapiens GN=EIF3D PE=1 SV=1;>tr|B0QYA5|B0QYA5_HUMAN Eukaryoti	8	5	5	5	5	4	4	5	5	5	4	4	5	4	4	5	5	5	4	4	5	4	4	5	5	5	4	4	15	15	15	58.14	499	499;548;269;123;165;172;173;186	0
CAMK1D	KCC1D	Q8IU85	CAMK		B4DVY7;O75955	B4DVY7;O75955	1;1	1;1	1;1	Flotillin-1	FLOT1	#N/A	#N/A	>tr|B4DVY7|B4DVY7_HUMAN Flotillin-1 OS=Homo sapiens GN=FLOT1 PE=2 SV=1;>sp|O75955|FLOT1_HUMAN Flotillin-1 OS=Homo sapiens GN=FLOT1 PE=1 SV=3	2	1	1	1	0	1	0	0	1	1	0	0	0	1	0	0	1	1	0	0	0	1	0	0	1	1	0	0	4	4	4	42.08	379	379;427	0
CAMK1G	KCC1G	Q96NX5	CAMK		H0YML5;B4DW73;Q16822	H0YML5;B4DW73;Q16822	1;1;1	1;1;1	1;1;1	Phosphoenolpyruvate carboxykinase [GTP], mitochondrial	PCK2	Metabolic	PCKGM	>tr|H0YML5|H0YML5_HUMAN Phosphoenolpyruvate carboxykinase [GTP], mitochondrial OS=Homo sapiens GN=PCK2 PE=2 SV=1;>tr|B4DW73|B4DW73_HUMAN Phosphoenolpyruvate carboxykinase [GTP], mitochondrial OS=Homo sapiens GN=PCK2 PE=2 SV=1;>sp|Q16822|PCKGM_HUMAN Phospho	3	1	1	1	0	1	1	0	0	1	1	1	0	1	1	0	0	1	1	1	0	1	1	0	0	1	1	1	2.1	2.1	2.1	52.466	474	474;506;640	0.0073193
CAMK2A	KCC2A	Q9UQM7	CAMK		B4DWQ2;P27037;Q13705	B4DWQ2;P27037	3;3;1	3;3;1	3;3;1	Activin receptor type-2A	ACVR2A	TKL	AVR2A	>tr|B4DWQ2|B4DWQ2_HUMAN Activin receptor type-2A OS=Homo sapiens GN=ACVR2A PE=2 SV=1;>sp|P27037|AVR2A_HUMAN Activin receptor type-2A OS=Homo sapiens GN=ACVR2A PE=1 SV=1	3	3	3	3	0	2	1	2	2	2	1	0	0	2	1	2	2	2	1	0	0	2	1	2	2	2	1	0	8.4	8.4	8.4	45.712	405	405;513;512	0
CAMK2B	KCC2B	Q13554	CAMK		B4DWS0;Q96F24	B4DWS0;Q96F24	3;3	3;3	3;3	Nuclear receptor-binding factor 2	NRBF2	#N/A	#N/A	>tr|B4DWS0|B4DWS0_HUMAN Nuclear receptor-binding factor 2 OS=Homo sapiens GN=NRBF2 PE=2 SV=1;>sp|Q96F24|NRBF2_HUMAN Nuclear receptor-binding factor 2 OS=Homo sapiens GN=NRBF2 PE=1 SV=1	2	3	3	3	3	2	3	3	3	2	3	3	3	2	3	3	3	2	3	3	3	2	3	3	3	2	3	3	16.2	16.2	16.2	31.001	277	277;287	0
CAMK2D	KCC2D	Q13557	CAMK		B4DWW1;P40616;F8VYN9;B4DZG7;F8VP99;F8VP63	B4DWW1;P40616;F8VYN9;B4DZG7	3;3;3;2;1;1	3;3;3;2;1;1	3;3;3;2;1;1	ADP-ribosylation factor-like protein 1	ARL1	#N/A	#N/A	>tr|B4DWW1|B4DWW1_HUMAN ADP-ribosylation factor-like protein 1 OS=Homo sapiens GN=ARL1 PE=2 SV=1;>sp|P40616|ARL1_HUMAN ADP-ribosylation factor-like protein 1 OS=Homo sapiens GN=ARL1 PE=1 SV=1;>tr|F8VYN9|F8VYN9_HUMAN ADP-ribosylation factor-like protein 1 O	6	3	3	3	2	1	1	3	2	2	1	1	2	1	1	3	2	2	1	1	2	1	1	3	2	2	1	1	22.6	22.6	22.6	18.565	164	164;181;194;135;17;64	0
CAMK2G	KCC2G	Q13555	CAMK		B4DXI8;P51665	B4DXI8;P51665	2;2	2;2	2;2	26S proteasome non-ATPase regulatory subunit 7	PSMD7	#N/A	#N/A	>tr|B4DXI8|B4DXI8_HUMAN 26S proteasome non-ATPase regulatory subunit 7 OS=Homo sapiens GN=PSMD7 PE=2 SV=1;>sp|P51665|PSMD7_HUMAN 26S proteasome non-ATPase regulatory subunit 7 OS=Homo sapiens GN=PSMD7 PE=1 SV=2	2	2	2	2	0	0	0	0	0	1	2	0	0	0	0	0	0	1	2	0	0	0	0	0	0	1	2	0	8.9	8.9	8.9	28.297	247	247;324	0
CAMK4	KCC4	Q16566	CAMK		G3V295;B4DXJ9;P60900;G3V5Z7;G3V3I1;G3V3U4;B4DQR4;H0YJC4	G3V295;B4DXJ9;P60900;G3V5Z7;G3V3I1;G3V3U4;B4DQR4	4;4;4;4;3;2;2;1	4;4;4;4;3;2;2;1	4;4;4;4;3;2;2;1	Proteasome subunit alpha type;Proteasome subunit alpha type-6	PSMA6	#N/A	#N/A	>tr|G3V295|G3V295_HUMAN Proteasome subunit alpha type OS=Homo sapiens GN=PSMA6 PE=2 SV=1;>tr|B4DXJ9|B4DXJ9_HUMAN Proteasome (Prosome, macropain) subunit, alpha type, 6, isoform CRA_a OS=Homo sapiens GN=PSMA6 PE=2 SV=1;>sp|P60900|PSA6_HUMAN Proteasome subun	8	4	4	4	1	2	2	2	1	3	3	2	1	2	2	2	1	3	3	2	1	2	2	2	1	3	3	2	24.6	24.6	24.6	22.842	203	203;227;246;252;148;107;167;85	0
CAMKV	CAMKV	Q8NCB2	CAMK		H3BRU6;G3V0E8;F8VZX2;B4DXP5;Q15366;F8VXH9;B4DLC0;F8W0G4;F8W1G6;J3QT27;E9PFP8;P57721;H3BND9;F8VRH0;F8VTZ0;H3BSS4	H3BRU6;G3V0E8;F8VZX2;B4DXP5;Q15366;F8VXH9;B4DLC0;F8W0G4;F8W1G6	7;7;7;7;7;6;6;5;4;3;3;3;2;2;1;1	5;5;5;5;5;4;4;3;3;1;1;1;2;2;0;1	5;5;5;5;5;4;4;3;3;1;1;1;2;2;0;1	Poly(rC)-binding protein 2	PCBP2	#N/A	#N/A	>tr|H3BRU6|H3BRU6_HUMAN Poly(rC)-binding protein 2 (Fragment) OS=Homo sapiens GN=PCBP2 PE=4 SV=1;>tr|G3V0E8|G3V0E8_HUMAN Poly(RC) binding protein 2, isoform CRA_f OS=Homo sapiens GN=PCBP2 PE=4 SV=1;>tr|F8VZX2|F8VZX2_HUMAN Poly(rC)-binding protein 2 OS=Homo	16	7	5	5	5	6	6	6	5	4	5	7	4	4	4	4	4	3	4	5	4	4	4	4	4	3	4	5	35.9	25.6	25.6	31.6	301	301;318;321;322;365;160;301;158;202;322;361;371;112;310;64;184	0
CASK	CSKP	O14936	CAMK		B4DY26;P36897;F8VRH6;F8VVC4;F8W0K6;H0YHS4;F8W1R9	B4DY26;P36897	3;3;1;1;1;1;1	3;3;1;1;1;1;1	3;3;1;1;1;1;1	TGF-beta receptor type-1	TGFBR1	TKL	TGFR1	>tr|B4DY26|B4DY26_HUMAN TGF-beta receptor type-1 OS=Homo sapiens GN=TGFBR1 PE=2 SV=1;>sp|P36897|TGFR1_HUMAN TGF-beta receptor type-1 OS=Homo sapiens GN=TGFBR1 PE=1 SV=1	7	3	3	3	3	3	2	2	3	3	2	3	3	3	2	2	3	3	2	3	3	3	2	2	3	3	2	3	10.8	10.8	10.8	48.875	434	434;503;114;118;127;188;383	0
CHEK1	CHK1	O14757	CAMK		J3KRI4;B4DZP4;O43237	J3KRI4;B4DZP4;O43237	1;1;1	1;1;1	1;1;1	Cytoplasmic dynein 1 light intermediate chain 2	DYNC1LI2	#N/A	#N/A	>tr|J3KRI4|J3KRI4_HUMAN Cytoplasmic dynein 1 light intermediate chain 2 (Fragment) OS=Homo sapiens GN=DYNC1LI2 PE=2 SV=1;>tr|B4DZP4|B4DZP4_HUMAN Cytoplasmic dynein 1 light intermediate chain 2 OS=Homo sapiens GN=DYNC1LI2 PE=2 SV=1;>sp|O43237|DC1L2_HUMAN Cy	3	1	1	1	0	1	1	0	0	0	1	1	0	1	1	0	0	0	1	1	0	1	1	0	0	0	1	1	7.2	7.2	7.2	17.778	167	167;415;492	0
CHEK2	CHK2	O96017	CAMK		B4E1A0	B4E1A0	1	1	1		CHURC1-FNTB	#N/A	#N/A	>tr|B4E1A0|B4E1A0_HUMAN Protein CHURC1-FNTB OS=Homo sapiens GN=CHURC1-FNTB PE=2 SV=1	1	1	1	1	0	0	0	1	0	0	0	0	0	0	0	1	0	0	0	0	0	0	0	1	0	0	0	0	2	2	2	43.574	391	391	1
DAPK1	DAPK1	P53355	CAMK		F2Z2I8;B4E1K7;Q9UJZ1	F2Z2I8;B4E1K7;Q9UJZ1	1;1;1	1;1;1	1;1;1	Stomatin-like protein 2, mitochondrial	STOML2	#N/A	#N/A	>tr|F2Z2I8|F2Z2I8_HUMAN Stomatin-like protein 2, mitochondrial OS=Homo sapiens GN=STOML2 PE=2 SV=1;>tr|B4E1K7|B4E1K7_HUMAN Stomatin-like protein 2, mitochondrial OS=Homo sapiens GN=STOML2 PE=2 SV=1;>sp|Q9UJZ1|STML2_HUMAN Stomatin-like protein 2, mitochondr	3	1	1	1	0	1	0	0	0	1	0	0	0	1	0	0	0	1	0	0	0	1	0	0	0	1	0	0	16.8	16.8	16.8	10.645	101	101;311;356	0
DAPK2	DAPK2	Q9UIK4	CAMK		B4E241;P84103	B4E241;P84103	2;2	1;1	1;1	Serine/arginine-rich splicing factor 3	SFRS3;SRSF3	#N/A	#N/A	>tr|B4E241|B4E241_HUMAN Serine/arginine-rich-splicing factor 3 OS=Homo sapiens GN=SFRS3 PE=2 SV=1;>sp|P84103|SRSF3_HUMAN Serine/arginine-rich splicing factor 3 OS=Homo sapiens GN=SRSF3 PE=1 SV=1	2	2	1	1	2	1	0	2	2	2	1	1	1	1	0	1	1	1	1	1	1	1	0	1	1	1	1	1	21	9.7	9.7	14.203	124	124;164	0
DAPK3	DAPK3	O43293	CAMK		B4E3H6;H0YBT8;H0YAY0;E7EVI4;E7ET87;G8JLK4;O75410	B4E3H6;H0YBT8;H0YAY0;E7EVI4;E7ET87;G8JLK4;O75410	2;2;2;2;2;2;2	2;2;2;2;2;2;2	2;2;2;2;2;2;2	Transforming acidic coiled-coil-containing protein 1	TACC1	#N/A	#N/A	>tr|B4E3H6|B4E3H6_HUMAN Transforming acidic coiled-coil-containing protein 1 OS=Homo sapiens GN=TACC1 PE=2 SV=1;>tr|H0YBT8|H0YBT8_HUMAN Transforming acidic coiled-coil-containing protein 1 (Fragment) OS=Homo sapiens GN=TACC1 PE=4 SV=1;>tr|H0YAY0|H0YAY0_HUM	7	2	2	2	2	1	1	1	2	1	0	1	2	1	1	1	2	1	0	1	2	1	1	1	2	1	0	1	8.7	8.7	8.7	27.573	242	242;454;562;581;609;792;805	0.0088731
DCLK1	DCLK1	O15075	CAMK		B4E3Q4;Q9NZK5	B4E3Q4;Q9NZK5	1;1	1;1	1;1	Adenosine deaminase CECR1	CECR1	#N/A	#N/A	>tr|B4E3Q4|B4E3Q4_HUMAN Adenosine deaminase CECR1 OS=Homo sapiens GN=CECR1 PE=2 SV=1;>sp|Q9NZK5|CECR1_HUMAN Adenosine deaminase CECR1 OS=Homo sapiens GN=CECR1 PE=1 SV=2	2	1	1	1	1	1	1	1	1	1	1	1	1	1	1	1	1	1	1	1	1	1	1	1	1	1	1	1	2.3	2.3	2.3	54.36	469	469;511	1
DCLK2	DCLK2	Q8N568	CAMK		B5AK60;P08183;P21439	B5AK60;P08183;P21439	1;1;1	1;1;1	1;1;1	Multidrug resistance protein 1;Multidrug resistance protein 3	ABCB1;ABCB4	#N/A	#N/A	>tr|B5AK60|B5AK60_HUMAN Multidrug resistance protein 1 OS=Homo sapiens GN=ABCB1 PE=2 SV=1;>sp|P08183|MDR1_HUMAN Multidrug resistance protein 1 OS=Homo sapiens GN=ABCB1 PE=1 SV=3;>sp|P21439|MDR3_HUMAN Multidrug resistance protein 3 OS=Homo sapiens GN=ABCB4	3	1	1	1	0	0	0	0	0	0	1	0	0	0	0	0	0	0	1	0	0	0	0	0	0	0	1	0	0.7	0.7	0.7	134.03	1216	1216;1280;1286	1
DCLK3	DCLK3	Q9C098	CAMK		B5MC51;P53671;E7EUC1	B5MC51;P53671;E7EUC1	7;7;6	7;7;6	7;7;6	LIM domain kinase 2	LIMK2	TKL	LIMK2	>tr|B5MC51|B5MC51_HUMAN LIM domain kinase 2 OS=Homo sapiens GN=LIMK2 PE=2 SV=1;>sp|P53671|LIMK2_HUMAN LIM domain kinase 2 OS=Homo sapiens GN=LIMK2 PE=1 SV=1;>tr|E7EUC1|E7EUC1_HUMAN LIM domain kinase 2 OS=Homo sapiens GN=LIMK2 PE=2 SV=1	3	7	7	7	6	5	4	6	7	5	4	4	6	5	4	6	7	5	4	4	6	5	4	6	7	5	4	4	11.6	11.6	11.6	71.192	629	629;638;392	0
HUNK	HUNK	P57058	CAMK		B5MC89;Q8IY32;Q6YHU6;H7BYZ4;C9JER1;C9JJB1;B6ZDE5;F5H3M9;H0Y3V5	B5MC89;Q8IY32;Q6YHU6;H7BYZ4;C9JER1;C9JJB1	3;3;3;2;2;2;1;1;1	3;3;3;2;2;2;1;1;1	3;3;3;2;2;2;1;1;1	Thyroid adenoma-associated protein	THADA;tmp_locus_38	#N/A	#N/A	>tr|B5MC89|B5MC89_HUMAN Thyroid adenoma-associated protein OS=Homo sapiens GN=THADA PE=2 SV=1;>tr|Q8IY32|Q8IY32_HUMAN Putative uncharacterized protein tmp_locus_38 OS=Homo sapiens GN=tmp_locus_38 PE=2 SV=1;>sp|Q6YHU6|THADA_HUMAN Thyroid adenoma-associated	9	3	3	3	3	3	2	3	3	3	2	2	3	3	2	3	3	3	2	2	3	3	2	3	3	3	2	2	3.7	3.7	3.7	98.415	870	870;894;1953;408;1097;1634;297;348;1193	0
KALRN	KALRN	O60229	CAMK		P62826;B5MDF5;J3KQE5;H0YFC6;F5H018;B4DV51	P62826;B5MDF5;J3KQE5;H0YFC6;F5H018	5;5;4;3;3;1	5;5;4;3;3;1	5;5;4;3;3;1	GTP-binding nuclear protein Ran	RAN	#N/A	#N/A	>sp|P62826|RAN_HUMAN GTP-binding nuclear protein Ran OS=Homo sapiens GN=RAN PE=1 SV=3;>tr|B5MDF5|B5MDF5_HUMAN GTP-binding nuclear protein Ran OS=Homo sapiens GN=RAN PE=2 SV=1;>tr|J3KQE5|J3KQE5_HUMAN GTP-binding nuclear protein Ran (Fragment) OS=Homo sapien	6	5	5	5	5	5	3	3	4	3	3	4	5	5	3	3	4	3	3	4	5	5	3	3	4	3	3	4	23.6	23.6	23.6	24.423	216	216;233;234;103;199;128	0
MAPKAPK2	MAPK2	P49137	CAMK		B7Z1C9;F5GZK5;Q99832	B7Z1C9;F5GZK5;Q99832	2;2;2	2;2;2	2;2;2	T-complex protein 1 subunit eta	CCT7	#N/A	#N/A	>tr|B7Z1C9|B7Z1C9_HUMAN Chaperonin containing TCP1, subunit 7 (Eta), isoform CRA_a OS=Homo sapiens GN=CCT7 PE=2 SV=1;>tr|F5GZK5|F5GZK5_HUMAN T-complex protein 1 subunit eta OS=Homo sapiens GN=CCT7 PE=2 SV=1;>sp|Q99832|TCPH_HUMAN T-complex protein 1 subunit	3	2	2	2	2	2	2	2	2	2	2	2	2	2	2	2	2	2	2	2	2	2	2	2	2	2	2	2	4.6	4.6	4.6	46.095	415	415;443;543	0
MAPKAPK3	MAPK3	Q16644	CAMK		Q92600;B7Z1E5;H7C0W0;B5MDQ4	Q92600;B7Z1E5;H7C0W0;B5MDQ4	2;2;1;1	2;2;1;1	2;2;1;1	Cell differentiation protein RCD1 homolog	RQCD1	#N/A	#N/A	>sp|Q92600|RCD1_HUMAN Cell differentiation protein RCD1 homolog OS=Homo sapiens GN=RQCD1 PE=1 SV=1;>tr|B7Z1E5|B7Z1E5_HUMAN Cell differentiation protein RCD1 homolog OS=Homo sapiens GN=RQCD1 PE=2 SV=1;>tr|H7C0W0|H7C0W0_HUMAN Cell differentiation protein RCD	4	2	2	2	1	1	0	0	0	1	0	1	1	1	0	0	0	1	0	1	1	1	0	0	0	1	0	1	7.7	7.7	7.7	33.631	299	299;331;61;258	0.00095511
MAPKAPK5	MAPK5	Q8IW41	CAMK		B7Z1M1;Q15293;E9PP27	B7Z1M1;Q15293;E9PP27	2;2;1	2;2;1	2;2;1	Reticulocalbin-1	RCN1	#N/A	#N/A	>tr|B7Z1M1|B7Z1M1_HUMAN Reticulocalbin-1 OS=Homo sapiens GN=RCN1 PE=2 SV=1;>sp|Q15293|RCN1_HUMAN Reticulocalbin-1 OS=Homo sapiens GN=RCN1 PE=1 SV=1;>tr|E9PP27|E9PP27_HUMAN Reticulocalbin-1 (Fragment) OS=Homo sapiens GN=RCN1 PE=2 SV=1	3	2	2	2	1	1	1	2	1	1	1	1	1	1	1	2	1	1	1	1	1	1	1	2	1	1	1	1	7.5	7.5	7.5	33.026	280	280;331;58	0
MARK1	MARK1	Q9P0L2	CAMK		C9JB90;C9JU14;J3KR73;H7BYW1;B7Z337;H0YGL6;Q9NRW1;P20340;Q14964	C9JB90;C9JU14;J3KR73;H7BYW1;B7Z337;H0YGL6;Q9NRW1;P20340;Q14964	1;1;1;1;1;1;1;1;1	1;1;1;1;1;1;1;1;1	1;1;1;1;1;1;1;1;1	Ras-related protein Rab-6B;Ras-related protein Rab-6A;Ras-related protein Rab-39A	RAB6B;RAB6A;RAB39A	#N/A	#N/A	>tr|C9JB90|C9JB90_HUMAN Ras-related protein Rab-6B (Fragment) OS=Homo sapiens GN=RAB6B PE=2 SV=1;>tr|C9JU14|C9JU14_HUMAN Ras-related protein Rab-6B (Fragment) OS=Homo sapiens GN=RAB6B PE=2 SV=3;>tr|J3KR73|J3KR73_HUMAN Ras-related protein Rab-6B (Fragment)	9	1	1	1	1	1	1	1	1	1	1	1	1	1	1	1	1	1	1	1	1	1	1	1	1	1	1	1	22.4	22.4	22.4	5.8575	49	49;83;124;174;195;201;208;208;217	0
MARK2	MARK2	Q7KZI7	CAMK		B7Z463;E9PLK3;P55786;E9PJY4;E9PPD4;E9PP11;H0YAQ6;E5RJ24;E7EWZ2;A6NEC2	B7Z463;E9PLK3;P55786;E9PJY4;E9PPD4;E9PP11;H0YAQ6;E5RJ24;E7EWZ2;A6NEC2	4;4;4;2;2;2;2;2;2;2	4;4;4;2;2;2;2;2;2;2	4;4;4;2;2;2;2;2;2;2	Puromycin-sensitive aminopeptidase;Puromycin-sensitive aminopeptidase-like protein	NPEPPS;TBC1D3;NPEPPSL1	#N/A	#N/A	>tr|B7Z463|B7Z463_HUMAN Puromycin-sensitive aminopeptidase OS=Homo sapiens GN=NPEPPS PE=2 SV=1;>tr|E9PLK3|E9PLK3_HUMAN Puromycin-sensitive aminopeptidase OS=Homo sapiens GN=NPEPPS PE=2 SV=1;>sp|P55786|PSA_HUMAN Puromycin-sensitive aminopeptidase OS=Homo sa	10	4	4	4	3	4	3	3	4	3	3	3	3	4	3	3	4	3	3	3	3	4	3	3	4	3	3	3	5.6	5.6	5.6	94.515	839	839;915;919;141;163;201;431;471;478;478	0
MARK3	MARK3	P27448	CAMK		B7Z473;Q8NCS7	B7Z473;Q8NCS7	1;1	1;1	1;1	Choline transporter-like protein 5	SLC44A5	#N/A	#N/A	>tr|B7Z473|B7Z473_HUMAN Choline transporter-like protein 5 OS=Homo sapiens GN=SLC44A5 PE=2 SV=1;>sp|Q8NCS7|CTL5_HUMAN Choline transporter-like protein 5 OS=Homo sapiens GN=SLC44A5 PE=2 SV=3	2	1	1	1	1	0	0	1	1	1	0	0	1	0	0	1	1	1	0	0	1	0	0	1	1	1	0	0	1.9	1.9	1.9	67.165	589	589;719	1
MARK4	MARK4	Q96L34	CAMK		H7C2W9;C9JU56;B7Z4E3;P62899;B7Z4C8	H7C2W9;C9JU56;B7Z4E3;P62899;B7Z4C8	1;1;1;1;1	1;1;1;1;1	1;1;1;1;1	60S ribosomal protein L31	RPL31	#N/A	#N/A	>tr|H7C2W9|H7C2W9_HUMAN 60S ribosomal protein L31 (Fragment) OS=Homo sapiens GN=RPL31 PE=4 SV=1;>tr|C9JU56|C9JU56_HUMAN 60S ribosomal protein L31 (Fragment) OS=Homo sapiens GN=RPL31 PE=2 SV=1;>tr|B7Z4E3|B7Z4E3_HUMAN 60S ribosomal protein L31 OS=Homo sapien	5	1	1	1	0	0	0	1	1	1	0	0	0	0	0	1	1	1	0	0	0	0	0	1	1	1	0	0	13	13	13	12.701	108	108;115;120;125;130	0
MELK	MELK	Q14680	CAMK		B7Z4L4;P04843	B7Z4L4;P04843	3;3	3;3	3;3	Dolichyl-diphosphooligosaccharide--protein glycosyltransferase subunit 1	RPN1	#N/A	#N/A	>tr|B7Z4L4|B7Z4L4_HUMAN Dolichyl-diphosphooligosaccharide--protein glycosyltransferase subunit 1 OS=Homo sapiens GN=RPN1 PE=2 SV=1;>sp|P04843|RPN1_HUMAN Dolichyl-diphosphooligosaccharide--protein glycosyltransferase subunit 1 OS=Homo sapiens GN=RPN1 PE=1 S	2	3	3	3	0	2	0	1	2	2	1	0	0	2	0	1	2	2	1	0	0	2	0	1	2	2	1	0	6.7	6.7	6.7	49.921	435	435;607	0
MKNK1	MKNK1	Q9BUB5	CAMK		F5H7S3;H7BYY1;H0YK48;B7Z596;H0YNC7;H0YN06;H0YL80;H0YK20;H0YL42;K7EP68;K7ERG3;K7ENT6;P67936	F5H7S3;H7BYY1;H0YK48;B7Z596;H0YNC7	4;4;4;4;2;1;1;1;1;1;1;1;1	3;3;3;3;1;1;0;1;1;0;0;0;0	2;2;2;2;0;1;0;0;0;0;0;0;0		TPM1	#N/A	#N/A	>tr|F5H7S3|F5H7S3_HUMAN Tropomyosin alpha-1 chain OS=Homo sapiens GN=TPM1 PE=2 SV=2;>tr|H7BYY1|H7BYY1_HUMAN Tropomyosin 1 (Alpha), isoform CRA_m OS=Homo sapiens GN=TPM1 PE=2 SV=1;>tr|H0YK48|H0YK48_HUMAN Tropomyosin alpha-1 chain OS=Homo sapiens GN=TPM1 PE=	13	4	3	2	3	4	2	3	3	3	2	4	2	3	1	2	2	2	1	3	2	2	1	1	2	2	1	2	18	13.9	9.8	28.524	245	245;248;248;275;223;49;68;92;108;138;170;179;248	0
MKNK2	MKNK2	Q9HBH9	CAMK		B7Z630	B7Z630	4	2	2		MAPK11	CMGC	MK11	>tr|B7Z630|B7Z630_HUMAN Mitogen-activated protein kinase 11 OS=Homo sapiens GN=MAPK11 PE=2 SV=1	1	4	2	2	4	2	2	2	2	2	3	2	2	1	1	1	2	1	2	1	2	1	1	1	2	1	2	1	18.3	4.7	4.7	23.603	213	213	0
MYLK	MYLK	Q15746	CAMK		F5H2X1;H3BND8;F5H8E5;B7Z815;Q93009	F5H2X1;H3BND8;F5H8E5;B7Z815;Q93009	1;1;1;1;1	1;1;1;1;1	1;1;1;1;1	Ubiquitin carboxyl-terminal hydrolase;Ubiquitin carboxyl-terminal hydrolase 7	USP7	#N/A	#N/A	>tr|F5H2X1|F5H2X1_HUMAN Ubiquitin carboxyl-terminal hydrolase OS=Homo sapiens GN=USP7 PE=2 SV=1;>tr|H3BND8|H3BND8_HUMAN Ubiquitin carboxyl-terminal hydrolase (Fragment) OS=Homo sapiens GN=USP7 PE=2 SV=1;>tr|F5H8E5|F5H8E5_HUMAN Ubiquitin carboxyl-terminal h	5	1	1	1	0	1	0	0	0	1	0	0	0	1	0	0	0	1	0	0	0	1	0	0	0	1	0	0	2.4	2.4	2.4	58.566	509	509;909;1003;1086;1102	0.0073394
MYLK2	MYLK2	Q9H1R3	CAMK		E9PLD0;E7END7;B7Z8M7;Q9H0U4;Q92928;P62820;H0YLJ8;H0YL94;H0YMN7;E7ETK2;H0YNE9;F5GY21;P61026;P51153;Q92930;P61006;B4DEK7;P59190	E9PLD0;E7END7;B7Z8M7;Q9H0U4;Q92928;P62820;H0YLJ8;H0YL94;H0YMN7;E7ETK2;H0YNE9;F5GY21;P61026;P51153;Q92930;P61006;B4DEK7;P59190	2;2;2;2;2;2;1;1;1;1;1;1;1;1;1;1;1;1	2;2;2;2;2;2;1;1;1;1;1;1;1;1;1;1;1;1	2;2;2;2;2;2;1;1;1;1;1;1;1;1;1;1;1;1	Ras-related protein Rab-1B;Putative Ras-related protein Rab-1C;Ras-related protein Rab-1A;Ras-related protein Rab-10;Ras-related protein Rab-13;Ras-related protein Rab-8B;Ras-related protein Rab-8A;Ras-related protein Rab-15	RAB1B;RAB1A;RAB1C;RAB8B;RAB10;RAB13;RAB8A;RAB15	#N/A	#N/A	>tr|E9PLD0|E9PLD0_HUMAN Ras-related protein Rab-1B OS=Homo sapiens GN=RAB1B PE=2 SV=1;>tr|E7END7|E7END7_HUMAN Ras-related protein Rab-1A OS=Homo sapiens GN=RAB1A PE=2 SV=1;>tr|B7Z8M7|B7Z8M7_HUMAN Ras-related protein Rab-1A OS=Homo sapiens GN=RAB1A PE=2 SV=	18	2	2	2	1	1	1	2	1	1	1	1	1	1	1	2	1	1	1	1	1	1	1	2	1	1	1	1	16	16	16	18.483	169	169;173;173;201;201;205;47;48;92;129;188;190;200;203;207;207;207;212	0
MYLK3	MYLK3	Q32MK0	CAMK		B7Z9L0;P50991;B7Z2F4	B7Z9L0;P50991;B7Z2F4	3;3;2	3;3;2	3;3;2	T-complex protein 1 subunit delta	CCT4	#N/A	#N/A	>tr|B7Z9L0|B7Z9L0_HUMAN T-complex protein 1 subunit delta OS=Homo sapiens GN=CCT4 PE=2 SV=1;>sp|P50991|TCPD_HUMAN T-complex protein 1 subunit delta OS=Homo sapiens GN=CCT4 PE=1 SV=4;>tr|B7Z2F4|B7Z2F4_HUMAN T-complex protein 1 subunit delta OS=Homo sapiens	3	3	3	3	2	1	1	2	1	2	2	2	2	1	1	2	1	2	2	2	2	1	1	2	1	2	2	2	8.3	8.3	8.3	52.33	483	483;539;389	0
MYLK4	MYLK4	Q86YV6	CAMK		E7EV09;E7EQL5;B7ZA04;Q13409;F8W8S0;E9PGG1;E7EUM4;E7ERR6;E7ERH4;E7ET01;E7ETL8;E7EQU2;E7ESD3;E7EMU4	E7EV09;E7EQL5;B7ZA04;Q13409;F8W8S0;E9PGG1;E7EUM4;E7ERR6;E7ERH4;E7ET01;E7ETL8;E7EQU2;E7ESD3;E7EMU4	2;2;2;2;2;1;1;1;1;1;1;1;1;1	2;2;2;2;2;1;1;1;1;1;1;1;1;1	2;2;2;2;2;1;1;1;1;1;1;1;1;1	Cytoplasmic dynein 1 intermediate chain 2	DYNC1I2	#N/A	#N/A	>tr|E7EV09|E7EV09_HUMAN Cytoplasmic dynein 1 intermediate chain 2 (Fragment) OS=Homo sapiens GN=DYNC1I2 PE=2 SV=1;>tr|E7EQL5|E7EQL5_HUMAN Cytoplasmic dynein 1 intermediate chain 2 (Fragment) OS=Homo sapiens GN=DYNC1I2 PE=2 SV=1;>tr|B7ZA04|B7ZA04_HUMAN Cyto	14	2	2	2	1	2	1	1	2	2	1	1	1	2	1	1	2	2	1	1	1	2	1	1	2	2	1	1	12.7	12.7	12.7	28.461	251	251;305;630;638;638;110;137;139;151;173;184;185;187;214	0
NIM1	NIM1	Q8IY84	CAMK		K7ES31;K7EMQ9;K7ERF1;B7ZAM9;Q9UBQ5;K7EQM4	K7ES31;K7EMQ9;K7ERF1;B7ZAM9;Q9UBQ5	3;3;3;3;3;1	3;3;3;3;3;1	3;3;3;3;3;1	Eukaryotic translation initiation factor 3 subunit K	EIF3K	#N/A	#N/A	>tr|K7ES31|K7ES31_HUMAN Eukaryotic translation initiation factor 3 subunit K OS=Homo sapiens GN=EIF3K PE=2 SV=1;>tr|K7EMQ9|K7EMQ9_HUMAN Eukaryotic translation initiation factor 3 subunit K (Fragment) OS=Homo sapiens GN=EIF3K PE=2 SV=1;>tr|K7ERF1|K7ERF1_HUM	6	3	3	3	2	2	2	3	3	2	3	2	2	2	2	3	3	2	3	2	2	2	2	3	3	2	3	2	23.4	23.4	23.4	15.875	137	137;140;192;211;218;170	0
NUAK1	NUAK1	O60285	CAMK		B7ZBJ4	B7ZBJ4	2	1	1		CAB39L	#N/A	#N/A	>tr|B7ZBJ4|B7ZBJ4_HUMAN Calcium-binding protein 39-like OS=Homo sapiens GN=CAB39L PE=2 SV=1	1	2	1	1	2	2	1	0	0	2	0	1	1	1	1	0	0	1	0	1	1	1	1	0	0	1	0	1	8.3	3.6	3.6	22.957	193	193	1
NUAK2	NUAK2	Q9H093	CAMK		B7ZKM0;Q15020;F8W667;F8VVK9;H0YHU8;F8VZM2	B7ZKM0;Q15020	15;15;4;3;3;3	15;15;4;3;3;3	5;5;0;0;3;0	Squamous cell carcinoma antigen recognized by T-cells 3	SART3	#N/A	#N/A	>tr|B7ZKM0|B7ZKM0_HUMAN SART3 protein OS=Homo sapiens GN=SART3 PE=2 SV=1;>sp|Q15020|SART3_HUMAN Squamous cell carcinoma antigen recognized by T-cells 3 OS=Homo sapiens GN=SART3 PE=1 SV=1	6	15	15	5	14	14	13	14	14	15	14	15	14	14	13	14	14	15	14	15	4	5	5	5	5	5	5	5	16	16	5.8	105.58	927	927;963;305;111;144;156	0
OBSCN	OBSCN	Q5VST9	CAMK		E9PMC9;B7ZKT8;Q7Z589;Q17RM7;B7ZKU2;B7ZKU0	E9PMC9;B7ZKT8;Q7Z589;Q17RM7;B7ZKU2;B7ZKU0	1;1;1;1;1;1	1;1;1;1;1;1	1;1;1;1;1;1	Protein EMSY	C11orf30;EMSY	#N/A	#N/A	>tr|E9PMC9|E9PMC9_HUMAN Protein EMSY OS=Homo sapiens GN=C11orf30 PE=2 SV=1;>tr|B7ZKT8|B7ZKT8_HUMAN C11orf30 protein OS=Homo sapiens GN=C11orf30 PE=2 SV=1;>sp|Q7Z589|EMSY_HUMAN Protein EMSY OS=Homo sapiens GN=EMSY PE=1 SV=2;>tr|Q17RM7|Q17RM7_HUMAN Chromosom	6	1	1	1	0	1	1	1	1	1	1	0	0	1	1	1	1	1	1	0	0	1	1	1	1	1	1	0	0.9	0.9	0.9	130.69	1224	1224;1231;1322;1323;1323;1337	1
PASK	PASK	Q96RG2	CAMK		Q9UK32;B7ZL90	Q9UK32;B7ZL90	8;8	1;1	1;1	Ribosomal protein S6 kinase alpha-6;Ribosomal protein S6 kinase	RPS6KA6	AGC	KS6A6	>sp|Q9UK32|KS6A6_HUMAN Ribosomal protein S6 kinase alpha-6 OS=Homo sapiens GN=RPS6KA6 PE=1 SV=1;>tr|B7ZL90|B7ZL90_HUMAN Ribosomal protein S6 kinase OS=Homo sapiens GN=RPS6KA6 PE=2 SV=1	2	8	1	1	6	6	7	7	6	6	8	6	0	0	1	0	0	0	1	1	0	0	1	0	0	0	1	1	13	2.1	2.1	83.871	745	745;745	0
PHKG1	PHKG1	Q16816	CAMK		E5RJM0;B7ZLQ8;Q17RY0	E5RJM0;B7ZLQ8;Q17RY0	1;1;1	1;1;1	1;1;1	Cytoplasmic polyadenylation element-binding protein 4	CPEB4	#N/A	#N/A	>tr|E5RJM0|E5RJM0_HUMAN Cytoplasmic polyadenylation element-binding protein 4 OS=Homo sapiens GN=CPEB4 PE=2 SV=1;>tr|B7ZLQ8|B7ZLQ8_HUMAN CPEB4 protein OS=Homo sapiens GN=CPEB4 PE=2 SV=1;>sp|Q17RY0|CPEB4_HUMAN Cytoplasmic polyadenylation element-binding pro	3	1	1	1	0	0	1	0	0	0	1	0	0	0	1	0	0	0	1	0	0	0	1	0	0	0	1	0	1.9	1.9	1.9	69.768	639	639;704;729	0.007326
PHKG2	PHKG2	P15735	CAMK		B7ZMH9;H7C041;Q56UN5	B7ZMH9;H7C041;Q56UN5	1;1;1	1;1;1	1;1;1	Mitogen-activated protein kinase kinase kinase 19	YSK4;MAP3K19	#N/A	#N/A	>tr|B7ZMH9|B7ZMH9_HUMAN Mitogen-activated protein kinase kinase kinase 19 OS=Homo sapiens GN=YSK4 PE=2 SV=1;>tr|H7C041|H7C041_HUMAN Mitogen-activated protein kinase kinase kinase 19 (Fragment) OS=Homo sapiens GN=MAP3K19 PE=2 SV=1;>sp|Q56UN5|M3K19_HUMAN Mit	3	1	1	1	0	0	1	1	0	1	0	1	0	0	1	1	0	1	0	1	0	0	1	1	0	1	0	1	1.7	1.7	1.7	51.92	460	460;697;1328	1
PIM1	PIM1	P11309	CAMK		B8ZZ38;P42704	B8ZZ38;P42704	1;1	1;1	1;1	Leucine-rich PPR motif-containing protein, mitochondrial	LRPPRC	#N/A	#N/A	>tr|B8ZZ38|B8ZZ38_HUMAN Leucine-rich PPR motif-containing protein, mitochondrial OS=Homo sapiens GN=LRPPRC PE=2 SV=1;>sp|P42704|LPPRC_HUMAN Leucine-rich PPR motif-containing protein, mitochondrial OS=Homo sapiens GN=LRPPRC PE=1 SV=3	2	1	1	1	0	1	1	1	1	1	1	0	0	1	1	1	1	1	1	0	0	1	1	1	1	1	1	0	1.8	1.8	1.8	56.289	504	504;1394	1
PIM2	PIM2	Q9P1W9	CAMK		C9JEL3;B9A044;B8ZZJ9;B8ZZ50;O60573;B4E1E4;B9A023;B8ZZL3	C9JEL3;B9A044;B8ZZJ9;B8ZZ50;O60573;B4E1E4;B9A023;B8ZZL3	4;4;4;4;4;2;2;2	4;4;4;4;4;2;2;2	4;4;4;4;4;2;2;2	Eukaryotic translation initiation factor 4E type 2	EIF4E2	#N/A	#N/A	>tr|C9JEL3|C9JEL3_HUMAN Eukaryotic translation initiation factor 4E type 2 (Fragment) OS=Homo sapiens GN=EIF4E2 PE=2 SV=1;>tr|B9A044|B9A044_HUMAN Eukaryotic translation initiation factor 4E type 2 OS=Homo sapiens GN=EIF4E2 PE=2 SV=1;>tr|B8ZZJ9|B8ZZJ9_HUMAN	8	4	4	4	2	3	4	3	3	4	3	3	2	3	4	3	3	4	3	3	2	3	4	3	3	4	3	3	19.7	19.7	19.7	24.602	213	213;233;234;236;245;188;189;200	0
PIM3	PIM3	Q86V86	CAMK		B8ZZK5;O43924;C9IZ52	B8ZZK5;O43924;C9IZ52	2;2;1	2;2;1	2;2;1	Retinal rod rhodopsin-sensitive cGMP 3,5-cyclic phosphodiesterase subunit delta	PDE6D	#N/A	#N/A	>tr|B8ZZK5|B8ZZK5_HUMAN Phosphodiesterase 6D, cGMP-specific, rod, delta, isoform CRA_a OS=Homo sapiens GN=PDE6D PE=2 SV=1;>sp|O43924|PDE6D_HUMAN Retinal rod rhodopsin-sensitive cGMP 3,5-cyclic phosphodiesterase subunit delta OS=Homo sapiens GN=PDE6D PE=1	3	2	2	2	2	1	1	1	1	1	0	1	2	1	1	1	1	1	0	1	2	1	1	1	1	1	0	1	28	28	28	10.759	93	93;150;105	0
PNCK	KCC1B	Q6P2M8	CAMK		B8ZZL8;P61604;S4R3N1	B8ZZL8;P61604;S4R3N1	1;1;1	1;1;1	1;1;1	10 kDa heat shock protein, mitochondrial	HSPE1	#N/A	#N/A	>tr|B8ZZL8|B8ZZL8_HUMAN 10 kDa heat shock protein, mitochondrial OS=Homo sapiens GN=HSPE1 PE=2 SV=1;>sp|P61604|CH10_HUMAN 10 kDa heat shock protein, mitochondrial OS=Homo sapiens GN=HSPE1 PE=1 SV=2;>tr|S4R3N1|S4R3N1_HUMAN MOB-like protein phocein OS=Homo s	3	1	1	1	0	0	0	0	0	0	1	1	0	0	0	0	0	0	1	1	0	0	0	0	0	0	1	1	12.9	12.9	12.9	10.689	101	101;102;261	1
PRKAA1	AAPK1	Q13131	CAMK		O75716;B8ZZN3;B4DPS1;B8ZZI5	O75716;B8ZZN3;B4DPS1;B8ZZI5	4;4;3;3	4;4;3;3	4;4;3;3	Serine/threonine-protein kinase 16	STK16	Other	STK16	>sp|O75716|STK16_HUMAN Serine/threonine-protein kinase 16 OS=Homo sapiens GN=STK16 PE=1 SV=4;>tr|B8ZZN3|B8ZZN3_HUMAN Serine/threonine-protein kinase 16 OS=Homo sapiens GN=STK16 PE=2 SV=1;>tr|B4DPS1|B4DPS1_HUMAN Serine/threonine-protein kinase 16 OS=Homo sa	4	4	4	4	4	4	2	4	4	4	3	2	4	4	2	4	4	4	3	2	4	4	2	4	4	4	3	2	13.8	13.8	13.8	34.656	305	305;350;187;273	0
PRKAA2	AAPK2	P54646	CAMK		B8ZZQ6;P06454;B8ZZA1;B8ZZW7;H7C2N1	B8ZZQ6;P06454;B8ZZA1;B8ZZW7;H7C2N1	3;3;2;2;2	3;3;2;2;2	3;3;2;2;2	Prothymosin alpha;Prothymosin alpha, N-terminally processed;Thymosin alpha-1	PTMA	#N/A	#N/A	>tr|B8ZZQ6|B8ZZQ6_HUMAN Thymosin alpha-1 OS=Homo sapiens GN=PTMA PE=2 SV=1;>sp|P06454|PTMA_HUMAN Prothymosin alpha OS=Homo sapiens GN=PTMA PE=1 SV=2;>tr|B8ZZA1|B8ZZA1_HUMAN Thymosin alpha-1 OS=Homo sapiens GN=PTMA PE=2 SV=1;>tr|B8ZZW7|B8ZZW7_HUMAN Thymosin	5	3	3	3	3	3	3	3	3	3	3	3	3	3	3	3	3	3	3	3	3	3	3	3	3	3	3	3	23.4	23.4	23.4	11.758	107	107;111;131;136;148	0
PRKD1	KPCD1	Q15139	CAMK		B8ZZU8;Q15370;I3L0M9	B8ZZU8;Q15370;I3L0M9	1;1;1	1;1;1	1;1;1	Transcription elongation factor B polypeptide 2	TCEB2	#N/A	#N/A	>tr|B8ZZU8|B8ZZU8_HUMAN Transcription elongation factor B (SIII), polypeptide 2 (18kDa, elongin B), isoform CRA_b OS=Homo sapiens GN=TCEB2 PE=2 SV=1;>sp|Q15370|ELOB_HUMAN Transcription elongation factor B polypeptide 2 OS=Homo sapiens GN=TCEB2 PE=1 SV=1;>t	3	1	1	1	1	1	1	1	1	1	1	0	1	1	1	1	1	1	1	0	1	1	1	1	1	1	1	0	10.6	10.6	10.6	12.527	113	113;118;140	0
PRKD2	KPCD2	Q9BZL6	CAMK		B8ZZW2;Q8IWJ2	B8ZZW2;Q8IWJ2	2;2	2;2	2;2	GRIP and coiled-coil domain-containing protein 2	GCC2	#N/A	#N/A	>tr|B8ZZW2|B8ZZW2_HUMAN GRIP and coiled-coil domain-containing protein 2 (Fragment) OS=Homo sapiens GN=GCC2 PE=2 SV=1;>sp|Q8IWJ2|GCC2_HUMAN GRIP and coiled-coil domain-containing protein 2 OS=Homo sapiens GN=GCC2 PE=1 SV=4	2	2	2	2	1	2	2	2	2	1	2	1	1	2	2	2	2	1	2	1	1	2	2	2	2	1	2	1	2.4	2.4	2.4	107.1	916	916;1684	0.0073126
PRKD3	KPCD3	O94806	CAMK		H7C463;C9J406;B9A067;Q16891	H7C463;C9J406;B9A067;Q16891	7;7;7;7	7;7;7;7	7;7;7;7	Mitochondrial inner membrane protein	IMMT	#N/A	#N/A	>tr|H7C463|H7C463_HUMAN Mitochondrial inner membrane protein (Fragment) OS=Homo sapiens GN=IMMT PE=4 SV=1;>tr|C9J406|C9J406_HUMAN Mitochondrial inner membrane protein OS=Homo sapiens GN=IMMT PE=2 SV=1;>tr|B9A067|B9A067_HUMAN Mitochondrial inner membrane pr	4	7	7	7	6	6	1	7	6	7	2	1	6	6	1	7	6	7	2	1	6	6	1	7	6	7	2	1	11.6	11.6	11.6	68.064	613	613;659;711;758	0
PSKH1	KPSH1	P11801	CAMK		O95780;B9EG95	O95780;B9EG95	1;1	1;1	1;1	Zinc finger protein 682	ZNF682	#N/A	#N/A	>sp|O95780|ZN682_HUMAN Zinc finger protein 682 OS=Homo sapiens GN=ZNF682 PE=2 SV=1;>tr|B9EG95|B9EG95_HUMAN ZNF682 protein OS=Homo sapiens GN=ZNF682 PE=2 SV=1	2	1	1	1	1	1	1	1	1	1	1	1	1	1	1	1	1	1	1	1	1	1	1	1	1	1	1	1	1.2	1.2	1.2	58.361	498	498;504	1
PSKH2	KPSH2	Q96QS6	CAMK		F8VWA6;B9EGP5;Q7Z3U7;F8W1Z6;F8VZV1;F8VQS2;F8VZV6;F8VZQ3	F8VWA6;B9EGP5;Q7Z3U7;F8W1Z6;F8VZV1	34;34;34;33;22;3;2;2	34;34;34;33;22;3;2;2	34;34;34;33;22;3;2;2	Protein MON2 homolog	MON2	#N/A	#N/A	>tr|F8VWA6|F8VWA6_HUMAN Protein MON2 homolog OS=Homo sapiens GN=MON2 PE=2 SV=1;>tr|B9EGP5|B9EGP5_HUMAN MON2 protein OS=Homo sapiens GN=MON2 PE=2 SV=1;>sp|Q7Z3U7|MON2_HUMAN Protein MON2 homolog OS=Homo sapiens GN=MON2 PE=1 SV=2;>tr|F8W1Z6|F8W1Z6_HUMAN Prote	8	34	34	34	29	31	31	30	34	33	33	27	29	31	31	30	34	33	33	27	29	31	31	30	34	33	33	27	20.6	20.6	20.6	187.32	1688	1688;1711;1718;1675;1072;59;43;91	0
SIK1	SIK1	P57059	CAMK		C9IYD3;C9JQC9;C9JPY2;C9J670;Q9NW15	C9IYD3;C9JQC9;C9JPY2;C9J670;Q9NW15	1;1;1;1;1	1;1;1;1;1	1;1;1;1;1	Anoctamin-10	ANO10	#N/A	#N/A	>tr|C9IYD3|C9IYD3_HUMAN Anoctamin-10 (Fragment) OS=Homo sapiens GN=ANO10 PE=2 SV=1;>tr|C9JQC9|C9JQC9_HUMAN Anoctamin-10 (Fragment) OS=Homo sapiens GN=ANO10 PE=2 SV=1;>tr|C9JPY2|C9JPY2_HUMAN Anoctamin-10 (Fragment) OS=Homo sapiens GN=ANO10 PE=2 SV=1;>tr|C9J	5	1	1	1	1	1	1	1	1	1	1	1	1	1	1	1	1	1	1	1	1	1	1	1	1	1	1	1	5	5	5	16.107	140	140;141;146;192;660	0.0028249
SIK2	SIK2	Q9H0K1	CAMK		C9JFN4;C9IZ80;Q7L1Q6	C9JFN4;C9IZ80;Q7L1Q6	1;1;1	1;1;1	1;1;1	Basic leucine zipper and W2 domain-containing protein 1	BZW1	#N/A	#N/A	>tr|C9JFN4|C9JFN4_HUMAN Basic leucine zipper and W2 domain-containing protein 1 (Fragment) OS=Homo sapiens GN=BZW1 PE=2 SV=1;>tr|C9IZ80|C9IZ80_HUMAN Basic leucine zipper and W2 domain-containing protein 1 (Fragment) OS=Homo sapiens GN=BZW1 PE=2 SV=1;>sp|Q7	3	1	1	1	0	0	0	0	0	1	0	0	0	0	0	0	0	1	0	0	0	0	0	0	0	1	0	0	4.6	4.6	4.6	24.344	216	216;294;419	0
SIK3	SIK3	Q9Y2K2	CAMK		C9IZK7;Q15061	C9IZK7;Q15061	1;1	1;1	1;1	WD repeat-containing protein 43	WDR43	#N/A	#N/A	>tr|C9IZK7|C9IZK7_HUMAN WD repeat-containing protein 43 (Fragment) OS=Homo sapiens GN=WDR43 PE=2 SV=1;>sp|Q15061|WDR43_HUMAN WD repeat-containing protein 43 OS=Homo sapiens GN=WDR43 PE=1 SV=3	2	1	1	1	0	0	0	0	0	0	1	0	0	0	0	0	0	0	1	0	0	0	0	0	0	0	1	0	3.7	3.7	3.7	20.925	187	187;677	1
SNRK	SNRK	Q9NRH2	CAMK		C9J4X2;C9IZL7;C9JYS8;Q15233	C9J4X2;C9IZL7;C9JYS8;Q15233	1;1;1;1	1;1;1;1	1;1;1;1	Non-POU domain-containing octamer-binding protein	NONO	#N/A	#N/A	>tr|C9J4X2|C9J4X2_HUMAN Non-POU domain-containing octamer-binding protein (Fragment) OS=Homo sapiens GN=NONO PE=2 SV=1;>tr|C9IZL7|C9IZL7_HUMAN Non-POU domain-containing octamer-binding protein (Fragment) OS=Homo sapiens GN=NONO PE=2 SV=1;>tr|C9JYS8|C9JYS8_	4	1	1	1	0	1	0	0	1	1	1	0	0	1	0	0	1	1	1	0	0	1	0	0	1	1	1	0	7.3	7.3	7.3	14.528	124	124;207;248;471	0.0072333
SPEG	SPEG	Q15772	CAMK		E5RKA5;C9JIS2;E5RHA1;C9J088;C9JFL8;C9JTY6;G8JLM6;P49848;J3KR72	E5RKA5;C9JIS2;E5RHA1;C9J088;C9JFL8;C9JTY6;G8JLM6;P49848;J3KR72	1;1;1;1;1;1;1;1;1	1;1;1;1;1;1;1;1;1	1;1;1;1;1;1;1;1;1	Transcription initiation factor TFIID subunit 6	TAF6	#N/A	#N/A	>tr|E5RKA5|E5RKA5_HUMAN Transcription initiation factor TFIID subunit 6 (Fragment) OS=Homo sapiens GN=TAF6 PE=2 SV=1;>tr|C9JIS2|C9JIS2_HUMAN Transcription initiation factor TFIID subunit 6 (Fragment) OS=Homo sapiens GN=TAF6 PE=2 SV=1;>tr|E5RHA1|E5RHA1_HUMA	9	1	1	1	0	0	0	1	0	0	0	0	0	0	0	1	0	0	0	0	0	0	0	1	0	0	0	0	12.3	12.3	12.3	13.033	114	114;134;141;156;233;255;601;677;734	1
STK11	STK11	Q15831	CAMK		C9J1R5;Q15042;C9J837	C9J1R5;Q15042;C9J837	1;1;1	1;1;1	1;1;1	Rab3 GTPase-activating protein catalytic subunit	RAB3GAP1	#N/A	#N/A	>tr|C9J1R5|C9J1R5_HUMAN Rab3 GTPase-activating protein catalytic subunit OS=Homo sapiens GN=RAB3GAP1 PE=2 SV=1;>sp|Q15042|RB3GP_HUMAN Rab3 GTPase-activating protein catalytic subunit OS=Homo sapiens GN=RAB3GAP1 PE=1 SV=3;>tr|C9J837|C9J837_HUMAN Rab3 GTPase	3	1	1	1	1	1	0	0	1	0	0	0	1	1	0	0	1	0	0	0	1	1	0	0	1	0	0	0	15.5	15.5	15.5	6.6785	58	58;981;988	0.00096339
STK17A	ST17A	Q9UEE5	CAMK		C9J1Z8;P84085	C9J1Z8;P84085	4;4	2;2	2;2	ADP-ribosylation factor 5	ARF5	#N/A	#N/A	>tr|C9J1Z8|C9J1Z8_HUMAN ADP-ribosylation factor 5 (Fragment) OS=Homo sapiens GN=ARF5 PE=2 SV=1;>sp|P84085|ARF5_HUMAN ADP-ribosylation factor 5 OS=Homo sapiens GN=ARF5 PE=1 SV=2	2	4	2	2	2	2	3	4	1	0	1	2	0	1	2	2	0	0	1	1	0	1	2	2	0	0	1	1	38	16.7	16.7	17.107	150	150;180	0
STK17B	ST17B	O94768	CAMK		C9J202	C9J202	1	1	1	Putative glycosyltransferase ALG1L2	ALG1L2	#N/A	#N/A	>sp|C9J202|AG1L2_HUMAN Putative glycosyltransferase ALG1L2 OS=Homo sapiens GN=ALG1L2 PE=3 SV=1	1	1	1	1	0	1	1	0	0	0	0	0	0	1	1	0	0	0	0	0	0	1	1	0	0	0	0	0	5.1	5.1	5.1	24.153	215	215	0.0089127
STK33	STK33	Q9BYT3	CAMK		C9J2C4;O75190;C9JB42;C9JDR7;C9JDX6;F8WCZ4;C9J2P2;E9PH18;C9JN01;Q8WWF6;C9JRD2;Q8NHS0;C9JXB9;B4DN73;P25686	C9J2C4;O75190;C9JB42;C9JDR7;C9JDX6;F8WCZ4;C9J2P2;E9PH18	3;3;2;2;2;2;2;2;1;1;1;1;1;1;1	3;3;2;2;2;2;2;2;1;1;1;1;1;1;1	3;3;2;2;2;2;2;2;1;1;1;1;1;1;1	DnaJ homolog subfamily B member 6	DNAJB6	#N/A	#N/A	>tr|C9J2C4|C9J2C4_HUMAN DnaJ homolog subfamily B member 6 (Fragment) OS=Homo sapiens GN=DNAJB6 PE=2 SV=1;>sp|O75190|DNJB6_HUMAN DnaJ homolog subfamily B member 6 OS=Homo sapiens GN=DNAJB6 PE=1 SV=2;>tr|C9JB42|C9JB42_HUMAN DnaJ homolog subfamily B member 6	15	3	3	3	2	3	3	3	3	2	3	2	2	3	3	3	3	2	3	2	2	3	3	3	3	2	3	2	14.9	14.9	14.9	25.377	228	228;326;66;98;125;129;146;211;45;145;228;232;244;277;324	0
STK40	STK40	Q8N2I9	CAMK		C9J3L0;O15015	C9J3L0;O15015	1;1	1;1	1;1	Zinc finger protein 646	ZNF646	#N/A	#N/A	>tr|C9J3L0|C9J3L0_HUMAN Zinc finger protein 646 (Fragment) OS=Homo sapiens GN=ZNF646 PE=2 SV=1;>sp|O15015|ZN646_HUMAN Zinc finger protein 646 OS=Homo sapiens GN=ZNF646 PE=1 SV=1	2	1	1	1	0	0	1	1	0	0	0	1	0	0	1	1	0	0	0	1	0	0	1	1	0	0	0	1	5.4	5.4	5.4	26.692	240	240;1829	1
TRIB1	TRIB1	Q96RU8	CAMK		C9J5X1;P08069;H0YNR0;H3BSZ8;H0YMJ5;P14616	C9J5X1;P08069	21;21;4;2;1;1	21;21;4;2;1;1	18;18;4;2;1;0	Insulin-like growth factor 1 receptor;Insulin-like growth factor 1 receptor alpha chain;Insulin-like growth factor 1 receptor beta chain	IGF1R	TK	IGF1R	>tr|C9J5X1|C9J5X1_HUMAN Tyrosine-protein kinase receptor OS=Homo sapiens GN=IGF1R PE=2 SV=1;>sp|P08069|IGF1R_HUMAN Insulin-like growth factor 1 receptor OS=Homo sapiens GN=IGF1R PE=1 SV=1	6	21	21	18	20	21	13	17	19	20	16	18	20	21	13	17	19	20	16	18	17	18	11	14	16	17	13	15	16.8	16.8	14.7	154.79	1366	1366;1367;212;90;190;1297	0
TRIB2	TRIB2	Q92519	CAMK		E9PFH4;Q9Y5L0;C9J7E5	E9PFH4;Q9Y5L0;C9J7E5	13;13;13	13;13;13	13;13;13	Transportin-3	TNPO3	#N/A	#N/A	>tr|E9PFH4|E9PFH4_HUMAN Transportin-3 OS=Homo sapiens GN=TNPO3 PE=2 SV=1;>sp|Q9Y5L0|TNPO3_HUMAN Transportin-3 OS=Homo sapiens GN=TNPO3 PE=1 SV=3;>tr|C9J7E5|C9J7E5_HUMAN Transportin-3 OS=Homo sapiens GN=TNPO3 PE=2 SV=1	3	13	13	13	10	9	9	10	10	10	9	9	10	9	9	10	10	10	9	9	10	9	9	10	10	10	9	9	21.2	21.2	21.2	96.669	857	857;923;957	0
TRIB3	TRIB3	Q96RU7	CAMK		C9J8B8;Q969S8;Q08AP5	C9J8B8;Q969S8;Q08AP5	2;2;1	2;2;1	2;2;1	Histone deacetylase 10	HDAC10	#N/A	#N/A	>tr|C9J8B8|C9J8B8_HUMAN Histone deacetylase 10 OS=Homo sapiens GN=HDAC10 PE=2 SV=1;>sp|Q969S8|HDA10_HUMAN Histone deacetylase 10 OS=Homo sapiens GN=HDAC10 PE=1 SV=1;>tr|Q08AP5|Q08AP5_HUMAN HDAC10 protein OS=Homo sapiens GN=HDAC10 PE=2 SV=1	3	2	2	2	2	2	2	2	2	1	1	2	2	2	2	2	2	1	1	2	2	2	2	2	2	1	1	2	3.6	3.6	3.6	66.217	619	619;669;96	0
TRIO	TRIO	O75962	CAMK		C9J8T0;P57772	C9J8T0;P57772	1;1	1;1	1;1	Selenocysteine-specific elongation factor	EEFSEC	#N/A	#N/A	>tr|C9J8T0|C9J8T0_HUMAN Selenocysteine-specific elongation factor OS=Homo sapiens GN=EEFSEC PE=2 SV=1;>sp|P57772|SELB_HUMAN Selenocysteine-specific elongation factor OS=Homo sapiens GN=EEFSEC PE=1 SV=4	2	1	1	1	0	1	1	1	0	1	1	1	0	1	1	1	0	1	1	1	0	1	1	1	0	1	1	1	2.5	2.5	2.5	47.876	436	436;596	1
TSSK1B	TSSK1	Q9BXA7	CAMK		C9J9N1;H7BZN6;P51810	C9J9N1;H7BZN6;P51810	2;2;2	2;2;2	2;2;2	G-protein coupled receptor 143	GPR143	#N/A	#N/A	>tr|C9J9N1|C9J9N1_HUMAN G-protein-coupled receptor 143 (Fragment) OS=Homo sapiens GN=GPR143 PE=2 SV=1;>tr|H7BZN6|H7BZN6_HUMAN G-protein-coupled receptor 143 (Fragment) OS=Homo sapiens GN=GPR143 PE=4 SV=1;>sp|P51810|GP143_HUMAN G-protein coupled receptor 14	3	2	2	2	1	2	2	2	2	2	2	2	1	2	2	2	2	2	2	2	1	2	2	2	2	2	2	2	11.1	11.1	11.1	19.446	171	171;287;404	0.0072398
TSSK2	TSSK2	Q96PF2	CAMK		C9JAB2;Q16629	C9JAB2;Q16629	3;3	3;3	2;2	Serine/arginine-rich splicing factor 7	SRSF7	#N/A	#N/A	>tr|C9JAB2|C9JAB2_HUMAN Serine/arginine-rich-splicing factor 7 OS=Homo sapiens GN=SRSF7 PE=2 SV=1;>sp|Q16629|SRSF7_HUMAN Serine/arginine-rich splicing factor 7 OS=Homo sapiens GN=SRSF7 PE=1 SV=1	2	3	3	2	3	2	2	3	3	3	2	2	3	2	2	3	3	3	2	2	2	2	2	2	2	2	2	2	14.9	14.9	8.9	26.928	235	235;238	0
TSSK3	TSSK3	Q96PN8	CAMK		C9JAL9;J3QR50;J3QRW3;J3KRG1;Q9BZE9	C9JAL9;J3QR50;J3QRW3;J3KRG1;Q9BZE9	1;1;1;1;1	1;1;1;1;1	1;1;1;1;1	Tether containing UBX domain for GLUT4	ASPSCR1	#N/A	#N/A	>tr|C9JAL9|C9JAL9_HUMAN Tether-containing UBX domain for GLUT4 OS=Homo sapiens GN=ASPSCR1 PE=2 SV=2;>tr|J3QR50|J3QR50_HUMAN Tether-containing UBX domain for GLUT4 OS=Homo sapiens GN=ASPSCR1 PE=2 SV=1;>tr|J3QRW3|J3QRW3_HUMAN Tether-containing UBX domain for	5	1	1	1	1	0	0	0	0	0	0	0	1	0	0	0	0	0	0	0	1	0	0	0	0	0	0	0	27.6	27.6	27.6	6.184	58	58;160;182;188;553	0.0028302
TSSK4	TSSK4	Q6SA08	CAMK		Q9NSV4;C9JDG0	Q9NSV4;C9JDG0	1;1	1;1	1;1	Protein diaphanous homolog 3	DIAPH3	#N/A	#N/A	>sp|Q9NSV4|DIAP3_HUMAN Protein diaphanous homolog 3 OS=Homo sapiens GN=DIAPH3 PE=1 SV=4;>tr|C9JDG0|C9JDG0_HUMAN Protein diaphanous homolog 3 OS=Homo sapiens GN=DIAPH3 PE=2 SV=1	2	1	1	1	0	0	1	0	0	0	0	0	0	0	1	0	0	0	0	0	0	0	1	0	0	0	0	0	0.8	0.8	0.8	136.92	1193	1193;1193	1
TSSK6	TSSK6	Q9BXA6	CAMK		E7EV54;F8WDZ1;Q8IZL8;I3L3A8;C9JFV4	E7EV54;F8WDZ1;Q8IZL8;I3L3A8;C9JFV4	1;1;1;1;1	1;1;1;1;1	1;1;1;1;1	Proline-, glutamic acid- and leucine-rich protein 1	PELP1	#N/A	#N/A	>tr|E7EV54|E7EV54_HUMAN Proline-, glutamic acid- and leucine-rich protein 1 OS=Homo sapiens GN=PELP1 PE=2 SV=1;>tr|F8WDZ1|F8WDZ1_HUMAN Proline-, glutamic acid- and leucine-rich protein 1 OS=Homo sapiens GN=PELP1 PE=2 SV=1;>sp|Q8IZL8|PELP1_HUMAN Proline-, g	5	1	1	1	1	1	0	0	1	1	1	0	1	1	0	0	1	1	1	0	1	1	0	0	1	1	1	0	1.4	1.4	1.4	96.906	906	906;1040;1130;1180;1274	0.0080357
TTN	TITIN	Q8WZ42	CAMK		F8WD96;C9JH19;H7C469;P07339	F8WD96;C9JH19;H7C469;P07339	1;1;1;1	1;1;1;1	1;1;1;1	Cathepsin D;Cathepsin D light chain;Cathepsin D heavy chain	CTSD	#N/A	#N/A	>tr|F8WD96|F8WD96_HUMAN Cathepsin D light chain OS=Homo sapiens GN=CTSD PE=2 SV=1;>tr|C9JH19|C9JH19_HUMAN Cathepsin D light chain (Fragment) OS=Homo sapiens GN=CTSD PE=2 SV=1;>tr|H7C469|H7C469_HUMAN Uncharacterized protein (Fragment) OS=Homo sapiens PE=3 S	4	1	1	1	1	1	1	1	1	1	1	1	1	1	1	1	1	1	1	1	1	1	1	1	1	1	1	1	6.5	6.5	6.5	30	276	276;299;379;412	0
CSNK1A1	KC1A	P48729	CK1		C9JK79	C9JK79	1	1	1		HDLBP	#N/A	#N/A	>tr|C9JK79|C9JK79_HUMAN Vigilin (Fragment) OS=Homo sapiens GN=HDLBP PE=2 SV=1	1	1	1	1	1	1	0	1	1	1	1	1	1	1	0	1	1	1	1	1	1	1	0	1	1	1	1	1	4.7	4.7	4.7	14.337	128	128	1
CSNK1A1L	KC1AL	Q8N752	CK1		D6RCT7;C9JKA9;Q9NS87	D6RCT7;C9JKA9;Q9NS87	1;1;1	1;1;1	1;1;1	Kinesin-like protein KIF15	KIF15	#N/A	#N/A	>tr|D6RCT7|D6RCT7_HUMAN Kinesin-like protein KIF15 (Fragment) OS=Homo sapiens GN=KIF15 PE=2 SV=1;>tr|C9JKA9|C9JKA9_HUMAN Kinesin-like protein KIF15 OS=Homo sapiens GN=KIF15 PE=2 SV=1;>sp|Q9NS87|KIF15_HUMAN Kinesin-like protein KIF15 OS=Homo sapiens GN=KIF1	3	1	1	1	0	1	1	0	0	0	1	1	0	1	1	0	0	0	1	1	0	1	1	0	0	0	1	1	2	2	2	82.413	711	711;1023;1388	0
CSNK1D	KC1D	P48730	CK1		E7EN55;C9JL41;D6RDI2;O95232;J3KPP4	E7EN55;C9JL41;D6RDI2;O95232;J3KPP4	1;1;1;1;1	1;1;1;1;1	1;1;1;1;1	Luc7-like protein 3	LUC7L3	#N/A	#N/A	>tr|E7EN55|E7EN55_HUMAN Luc7-like protein 3 OS=Homo sapiens GN=LUC7L3 PE=2 SV=1;>tr|C9JL41|C9JL41_HUMAN Luc7-like protein 3 OS=Homo sapiens GN=LUC7L3 PE=2 SV=1;>tr|D6RDI2|D6RDI2_HUMAN Luc7-like protein 3 (Fragment) OS=Homo sapiens GN=LUC7L3 PE=2 SV=1;>sp|O	5	1	1	1	0	1	1	1	0	1	0	1	0	1	1	1	0	1	0	1	0	1	1	1	0	1	0	1	24.1	24.1	24.1	6.4234	54	54;79;184;432;489	1
CSNK1E	KC1E	P49674	CK1		C9JLM9	C9JLM9	1	1	1		EMC3	#N/A	#N/A	>tr|C9JLM9|C9JLM9_HUMAN ER membrane protein complex subunit 3 OS=Homo sapiens GN=EMC3 PE=2 SV=1	1	1	1	1	0	1	0	0	0	0	1	0	0	1	0	0	0	0	1	0	0	1	0	0	0	0	1	0	6.9	6.9	6.9	23.143	203	203	0.0072072
CSNK1G1	KC1G1	Q9HCP0	CK1		Q9Y4F1;C9JME2;M0QYB0	Q9Y4F1;C9JME2;M0QYB0	3;3;2	2;2;2	2;2;2	FERM, RhoGEF and pleckstrin domain-containing protein 1	FARP1	#N/A	#N/A	>sp|Q9Y4F1|FARP1_HUMAN FERM, RhoGEF and pleckstrin domain-containing protein 1 OS=Homo sapiens GN=FARP1 PE=1 SV=1;>tr|C9JME2|C9JME2_HUMAN FERM, RhoGEF and pleckstrin domain-containing protein 1 OS=Homo sapiens GN=FARP1 PE=2 SV=2;>tr|M0QYB0|M0QYB0_HUMAN FER	3	3	2	2	3	1	0	1	2	1	1	0	2	0	0	1	1	1	0	0	2	0	0	1	1	1	0	0	3.4	2.9	2.9	118.63	1045	1045;1076;203	0
CSNK1G2	KC1G2	P78368	CK1		K7ERT9;K7EKM6;K7EL16;C9JNI7;Q9NZL4	K7ERT9;K7EKM6;K7EL16;C9JNI7;Q9NZL4	1;1;1;1;1	1;1;1;1;1	1;1;1;1;1	Hsp70-binding protein 1	HSPBP1	#N/A	#N/A	>tr|K7ERT9|K7ERT9_HUMAN Hsp70-binding protein 1 (Fragment) OS=Homo sapiens GN=HSPBP1 PE=2 SV=1;>tr|K7EKM6|K7EKM6_HUMAN Hsp70-binding protein 1 (Fragment) OS=Homo sapiens GN=HSPBP1 PE=2 SV=1;>tr|K7EL16|K7EL16_HUMAN Hsp70-binding protein 1 (Fragment) OS=Homo	5	1	1	1	1	0	0	0	1	0	0	0	1	0	0	0	1	0	0	0	1	0	0	0	1	0	0	0	8	8	8	14.366	137	137;138;214;257;362	1
CSNK1G3	KC1G3	Q9Y6M4	CK1		C9JXB8;C9JNW5;P83731	C9JXB8;C9JNW5;P83731	3;3;3	3;3;3	3;3;3	60S ribosomal protein L24	RPL24	#N/A	#N/A	>tr|C9JXB8|C9JXB8_HUMAN 60S ribosomal protein L24 OS=Homo sapiens GN=RPL24 PE=2 SV=1;>tr|C9JNW5|C9JNW5_HUMAN 60S ribosomal protein L24 OS=Homo sapiens GN=RPL24 PE=2 SV=1;>sp|P83731|RL24_HUMAN 60S ribosomal protein L24 OS=Homo sapiens GN=RPL24 PE=1 SV=1	3	3	3	3	2	2	2	3	2	3	2	1	2	2	2	3	2	3	2	1	2	2	2	3	2	3	2	1	24.8	24.8	24.8	14.369	121	121;150;157	0
TTBK1	TTBK1	Q5TCY1	CK1		G3V1K1;Q9NX63;C9JRZ6;F8WAR4;F8WD73	G3V1K1;Q9NX63;C9JRZ6;F8WAR4	3;3;3;3;1	3;3;3;3;1	3;3;3;3;1	Coiled-coil-helix-coiled-coil-helix domain-containing protein 3, mitochondrial	CHCHD3	#N/A	#N/A	>tr|G3V1K1|G3V1K1_HUMAN Coiled-coil-helix-coiled-coil-helix domain containing 3, isoform CRA_b OS=Homo sapiens GN=CHCHD3 PE=4 SV=1;>sp|Q9NX63|CHCH3_HUMAN Coiled-coil-helix-coiled-coil-helix domain-containing protein 3, mitochondrial OS=Homo sapiens GN=CHCH	5	3	3	3	2	3	2	2	3	2	1	2	2	3	2	2	3	2	1	2	2	3	2	2	3	2	1	2	20.3	20.3	20.3	15.558	138	138;227;232;241;63	0
TTBK2	TTBK2	Q6IQ55	CK1		J3KT00;C9JTR3;Q86VV8	J3KT00;C9JTR3;Q86VV8	1;1;1	1;1;1	1;1;1	Rotatin	RTTN	#N/A	#N/A	>tr|J3KT00|J3KT00_HUMAN Rotatin (Fragment) OS=Homo sapiens GN=RTTN PE=2 SV=1;>tr|C9JTR3|C9JTR3_HUMAN Rotatin OS=Homo sapiens GN=RTTN PE=2 SV=1;>sp|Q86VV8|RTTN_HUMAN Rotatin OS=Homo sapiens GN=RTTN PE=1 SV=3	3	1	1	1	1	0	0	0	0	0	0	0	1	0	0	0	0	0	0	0	1	0	0	0	0	0	0	0	2.1	2.1	2.1	75.048	669	669;1593;2226	0.00095057
VRK1	VRK1	Q99986	CK1		C9JUX2;G3XAI9;Q5BKY9	C9JUX2;G3XAI9;Q5BKY9	1;1;1	1;1;1	1;1;1	Protein FAM133B	FAM133B	#N/A	#N/A	>tr|C9JUX2|C9JUX2_HUMAN Protein FAM133B (Fragment) OS=Homo sapiens GN=FAM133B PE=2 SV=1;>tr|G3XAI9|G3XAI9_HUMAN Protein FAM133B OS=Homo sapiens GN=FAM133B PE=4 SV=1;>sp|Q5BKY9|F133B_HUMAN Protein FAM133B OS=Homo sapiens GN=FAM133B PE=1 SV=1	3	1	1	1	1	1	1	1	1	1	1	1	1	1	1	1	1	1	1	1	1	1	1	1	1	1	1	1	60	60	60	3.3258	30	30;105;247	0
VRK2	VRK2	Q86Y07	CK1		C9JVY5;Q9Y2D5	C9JVY5;Q9Y2D5	2;2	2;2	2;2	A-kinase anchor protein 2	AKAP2	#N/A	#N/A	>tr|C9JVY5|C9JVY5_HUMAN A-kinase anchor protein 2 (Fragment) OS=Homo sapiens GN=AKAP2 PE=2 SV=1;>sp|Q9Y2D5|AKAP2_HUMAN A-kinase anchor protein 2 OS=Homo sapiens GN=AKAP2 PE=1 SV=3	2	2	2	2	0	2	1	2	2	2	1	1	0	2	1	2	2	2	1	1	0	2	1	2	2	2	1	1	2.8	2.8	2.8	85.282	778	778;859	0
VRK3	VRK3	Q8IV63	CK1		C9JYJ6;Q4L180;H7C4M0	C9JYJ6;Q4L180;H7C4M0	2;2;1	2;2;1	2;2;1	Filamin A-interacting protein 1-like	FILIP1L	#N/A	#N/A	>tr|C9JYJ6|C9JYJ6_HUMAN Filamin A-interacting protein 1-like (Fragment) OS=Homo sapiens GN=FILIP1L PE=2 SV=1;>sp|Q4L180|FIL1L_HUMAN Filamin A-interacting protein 1-like OS=Homo sapiens GN=FILIP1L PE=1 SV=2;>tr|H7C4M0|H7C4M0_HUMAN Filamin A-interacting prot	3	2	2	2	2	1	1	1	0	1	1	1	2	1	1	1	0	1	1	1	2	1	1	1	0	1	1	1	3	3	3	96.302	837	837;1135;148	0
CDK1	CDK1	P06493	CMGC		C9JZ65;F8W9L1;H0Y5H9;P48594;P29508	C9JZ65;F8W9L1;H0Y5H9;P48594;P29508	1;1;1;1;1	1;1;1;1;1	1;1;1;1;1	Serpin B4;Serpin B3	SERPINB4;SERPINB3	#N/A	#N/A	>tr|C9JZ65|C9JZ65_HUMAN Serpin B4 (Fragment) OS=Homo sapiens GN=SERPINB4 PE=2 SV=1;>tr|F8W9L1|F8W9L1_HUMAN Serpin B4 OS=Homo sapiens GN=SERPINB4 PE=2 SV=1;>tr|H0Y5H9|H0Y5H9_HUMAN Serpin B4 (Fragment) OS=Homo sapiens GN=SERPINB4 PE=3 SV=1;>sp|P48594|SPB4_HU	5	1	1	1	1	1	0	0	0	0	1	1	1	1	0	0	0	0	1	1	1	1	0	0	0	0	1	1	5.7	5.7	5.7	24.373	211	211;338;371;390;390	0.0073462
CDK10	CDK10	Q15131	CMGC		C9K0S6	C9K0S6	3	1	1		TUBA8	#N/A	#N/A	>tr|C9K0S6|C9K0S6_HUMAN Tubulin alpha-8 chain (Fragment) OS=Homo sapiens GN=TUBA8 PE=2 SV=1	1	3	1	1	2	3	3	3	3	3	3	2	0	1	1	1	1	1	1	0	0	1	1	1	1	1	1	0	70.2	25.5	25.5	5.3339	47	47	1
CDK11A	CD11A	Q9UQ88	CMGC		CON__ENSEMBL:ENSBTAP00000024146;P01023;H0YGH6;P20742	CON__ENSEMBL:ENSBTAP00000024146	12;3;2;1	12;3;2;1	12;3;2;1			#N/A	#N/A	>ENSEMBL:ENSBTAP00000024146 (Bos taurus) similar to alpha-2-macroglobulin isoform 1	4	12	12	12	8	8	5	9	3	9	7	4	8	8	5	9	3	9	7	4	8	8	5	9	3	9	7	4	9.7	9.7	9.7	164.34	1477	1477;1474;200;1482	0
CDK11B	CD11B	P21127	CMGC		CON__ENSEMBL:ENSBTAP00000024466;CON__ENSEMBL:ENSBTAP00000024462	CON__ENSEMBL:ENSBTAP00000024466;CON__ENSEMBL:ENSBTAP00000024462	2;2	2;2	2;2			#N/A	#N/A	>ENSEMBL:ENSBTAP00000024466 (Bos taurus) 44 kDa protein;>ENSEMBL:ENSBTAP00000024462 (Bos taurus) 47 kDa protein	2	2	2	2	0	1	2	2	1	0	1	1	0	1	2	2	1	0	1	1	0	1	2	2	1	0	1	1	5.5	5.5	5.5	43.9	401	401;419	0
CDK12	CDK12	Q9NYV4	CMGC		CON__ENSEMBL:ENSBTAP00000032840;A8MUN2	CON__ENSEMBL:ENSBTAP00000032840	23;2	23;2	21;0			#N/A	#N/A	>ENSEMBL:ENSBTAP00000032840 (Bos taurus) similar to apolipoprotein B, partial	2	23	23	21	13	16	20	20	19	18	17	16	13	16	20	20	19	18	17	16	13	15	18	19	18	17	16	15	32.2	32.2	29	92.273	825	825;828	0
CDK13	CDK13	Q14004	CMGC		CON__ENSEMBL:ENSBTAP00000038253	CON__ENSEMBL:ENSBTAP00000038253	13	2	2			#N/A	#N/A	>ENSEMBL:ENSBTAP00000038253 (Bos taurus) 63 kDa protein	1	13	2	2	7	11	11	9	13	8	13	10	0	0	0	0	2	0	2	0	0	0	0	0	2	0	2	0	17.5	4.1	4.1	63.165	606	606	0
CDK14	CDK14	O94921	CMGC		CON__P00761	CON__P00761	7	7	7			#N/A	#N/A	>P00761 SWISS-PROT:P00761|TRYP_PIG Trypsin - Sus scrofa (Pig).	1	7	7	7	6	7	7	6	6	6	7	6	6	7	7	6	6	6	7	6	6	7	7	6	6	6	7	6	42	42	42	24.409	231	231	0
CDK15	CDK15	Q96Q40	CMGC		CON__P01966;P02008	CON__P01966;P02008	2;1	1;0	1;0	Hemoglobin subunit zeta	HBZ	#N/A	#N/A	>P01966 SWISS-PROT:P01966 (Bos taurus) Hemoglobin subunit alpha;>sp|P02008|HBAZ_HUMAN Hemoglobin subunit zeta OS=Homo sapiens GN=HBZ PE=1 SV=2	2	2	1	1	2	2	1	1	0	2	0	1	1	1	0	0	0	1	0	0	1	1	0	0	0	1	0	0	15.5	10.6	10.6	15.184	142	142;142	0.0046598
CDK16	CDK16	Q00536	CMGC		P02533;CON__P02533	P02533;CON__P02533	22;22	19;19	2;2	Keratin, type I cytoskeletal 14	KRT14	#N/A	#N/A	>sp|P02533|K1C14_HUMAN Keratin, type I cytoskeletal 14 OS=Homo sapiens GN=KRT14 PE=1 SV=4;>P02533 SWISS-PROT:P02533 Tax_Id=9606 Gene_Symbol=KRT14 Keratin, type I cytoskeletal 14	2	22	19	2	22	22	21	22	19	21	21	20	19	19	18	19	16	18	18	17	2	2	2	2	2	2	2	2	54.2	49.4	7.2	51.561	472	472;472	0
CDK17	CDK17	Q00537	CMGC		CON__P02535-1	CON__P02535-1	10	1	1			#N/A	#N/A	>P02535-1 SWISS-PROT:P02535-1 Tax_Id=10090 Gene_Symbol=Krt10 Isoform 1 of Keratin, type I cytoskeletal 10	1	10	1	1	8	9	7	9	9	8	8	8	0	0	0	0	1	0	1	0	0	0	0	0	1	0	1	0	16.7	3	3	57.769	570	570	0
CDK18	CDK18	Q07002	CMGC		P02538;CON__P02538;O95678;CON__O95678;CON__Q8VED5;CON__H-INV:HIT000292931	P02538;CON__P02538	27;27;10;10;8;4	13;13;2;2;1;1	2;2;0;0;0;0	Keratin, type II cytoskeletal 6A	KRT6A	#N/A	#N/A	>sp|P02538|K2C6A_HUMAN Keratin, type II cytoskeletal 6A OS=Homo sapiens GN=KRT6A PE=1 SV=3;>P02538 SWISS-PROT:P02538 Tax_Id=9606 Gene_Symbol=KRT6A Keratin, type II cytoskeletal 6A	6	27	13	2	26	23	24	24	21	21	25	24	13	10	13	12	9	9	12	13	2	2	2	2	2	2	2	2	45.6	26.6	3.5	60.044	564	564;564;551;551;531;443	0
CDK19	CDK19	Q9BWU1	CMGC		CON__P02662	CON__P02662	6	6	6			#N/A	#N/A	>P02662 SWISS-PROT:P02662 Alpha-S1-casein - Bos taurus (Bovine).	1	6	6	6	3	4	3	2	3	4	3	3	3	4	3	2	3	4	3	3	3	4	3	2	3	4	3	3	38.7	38.7	38.7	22.975	199	199	0
CDK2	CDK2	P24941	CMGC		CON__P02663	CON__P02663	3	3	3			#N/A	#N/A	>P02663 SWISS-PROT:P02663 Alpha-S2-casein [Contains: Casocidin-1 - Bos taurus (Bovine).	1	3	3	3	2	3	2	1	3	3	2	2	2	3	2	1	3	3	2	2	2	3	2	1	3	3	2	2	14.5	14.5	14.5	24.348	207	207	0
CDK20	CDK20	Q8IZL9	CMGC		CON__P02666	CON__P02666	1	1	1			#N/A	#N/A	>P02666 SWISS-PROT:P02666 Beta-casein - Bos taurus (Bovine).	1	1	1	1	0	0	1	0	0	0	0	1	0	0	1	0	0	0	0	1	0	0	1	0	0	0	0	1	7.7	7.7	7.7	23.583	209	209	0
CDK3	CDK3	Q00526	CMGC		CON__P02754	CON__P02754	2	2	2			#N/A	#N/A	>P02754 SWISS-PROT:P02754 Beta-lactoglobulin - Bos taurus (Bovine).	1	2	2	2	1	1	2	2	0	1	1	1	1	1	2	2	0	1	1	1	1	1	2	2	0	1	1	1	11.7	11.7	11.7	18.281	162	162	0
CDK4	CDK4	P11802	CMGC		P02768;CON__P02768-1;H0YA55;C9JKR2;D6RHD5;B7WNR0;H7C013	P02768;CON__P02768-1;H0YA55;C9JKR2;D6RHD5;B7WNR0	7;7;6;5;5;5;2	3;3;2;2;2;2;1	3;3;2;2;2;2;1	Serum albumin	ALB	#N/A	#N/A	>sp|P02768|ALBU_HUMAN Serum albumin OS=Homo sapiens GN=ALB PE=1 SV=2;>P02768-1 SWISS-PROT:P02768-1 Tax_Id=9606 Gene_Symbol=ALB Isoform 1 of Serum albumin precursor;>tr|H0YA55|H0YA55_HUMAN Serum albumin (Fragment) OS=Homo sapiens GN=ALB PE=4 SV=1;>tr|C9JKR2	7	7	3	3	7	4	5	5	4	4	4	4	3	2	1	1	1	1	1	1	3	2	1	1	1	1	1	1	10	4.9	4.9	69.366	609	609;609;454;417;459;494;197	0
CDK5	CDK5	Q00535	CMGC		CON__P02769	CON__P02769	19	19	15			#N/A	#N/A	>P02769 SWISS-PROT:P02769 (Bos taurus) Bovine serum albumin precursor	1	19	19	15	14	12	17	17	14	15	11	15	14	12	17	17	14	15	11	15	10	10	13	13	11	12	8	12	32.3	32.3	27.2	69.293	607	607	0
CDK6	CDK6	Q00534	CMGC		CON__P04258	CON__P04258	1	1	1			#N/A	#N/A	>P04258 SWISS-PROT:P04258 (Bos taurus) Similar to Collagen alpha 1(III) chain	1	1	1	1	1	1	1	1	1	1	1	1	1	1	1	1	1	1	1	1	1	1	1	1	1	1	1	1	1.2	1.2	1.2	138.44	1466	1466	0
CDK7	CDK7	P50613	CMGC		CON__P04259	CON__P04259	27	1	0			#N/A	#N/A	>P04259 SWISS-PROT:P04259 Tax_Id=9606 Gene_Symbol=KRT6B Keratin, type II cytoskeletal 6B	1	27	1	0	26	23	23	23	21	20	25	22	1	1	0	1	0	0	1	0	0	0	0	0	0	0	0	0	45.6	3	0	59.998	564	564	0
CDK8	CDK8	P49336	CMGC		CON__P06868;P00747	CON__P06868	29;1	29;1	29;1			#N/A	#N/A	>P06868 SWISS-PROT:P06868 (Bos taurus) Plasminogen precursor	2	29	29	29	14	27	25	26	18	25	19	20	14	27	25	26	18	25	19	20	14	27	25	26	18	25	19	20	42.5	42.5	42.5	91.215	812	812;810	0
CDK9	CDK9	P50750	CMGC		P08727;CON__P08727;C9JM50;CON__P19001;K7EMS3;CON__P05784;F8VZY9;P05783	P08727;CON__P08727;C9JM50;CON__P19001	10;10;8;5;3;3;2;2	3;3;2;1;0;1;1;1	3;3;2;1;0;1;1;1	Keratin, type I cytoskeletal 19	KRT19	#N/A	#N/A	>sp|P08727|K1C19_HUMAN Keratin, type I cytoskeletal 19 OS=Homo sapiens GN=KRT19 PE=1 SV=4;>P08727 SWISS-PROT:P08727 Tax_Id=9606 Gene_Symbol=KRT19 Keratin, type I cytoskeletal 19;>tr|C9JM50|C9JM50_HUMAN Keratin, type I cytoskeletal 19 (Fragment) OS=Homo sap	8	10	3	3	9	7	9	9	8	7	8	10	3	1	2	2	1	1	1	3	3	1	2	2	1	1	1	3	23.2	7.8	7.8	44.105	400	400;400;196;403;181;423;391;430	0
CDKL1	CDKL1	Q00532	CMGC		P08779;CON__P08779;K7ENW6;CON__A2A4G1;K7ENV3;Q8N1A0;CON__Q8N1A0;Q14525;CON__Q14525;Q15323;CON__Q9UE12;CON__Q15323;CON__A2A5Y0;P35900;CON__P35900;CON__Q92764;C4AM86;CON__Q9D312;Q14532;CON__Q14532;O76014;CON__A2AB72;Q92764;CON__Q497I4;O76015;CON__O76015;O76013;CON__O76013;Q7Z3Y9;CON__Q7Z3Y9;CON__O76014;CON__REFSEQ:XP_986630	P08779;CON__P08779	22;22;7;5;3;1;1;1;1;1;1;1;1;1;1;1;1;1;1;1;1;1;1;1;1;1;1;1;1;1;1;1	12;12;6;0;0;0;0;0;0;0;0;0;0;0;0;0;0;0;0;0;0;0;0;0;0;0;0;0;0;0;0;0	8;8;3;0;0;0;0;0;0;0;0;0;0;0;0;0;0;0;0;0;0;0;0;0;0;0;0;0;0;0;0;0	Keratin, type I cytoskeletal 16	KRT16	#N/A	#N/A	>sp|P08779|K1C16_HUMAN Keratin, type I cytoskeletal 16 OS=Homo sapiens GN=KRT16 PE=1 SV=4;>P08779 SWISS-PROT:P08779 Tax_Id=9606 Gene_Symbol=KRT16 Keratin, type I cytoskeletal 16	32	22	12	8	17	20	20	21	16	18	19	19	7	10	10	11	8	8	10	10	5	7	7	7	5	5	7	7	51	30	19.7	51.267	473	473;473;162;456;49;295;295;404;404;416;416;416;416;424;424;425;425;431;448;448;449;453;455;455;456;456;467;467;468;468;471;476	0
CDKL2	CDKL2	Q92772	CMGC		CON__P12763;P02765	CON__P12763	6;1	6;1	6;1			#N/A	#N/A	>P12763 SWISS-PROT:P12763 (Bos taurus) Alpha-2-HS-glycoprotein precursor	2	6	6	6	5	4	6	6	6	6	3	5	5	4	6	6	6	6	3	5	5	4	6	6	6	6	3	5	21.7	21.7	21.7	38.418	359	359;367	0
CDKL3	CDKL3	Q8IVW4	CMGC		P13645;CON__P13645;Q7Z3Y7;CON__Q7Z3Y7;CON__Q148H6;Q7Z3Z0;CON__Q7Z3Z0;Q7Z3Y8;CON__Q7Z3Y8;Q2M2I5;CON__Q2M2I5	P13645;CON__P13645	25;25;4;4;3;2;2;2;2;2;2	24;24;4;4;3;2;2;2;2;2;2	16;16;2;2;1;1;1;1;1;0;0	Keratin, type I cytoskeletal 10	KRT10	#N/A	#N/A	>sp|P13645|K1C10_HUMAN Keratin, type I cytoskeletal 10 OS=Homo sapiens GN=KRT10 PE=1 SV=6;>P13645 SWISS-PROT:P13645 Tax_Id=9606 Gene_Symbol=KRT10 Keratin, type I cytoskeletal 10	11	25	24	16	24	25	24	25	25	23	23	23	23	24	23	24	24	22	22	22	16	16	16	16	16	15	15	15	53.1	51.9	40.1	58.826	584	584;593;464;486;464;450;450;459;459;525;525	0
CDKL4	CDKL4	Q5MAI5	CMGC		CON__P13646-1	CON__P13646-1	14	10	2			#N/A	#N/A	>P13646-1 SWISS-PROT:P13646-1 Tax_Id=9606 Gene_Symbol=KRT13 Isoform 1 of Keratin, type I cytoskeletal 13	1	14	10	2	11	11	4	6	9	6	5	13	8	7	1	2	5	3	2	10	1	1	0	0	1	0	0	2	28.6	21.4	3.5	49.586	458	458	0
CDKL5	CDKL5	O76039	CMGC		P13647;CON__P13647;F8W0C6;H0YI76;F8VV57	P13647;CON__P13647	29;29;12;10;5	21;21;7;7;5	4;4;0;1;2	Keratin, type II cytoskeletal 5	KRT5	#N/A	#N/A	>sp|P13647|K2C5_HUMAN Keratin, type II cytoskeletal 5 OS=Homo sapiens GN=KRT5 PE=1 SV=3;>P13647 SWISS-PROT:P13647 Tax_Id=9606 Gene_Symbol=KRT5 Keratin, type II cytoskeletal 5	5	29	21	4	24	27	24	24	25	25	28	21	17	19	17	18	19	19	20	15	3	4	4	4	3	3	4	3	46.8	38.6	9	62.378	590	590;590;179;201;132	0
CLK1	CLK1	P49759	CMGC		CON__P15497	CON__P15497	1	1	1			#N/A	#N/A	>P15497 SWISS-PROT:P15497 (Bos taurus) Apolipoprotein A-I precursor	1	1	1	1	0	0	1	1	0	1	1	1	0	0	1	1	0	1	1	1	0	0	1	1	0	1	1	1	3.4	3.4	3.4	30.276	265	265	0.0097431
CLK2	CLK2	P49760	CMGC		P19013;CON__P19013;F5H8K9;F8VX05;F8VZR6	P19013;CON__P19013;F5H8K9	15;15;14;1;1	13;13;12;1;1	10;10;9;1;1	Keratin, type II cytoskeletal 4	KRT4	#N/A	#N/A	>sp|P19013|K2C4_HUMAN Keratin, type II cytoskeletal 4 OS=Homo sapiens GN=KRT4 PE=1 SV=4;>P19013 SWISS-PROT:P19013 Tax_Id=9606 Gene_Symbol=KRT4 keratin 4;>tr|F5H8K9|F5H8K9_HUMAN Keratin, type II cytoskeletal 4 OS=Homo sapiens GN=KRT4 PE=2 SV=1	5	15	13	10	7	10	3	4	4	2	3	14	5	8	2	2	2	0	1	12	5	6	1	1	1	0	0	9	28.5	25.5	19.9	57.285	534	534;594;500;78;86	0
CLK3	CLK3	P49761	CMGC		CON__P34955	CON__P34955	7	7	7			#N/A	#N/A	>P34955 SWISS-PROT:P34955 (Bos taurus) Alpha-1-antiproteinase precursor	1	7	7	7	5	5	4	6	5	7	6	6	5	5	4	6	5	7	6	6	5	5	4	6	5	7	6	6	17.1	17.1	17.1	46.103	416	416	0
CLK4	CLK4	Q9HAZ1	CMGC		P35527;CON__P35527;K7EQQ3	P35527;CON__P35527;K7EQQ3	26;26;15	26;26;15	25;25;15	Keratin, type I cytoskeletal 9	KRT9	#N/A	#N/A	>sp|P35527|K1C9_HUMAN Keratin, type I cytoskeletal 9 OS=Homo sapiens GN=KRT9 PE=1 SV=3;>P35527 SWISS-PROT:P35527 Tax_Id=9606 Gene_Symbol=KRT9 Keratin, type I cytoskeletal 9;>tr|K7EQQ3|K7EQQ3_HUMAN Keratin, type I cytoskeletal 9 OS=Homo sapiens GN=KRT9 PE=2	3	26	26	25	21	25	22	22	21	20	24	22	21	25	22	22	21	20	24	22	20	24	21	21	20	19	23	21	61.5	61.5	60.4	62.064	623	623;623;390	0
DYRK1A	DYR1A	Q13627	CMGC		P48668;CON__P48668	P48668;CON__P48668	27;27	2;2	0;0	Keratin, type II cytoskeletal 6C	KRT6C	#N/A	#N/A	>sp|P48668|K2C6C_HUMAN Keratin, type II cytoskeletal 6C OS=Homo sapiens GN=KRT6C PE=1 SV=3;>P48668 SWISS-PROT:P48668 Tax_Id=9606 Gene_Symbol=KRT6C Keratin, type II cytoskeletal 6C	2	27	2	0	26	23	24	23	21	21	25	23	2	2	2	1	2	2	2	1	0	0	0	0	0	0	0	0	45.6	3.5	0	60.024	564	564;564	0
DYRK1B	DYR1B	Q9Y463	CMGC		Q04695;CON__Q04695;K7EPJ9;J3QR55;Q9C075;CON__Q9C075;CON__Q99PS0	Q04695;CON__Q04695;K7EPJ9	15;15;8;1;1;1;1	7;7;4;1;1;1;1	1;1;1;0;0;0;0	Keratin, type I cytoskeletal 17	KRT17	#N/A	#N/A	>sp|Q04695|K1C17_HUMAN Keratin, type I cytoskeletal 17 OS=Homo sapiens GN=KRT17 PE=1 SV=2;>Q04695 SWISS-PROT:Q04695 Tax_Id=9606 Gene_Symbol=KRT17 Keratin, type I cytoskeletal 17;>tr|K7EPJ9|K7EPJ9_HUMAN Keratin, type I cytoskeletal 17 (Fragment) OS=Homo sap	7	15	7	1	13	13	11	12	12	12	15	12	5	5	3	4	4	4	7	4	1	1	0	1	1	1	1	1	33.1	16.2	1.9	48.105	432	432;432;231;149;422;422;422	0
DYRK2	DYRK2	Q92630	CMGC		CON__Q29443;CON__Q0IIK2	CON__Q29443;CON__Q0IIK2	4;4	4;4	4;4			#N/A	#N/A	>Q29443 SWISS-PROT:Q29443 Serotransferrin - Bos taurus (Bovine).;>Q0IIK2 TREMBL:Q0IIK2 (Bos taurus) Transferrin	2	4	4	4	0	2	4	4	1	3	1	0	0	2	4	4	1	3	1	0	0	2	4	4	1	3	1	0	8	8	8	75.829	685	685;704	0
DYRK3	DYRK3	O43781	CMGC		CON__Q28194	CON__Q28194	8	8	2			#N/A	#N/A	>Q28194 TREMBL:Q28194 (Bos taurus) Thrombospondin-1	1	8	8	2	5	6	3	7	4	7	2	4	5	6	3	7	4	7	2	4	1	1	0	1	1	1	0	0	8.3	8.3	2.6	129.39	1170	1170	0
DYRK4	DYRK4	Q9NR20	CMGC		Q7RTS7;CON__Q7RTS7;Q86Y46;CON__Q32MB2;F8W1S1;Q3SY84;CON__Q3SY84;H0YIG3	Q7RTS7;CON__Q7RTS7;Q86Y46;CON__Q32MB2;F8W1S1;Q3SY84;CON__Q3SY84	4;4;4;4;4;3;3;1	1;1;1;1;1;1;1;1	0;0;0;0;0;0;0;0	Keratin, type II cytoskeletal 74;Keratin, type II cytoskeletal 73;Keratin, type II cytoskeletal 71	KRT74;KRT73;KRT71	#N/A	#N/A	>sp|Q7RTS7|K2C74_HUMAN Keratin, type II cytoskeletal 74 OS=Homo sapiens GN=KRT74 PE=1 SV=2;>Q7RTS7 SWISS-PROT:Q7RTS7 Tax_Id=9606 Gene_Symbol=KRT74 Keratin, type II cytoskeletal 74;>sp|Q86Y46|K2C73_HUMAN Keratin, type II cytoskeletal 73 OS=Homo sapiens GN=K	8	4	1	0	3	4	2	3	4	3	4	4	1	1	0	0	1	1	1	1	0	0	0	0	0	0	0	0	7	2.3	0	57.865	529	529;529;540;540;543;523;523;192	0
GSK3A	GSK3A	P49840	CMGC		F5H1A8;CON__Q3SX14;P06396;Q5T0H7;Q5T0H8;Q5T0H9	F5H1A8;CON__Q3SX14;P06396;Q5T0H7;Q5T0H8;Q5T0H9	2;2;2;1;1;1	2;2;2;1;1;1	2;2;2;1;1;1	Gelsolin	GSN	#N/A	#N/A	>tr|F5H1A8|F5H1A8_HUMAN Gelsolin OS=Homo sapiens GN=GSN PE=2 SV=1;>Q3SX14 TREMBL:Q3SX14 (Bos taurus) Similar to Gelsolin;>sp|P06396|GELS_HUMAN Gelsolin OS=Homo sapiens GN=GSN PE=1 SV=1;>tr|Q5T0H7|Q5T0H7_HUMAN Gelsolin OS=Homo sapiens GN=GSN PE=2 SV=1;>tr|Q	6	2	2	2	0	1	1	0	1	1	0	2	0	1	1	0	1	1	0	2	0	1	1	0	1	1	0	2	3.5	3.5	3.5	81.484	739	739;781;782;188;207;485	0
GSK3B	GSK3B	P49841	CMGC		CON__Q3SZ57;P02771;J3KMX3	CON__Q3SZ57;P02771;J3KMX3	2;1;1	2;1;1	2;1;1	Alpha-fetoprotein	AFP	#N/A	#N/A	>Q3SZ57 SWISS-PROT:Q3SZ57 (Bos taurus) Alpha-fetoprotein precursor;>sp|P02771|FETA_HUMAN Alpha-fetoprotein OS=Homo sapiens GN=AFP PE=1 SV=1;>tr|J3KMX3|J3KMX3_HUMAN Alpha-fetoprotein OS=Homo sapiens GN=AFP PE=2 SV=1	3	2	2	2	0	2	1	0	2	1	1	1	0	2	1	0	2	1	1	1	0	2	1	0	2	1	1	1	3	3	3	68.587	610	610;609;622	0.0088889
HIPK1	HIPK1	Q86Z02	CMGC		CON__Q3SZR3	CON__Q3SZR3	2	2	2			#N/A	#N/A	>Q3SZR3 SWISS-PROT:Q3SZR3 (Bos taurus) Alpha-1-acid glycoprotein precursor	1	2	2	2	0	0	2	0	0	0	0	0	0	0	2	0	0	0	0	0	0	0	2	0	0	0	0	0	12.9	12.9	12.9	23.182	202	202	0.00097561
HIPK2	HIPK2	Q9H2X6	CMGC		CON__Q3TTY5	CON__Q3TTY5	10	1	0			#N/A	#N/A	>Q3TTY5 SWISS-PROT:Q3TTY5 Tax_Id=10090 Gene_Symbol=Krt2 Keratin, type II cytoskeletal 2 epidermal	1	10	1	0	6	9	8	8	9	7	10	8	0	0	0	0	0	0	1	0	0	0	0	0	0	0	0	0	9.1	1.1	0	70.922	707	707	1
HIPK3	HIPK3	Q9H422	CMGC		CON__Q9Z2K1;CON__Q3ZAW8	CON__Q9Z2K1;CON__Q3ZAW8	8;8	1;1	1;1			#N/A	#N/A	>Q9Z2K1 SWISS-PROT:Q9Z2K1 Tax_Id=10090 Gene_Symbol=Krt16 Keratin, type I cytoskeletal 16;>Q3ZAW8 TREMBL:Q3ZAW8;Q9EQD6;Q9EQD7 Tax_Id=10090 Gene_Symbol=Krt16 Keratin intermediate filament 16a	2	8	1	1	6	7	6	7	6	6	7	5	0	0	0	0	1	0	1	0	0	0	0	0	1	0	1	0	18.1	1.9	1.9	51.606	469	469;474	1
HIPK4	HIPK4	Q8NE63	CMGC		CON__Q3ZBD7;P06744	CON__Q3ZBD7;P06744	1;1	1;1	1;1	Glucose-6-phosphate isomerase	GPI	#N/A	#N/A	>Q3ZBD7 SWISS-PROT:Q3ZBD7 (Bos taurus) Glucose-6-phosphate isomerase;>sp|P06744|G6PI_HUMAN Glucose-6-phosphate isomerase OS=Homo sapiens GN=GPI PE=1 SV=4	2	1	1	1	0	0	0	0	0	0	0	1	0	0	0	0	0	0	0	1	0	0	0	0	0	0	0	1	2.7	2.7	2.7	62.87	557	557;558	0.00095329
ICK	ICK	Q9UPZ9	CMGC		CON__Q3ZBS7;P04004	CON__Q3ZBS7;P04004	4;2	4;2	4;2	Vitronectin;Vitronectin V65 subunit;Vitronectin V10 subunit;Somatomedin-B	VTN	#N/A	#N/A	>Q3ZBS7 TREMBL:Q3ZBS7 (Bos taurus) Vitronectin;>sp|P04004|VTNC_HUMAN Vitronectin OS=Homo sapiens GN=VTN PE=1 SV=1	2	4	4	4	0	1	2	3	1	2	1	0	0	1	2	3	1	2	1	0	0	1	2	3	1	2	1	0	9.1	9.1	9.1	54.099	484	484;478	0
MAK	MAK	P20794	CMGC		Q5D862;CON__Q5D862	Q5D862;CON__Q5D862	3;3	3;3	3;3	Filaggrin-2	FLG2	#N/A	#N/A	>sp|Q5D862|FILA2_HUMAN Filaggrin-2 OS=Homo sapiens GN=FLG2 PE=1 SV=1;>Q5D862 SWISS-PROT:Q5D862 Tax_Id=9606 Gene_Symbol=FLG2 Filaggrin-2	2	3	3	3	2	1	2	2	0	2	2	2	2	1	2	2	0	2	2	2	2	1	2	2	0	2	2	2	1.8	1.8	1.8	248.07	2391	2391;2391	0
MAPK1	MK01	P28482	CMGC		CON__Q5XQN5;CON__Q922U2;F8VUG2;F8W1U3;CON__H-INV:HIT000016045;F8VP67;F8VU69;F8VRG4;H0YHD9;B4DIR1;K7ELP4;F8VS61;K7EJU1;K7EKH9;B4DXK4;CON__REFSEQ:XP_932229;P14136;CON__Q61726;O43790;CON__O43790;P78385;CON__Q6NT21;CON__P78385;Q14533;CON__Q14533;P78386;CON__P78386	CON__Q5XQN5;CON__Q922U2	23;17;6;6;4;4;2;2;1;1;1;1;1;1;1;1;1;1;1;1;1;1;1;1;1;1;1	1;0;0;0;0;0;0;0;0;0;0;0;0;0;0;0;0;0;0;0;0;0;0;0;0;0;0	1;0;0;0;0;0;0;0;0;0;0;0;0;0;0;0;0;0;0;0;0;0;0;0;0;0;0			#N/A	#N/A	>Q5XQN5 SWISS-PROT:Q5XQN5 (Bos taurus) Keratin, type II cytoskeletal 5;>Q922U2 SWISS-PROT:Q922U2 Tax_Id=10090 Gene_Symbol=Krt5 Keratin, type II cytoskeletal 5	27	23	1	1	18	22	18	18	20	19	23	16	0	1	0	1	1	0	1	0	0	1	0	1	1	0	1	0	32.8	1.7	1.7	62.936	601	601;580;273;289;99;113;147;177;143;179;189;248;248;261;323;345;432;479;486;486;493;493;493;505;505;507;507	0.0046642
MAPK10	MK10	P53779	CMGC		CON__Q61782	CON__Q61782	4	1	1			#N/A	#N/A	>Q61782 TREMBL:Q61782 Tax_Id=10090 Gene_Symbol=Krt14 Type I epidermal keratin (Fragment)	1	4	1	1	3	4	3	3	3	3	4	3	0	1	0	0	0	0	1	0	0	1	0	0	0	0	1	0	55.9	10.8	10.8	10.662	93	93	1
MAPK11	MK11	Q15759	CMGC		CON__Q6IFZ6	CON__Q6IFZ6	9	2	1			#N/A	#N/A	>Q6IFZ6 SWISS-PROT:Q6IFZ6 Tax_Id=10090 Gene_Symbol=Krt77 Keratin, type II cytoskeletal 1b	1	9	2	1	6	7	6	6	5	5	9	5	1	1	1	1	1	1	2	1	0	0	0	0	0	0	1	0	9.8	3.3	1.7	61.358	572	572	0
MAPK12	MK12	P53778	CMGC		Q8N1N4;CON__Q8N1N4-2;CON__Q7RTT2;H0YIC5	Q8N1N4;CON__Q8N1N4-2;CON__Q7RTT2	7;7;7;2	4;4;4;0	4;4;4;0	Keratin, type II cytoskeletal 78	KRT78	#N/A	#N/A	>sp|Q8N1N4|K2C78_HUMAN Keratin, type II cytoskeletal 78 OS=Homo sapiens GN=KRT78 PE=2 SV=2;>Q8N1N4-2 SWISS-PROT:Q8N1N4-2 Tax_Id=9606 Gene_Symbol=KRT78 Isoform 2 of Keratin, type II cytoskeletal 78;>Q7RTT2 TREMBL:Q7RTT2 Tax_Id=9606 Gene_Symbol=KRT78 Keratin	4	7	4	4	4	7	4	4	6	6	7	5	2	4	2	1	3	4	4	2	2	4	2	1	3	4	4	2	13.8	9	9	56.865	520	520;521;521;285	0
MAPK13	MK13	O15264	CMGC		Q7Z794;CON__Q7Z794;F5GY66	Q7Z794;CON__Q7Z794;F5GY66	9;9;7	4;4;4	4;4;4	Keratin, type II cytoskeletal 1b	KRT77	#N/A	#N/A	>sp|Q7Z794|K2C1B_HUMAN Keratin, type II cytoskeletal 1b OS=Homo sapiens GN=KRT77 PE=2 SV=3;>Q7Z794 SWISS-PROT:Q7Z794 Tax_Id=9606 Gene_Symbol=KRT77 Keratin 77;>tr|F5GY66|F5GY66_HUMAN Keratin, type II cytoskeletal 1b OS=Homo sapiens GN=KRT77 PE=2 SV=1	3	9	4	4	7	7	7	5	8	5	7	7	3	2	3	1	3	1	2	3	3	2	3	1	3	1	2	3	13.8	7.6	7.6	61.901	578	578;578;345	0
MAPK14	MK14	Q16539	CMGC		Q86YZ3;CON__Q86YZ3	Q86YZ3;CON__Q86YZ3	5;5	5;5	5;5	Hornerin	HRNR	#N/A	#N/A	>sp|Q86YZ3|HORN_HUMAN Hornerin OS=Homo sapiens GN=HRNR PE=1 SV=2;>Q86YZ3 SWISS-PROT:Q86YZ3 Tax_Id=9606 Gene_Symbol=HRNR Hornerin	2	5	5	5	4	4	5	4	4	4	3	4	4	4	5	4	4	4	3	4	4	4	5	4	4	4	3	4	4.4	4.4	4.4	282.39	2850	2850;2850	0
MAPK15	MK15	Q8TD08	CMGC		CON__Q95M17	CON__Q95M17	6	6	5			#N/A	#N/A	>Q95M17 SWISS-PROT:Q95M17 (Bos taurus) Acidic mammalian chitinase precursor	1	6	6	5	2	3	6	5	3	4	2	4	2	3	6	5	3	4	2	4	1	2	5	4	2	4	1	3	17.2	17.2	15.5	52.129	472	472	0
MAPK3	MK03	P27361	CMGC		Q99456;CON__Q99456	Q99456;CON__Q99456	3;3	1;1	1;1	Keratin, type I cytoskeletal 12	KRT12	#N/A	#N/A	>sp|Q99456|K1C12_HUMAN Keratin, type I cytoskeletal 12 OS=Homo sapiens GN=KRT12 PE=1 SV=1;>Q99456 SWISS-PROT:Q99456 Tax_Id=9606 Gene_Symbol=KRT12 Keratin, type I cytoskeletal 12	2	3	1	1	3	3	1	1	2	2	2	2	1	1	0	0	0	0	0	0	1	1	0	0	0	0	0	0	5.1	2	2	53.511	494	494;494	1
MAPK4	MK04	P31152	CMGC		Q9H552;CON__Q9H552	Q9H552;CON__Q9H552	5;5	1;1	1;1			#N/A	#N/A	>tr|Q9H552|Q9H552_HUMAN Uncharacterized protein OS=Homo sapiens PE=3 SV=1;>Q9H552 TREMBL:Q9H552 Tax_Id=9606 Gene_Symbol=- Keratin-8-like protein 1	2	5	1	1	4	3	2	4	4	3	5	4	0	0	0	0	1	0	1	0	0	0	0	0	1	0	1	0	6.8	2	2	55.151	499	499;499	0
MAPK6	MK06	Q16659	CMGC		CON__Q9R0H5	CON__Q9R0H5	4	1	0			#N/A	#N/A	>Q9R0H5 SWISS-PROT:Q9R0H5 Tax_Id=10090 Gene_Symbol=Krt71 Keratin, type II cytoskeletal 6G	1	4	1	0	2	3	2	4	4	2	4	3	0	0	0	1	1	0	1	0	0	0	0	0	0	0	0	0	6.9	1.3	0	57.382	524	524	1
MAPK7	MK07	Q13164	CMGC		D3DWF9;Q96QU8;H3BPG8;I3L0S8;H3BR41;I3L2K0	D3DWF9;Q96QU8	5;5;2;1;1;1	5;5;2;1;1;1	5;5;2;1;1;1	Exportin-6	XPO6	#N/A	#N/A	>tr|D3DWF9|D3DWF9_HUMAN Exportin 6, isoform CRA_a OS=Homo sapiens GN=XPO6 PE=2 SV=1;>sp|Q96QU8|XPO6_HUMAN Exportin-6 OS=Homo sapiens GN=XPO6 PE=1 SV=1	6	5	5	5	5	2	4	5	3	3	3	4	5	2	4	5	3	3	3	4	5	2	4	5	3	3	3	4	5.1	5.1	5.1	127.39	1111	1111;1125;161;135;143;255	0
MAPK8	MK08	P45983	CMGC		D3YTB5;P51617;H7C224;H7C2I6;F8WAB6;H7C1F0;B4DZU0;P51955	D3YTB5;P51617;H7C224	8;8;6;3;3;1;1;1	8;8;6;3;3;1;1;1	8;8;6;3;3;1;1;1	Interleukin-1 receptor-associated kinase 1	IRAK1	TKL	IRAK1	>tr|D3YTB5|D3YTB5_HUMAN Interleukin-1 receptor-associated kinase 1 OS=Homo sapiens GN=IRAK1 PE=2 SV=1;>sp|P51617|IRAK1_HUMAN Interleukin-1 receptor-associated kinase 1 OS=Homo sapiens GN=IRAK1 PE=1 SV=2;>tr|H7C224|H7C224_HUMAN Interleukin-1 receptor-associ	8	8	8	8	8	8	6	6	7	7	8	7	8	8	6	6	7	7	8	7	8	8	6	6	7	7	8	7	12.7	12.7	12.7	76.059	708	708;712;392;276;339;234;402;445	0
MAPK9	MK09	P45984	CMGC		D6R938;Q13557;H0Y9J2	D6R938;Q13557	26;26;12	1;1;1	1;1;1	Calcium/calmodulin-dependent protein kinase type II subunit delta	CAMK2D	CAMK	KCC2D	>tr|D6R938|D6R938_HUMAN Calcium/calmodulin-dependent protein kinase (CaM kinase) II delta, isoform CRA_e OS=Homo sapiens GN=CAMK2D PE=2 SV=1;>sp|Q13557|KCC2D_HUMAN Calcium/calmodulin-dependent protein kinase type II subunit delta OS=Homo sapiens GN=CAMK2D	3	26	1	1	24	23	23	23	26	23	24	24	1	1	1	1	1	1	1	1	1	1	1	1	1	1	1	1	49.8	4.4	4.4	56.298	498	498;499;182	0
MOK	MOK	Q9UQ07	CMGC		D6R9P3;D6RD18;D6RBZ0	D6R9P3;D6RD18;D6RBZ0	1;1;1	1;1;1	1;1;1		HNRNPAB	#N/A	#N/A	>tr|D6R9P3|D6R9P3_HUMAN Heterogeneous nuclear ribonucleoprotein A/B OS=Homo sapiens GN=HNRNPAB PE=2 SV=1;>tr|D6RD18|D6RD18_HUMAN Heterogeneous nuclear ribonucleoprotein A/B OS=Homo sapiens GN=HNRNPAB PE=2 SV=1;>tr|D6RBZ0|D6RBZ0_HUMAN Heterogeneous nuclear	3	1	1	1	1	1	0	1	1	1	0	1	1	1	0	1	1	1	0	1	1	1	0	1	1	1	0	1	5	5	5	30.302	280	280;283;327	0
NLK	NLK	Q9UBE8	CMGC		D6RBP3;Q96L73	D6RBP3;Q96L73	1;1	1;1	1;1	Histone-lysine N-methyltransferase, H3 lysine-36 and H4 lysine-20 specific	NSD1	#N/A	#N/A	>tr|D6RBP3|D6RBP3_HUMAN Histone-lysine N-methyltransferase, H3 lysine-36 and H4 lysine-20-specific (Fragment) OS=Homo sapiens GN=NSD1 PE=2 SV=1;>sp|Q96L73|NSD1_HUMAN Histone-lysine N-methyltransferase, H3 lysine-36 and H4 lysine-20 specific OS=Homo sapiens	2	1	1	1	1	1	0	1	1	1	1	1	1	1	0	1	1	1	1	1	1	1	0	1	1	1	1	1	9.6	9.6	9.6	10.937	94	94;2696	1
PRPF4B	PRP4B	Q13523	CMGC		D6REP8;D6RE99;D6RD60;P49773;D6RC06	D6REP8;D6RE99;D6RD60;P49773;D6RC06	3;3;3;3;2	3;3;3;3;2	3;3;3;3;2	Histidine triad nucleotide-binding protein 1	HINT1	#N/A	#N/A	>tr|D6REP8|D6REP8_HUMAN Histidine triad nucleotide-binding protein 1 OS=Homo sapiens GN=HINT1 PE=2 SV=1;>tr|D6RE99|D6RE99_HUMAN Histidine triad nucleotide-binding protein 1 OS=Homo sapiens GN=HINT1 PE=2 SV=1;>tr|D6RD60|D6RD60_HUMAN Histidine triad nucleoti	5	3	3	3	2	2	2	3	2	2	2	3	2	2	2	3	2	2	2	3	2	2	2	3	2	2	2	3	42.3	42.3	42.3	8.7079	78	78;78;103;126;65	0
SRPK1	SRPK1	Q96SB4	CMGC		D6RDU9;D6REA0;O75879	D6RDU9;D6REA0;O75879	1;1;1	1;1;1	1;1;1	Glutamyl-tRNA(Gln) amidotransferase subunit B, mitochondrial	PET112	#N/A	#N/A	>tr|D6RDU9|D6RDU9_HUMAN Glutamyl-tRNA(Gln) amidotransferase subunit B, mitochondrial OS=Homo sapiens GN=PET112 PE=2 SV=1;>tr|D6REA0|D6REA0_HUMAN Glutamyl-tRNA(Gln) amidotransferase subunit B, mitochondrial OS=Homo sapiens GN=PET112 PE=2 SV=1;>sp|O75879|GAT	3	1	1	1	0	0	0	0	0	0	0	1	0	0	0	0	0	0	0	1	0	0	0	0	0	0	0	1	2.8	2.8	2.8	39.539	357	357;516;557	1
SRPK2	SRPK2	P78362	CMGC		D6RF62	D6RF62	11	1	1		PAICS	#N/A	#N/A	>tr|D6RF62|D6RF62_HUMAN Phosphoribosylaminoimidazole carboxylase OS=Homo sapiens GN=PAICS PE=2 SV=1	1	11	1	1	10	9	10	11	10	10	11	10	0	0	0	1	0	0	1	1	0	0	0	1	0	0	1	1	38.7	2.7	2.7	37.111	333	333	1
SRPK3	SRPK3	Q9UPE1	CMGC		P27707;D6RFG8;D6RCP9	P27707;D6RFG8;D6RCP9	6;6;5	6;6;5	6;6;5	Deoxycytidine kinase	DCK	Metabolic	DCK	>sp|P27707|DCK_HUMAN Deoxycytidine kinase OS=Homo sapiens GN=DCK PE=1 SV=1;>tr|D6RFG8|D6RFG8_HUMAN Deoxycytidine kinase OS=Homo sapiens GN=DCK PE=2 SV=1;>tr|D6RCP9|D6RCP9_HUMAN Deoxycytidine kinase OS=Homo sapiens GN=DCK PE=2 SV=1	3	6	6	6	6	4	6	6	5	5	6	6	6	4	6	6	5	5	6	6	6	4	6	6	5	5	6	6	20	20	20	30.518	260	260;317;199	0
ADK	ADK	P55263	Metabolic		D6RFH5;Q9P278	D6RFH5;Q9P278	1;1	1;1	1;1	Folliculin-interacting protein 2	FNIP2	#N/A	#N/A	>tr|D6RFH5|D6RFH5_HUMAN Folliculin-interacting protein 2 (Fragment) OS=Homo sapiens GN=FNIP2 PE=2 SV=1;>sp|Q9P278|FNIP2_HUMAN Folliculin-interacting protein 2 OS=Homo sapiens GN=FNIP2 PE=1 SV=2	2	1	1	1	1	1	0	1	1	0	1	1	1	1	0	1	1	0	1	1	1	1	0	1	1	0	1	1	1.6	1.6	1.6	74.715	673	673;1114	1
AGK	AGK	Q53H12	Metabolic		D6RHI7;D6RG18;P51946	D6RHI7;D6RG18;P51946	6;6;6	6;6;6	6;6;6	Cyclin-H	CCNH	#N/A	#N/A	>tr|D6RHI7|D6RHI7_HUMAN Cyclin-H OS=Homo sapiens GN=CCNH PE=2 SV=1;>tr|D6RG18|D6RG18_HUMAN Cyclin-H OS=Homo sapiens GN=CCNH PE=2 SV=1;>sp|P51946|CCNH_HUMAN Cyclin-H OS=Homo sapiens GN=CCNH PE=1 SV=1	3	6	6	6	5	5	4	5	5	5	5	4	5	5	4	5	5	5	5	4	5	5	4	5	5	5	5	4	30.9	30.9	30.9	28.869	249	249;255;323	0
AK1	KAD1	P00568	Metabolic		D6RGD1;Q9HD67	D6RGD1;Q9HD67	2;2	2;2	2;2	Unconventional myosin-X	MYO10	#N/A	#N/A	>tr|D6RGD1|D6RGD1_HUMAN Unconventional myosin-X (Fragment) OS=Homo sapiens GN=MYO10 PE=2 SV=1;>sp|Q9HD67|MYO10_HUMAN Unconventional myosin-X OS=Homo sapiens GN=MYO10 PE=1 SV=3	2	2	2	2	1	1	1	1	2	2	0	0	1	1	1	1	2	2	0	0	1	1	1	1	2	2	0	0	2	2	2	96.122	830	830;2058	0.0072993
AK2	KAD2	P54819	Metabolic		D6RGW9;Q96KX1	D6RGW9;Q96KX1	1;1	1;1	1;1	Uncharacterized protein C4orf36	C4orf36	#N/A	#N/A	>tr|D6RGW9|D6RGW9_HUMAN Uncharacterized protein C4orf36 (Fragment) OS=Homo sapiens GN=C4orf36 PE=2 SV=1;>sp|Q96KX1|CD036_HUMAN Uncharacterized protein C4orf36 OS=Homo sapiens GN=C4orf36 PE=2 SV=2	2	1	1	1	1	1	1	1	1	1	1	1	1	1	1	1	1	1	1	1	1	1	1	1	1	1	1	1	6.2	6.2	6.2	12.85	113	113;117	0
CHKA	CHKA	P35790	Metabolic		D6RH05;Q9ULG3	D6RH05;Q9ULG3	1;1	1;1	1;1	Uncharacterized protein KIAA1257	KIAA1257	#N/A	#N/A	>tr|D6RH05|D6RH05_HUMAN HCG20001, isoform CRA_b OS=Homo sapiens GN=KIAA1257 PE=2 SV=1;>sp|Q9ULG3|K1257_HUMAN Uncharacterized protein KIAA1257 OS=Homo sapiens GN=KIAA1257 PE=2 SV=2	2	1	1	1	1	1	0	0	0	1	1	1	1	1	0	0	0	1	1	1	1	1	0	0	0	1	1	1	2.5	2.5	2.5	45.662	400	400;409	1
CHKB	CHKB	Q9Y259	Metabolic		D6RHI0;Q5TZP9;E9PC90;P14635	D6RHI0;Q5TZP9;E9PC90;P14635	2;2;2;2	2;2;2;2	2;2;2;2	G2/mitotic-specific cyclin-B1	CCNB1	#N/A	#N/A	>tr|D6RHI0|D6RHI0_HUMAN G2/mitotic-specific cyclin-B1 (Fragment) OS=Homo sapiens GN=CCNB1 PE=2 SV=1;>tr|Q5TZP9|Q5TZP9_HUMAN Cyclin B1 OS=Homo sapiens GN=CCNB1 PE=2 SV=1;>tr|E9PC90|E9PC90_HUMAN G2/mitotic-specific cyclin-B1 (Fragment) OS=Homo sapiens GN=CCN	4	2	2	2	2	2	2	2	2	2	2	2	2	2	2	2	2	2	2	2	2	2	2	2	2	2	2	2	6.6	6.6	6.6	26.76	244	244;396;401;433	0
CKM	KCRM	P06732	Metabolic		D6RHU5;Q6MZW2	D6RHU5;Q6MZW2	1;1	1;1	1;1	Follistatin-related protein 4	FSTL4	#N/A	#N/A	>tr|D6RHU5|D6RHU5_HUMAN Follistatin-related protein 4 (Fragment) OS=Homo sapiens GN=FSTL4 PE=2 SV=1;>sp|Q6MZW2|FSTL4_HUMAN Follistatin-related protein 4 OS=Homo sapiens GN=FSTL4 PE=2 SV=3	2	1	1	1	0	0	0	0	1	0	0	0	0	0	0	0	1	0	0	0	0	0	0	0	1	0	0	0	5.1	5.1	5.1	17.457	157	157;842	1
CKMT2	KCRS	P17540	Metabolic		D6RJ07	D6RJ07	1	1	1		ZNF346	#N/A	#N/A	>tr|D6RJ07|D6RJ07_HUMAN Zinc finger protein 346 OS=Homo sapiens GN=ZNF346 PE=2 SV=1	1	1	1	1	1	0	1	1	0	0	0	0	1	0	1	1	0	0	0	0	1	0	1	1	0	0	0	0	3.9	3.9	3.9	34.645	310	310	1
DCK	DCK	P27707	Metabolic		H0Y4X3;E1P5S2;G3XAC6;Q14498;Q5QP23;G3V5Z6;Q5QP22;Q5QP21;H0YJJ3;G3XAP0;Q86U06	H0Y4X3;E1P5S2;G3XAC6;Q14498;Q5QP23	4;4;4;4;2;1;1;1;1;1;1	4;4;4;4;2;1;1;1;1;1;1	4;4;4;4;2;1;1;1;1;1;1	RNA-binding protein 39	RBM39	#N/A	#N/A	>tr|H0Y4X3|H0Y4X3_HUMAN RNA-binding protein 39 (Fragment) OS=Homo sapiens GN=RBM39 PE=4 SV=1;>tr|E1P5S2|E1P5S2_HUMAN RNA-binding protein 39 OS=Homo sapiens GN=RBM39 PE=2 SV=1;>tr|G3XAC6|G3XAC6_HUMAN RNA-binding protein 39 OS=Homo sapiens GN=RBM39 PE=4 SV=1	11	4	4	4	1	1	2	2	1	3	3	2	1	1	2	2	1	3	3	2	1	1	2	2	1	3	3	2	16.6	16.6	16.6	36.585	337	337;373;423;530;231;189;193;202;214;269;439	0
DGKQ	DGKQ	P52824	Metabolic		E2QRF9;O75496	E2QRF9;O75496	1;1	1;1	1;1	Geminin	GMNN	#N/A	#N/A	>tr|E2QRF9|E2QRF9_HUMAN Geminin (Fragment) OS=Homo sapiens GN=GMNN PE=2 SV=1;>sp|O75496|GEMI_HUMAN Geminin OS=Homo sapiens GN=GMNN PE=1 SV=1	2	1	1	1	1	1	0	0	1	1	0	0	1	1	0	0	1	1	0	0	1	1	0	0	1	1	0	0	6.1	6.1	6.1	20.539	179	179;209	1
FN3K	FN3K	Q9H479	Metabolic		O60313;E5KLK1;E5KLJ6;E5KLJ9;E5KLJ5;H7C321	O60313;E5KLK1;E5KLJ6;E5KLJ9;E5KLJ5	4;4;4;4;4;1	4;4;4;4;4;1	4;4;4;4;4;1	Dynamin-like 120 kDa protein, mitochondrial;Dynamin-like 120 kDa protein, form S1	OPA1	#N/A	#N/A	>sp|O60313|OPA1_HUMAN Dynamin-like 120 kDa protein, mitochondrial OS=Homo sapiens GN=OPA1 PE=1 SV=3;>tr|E5KLK1|E5KLK1_HUMAN Dynamin-like 120 kDa protein, mitochondrial OS=Homo sapiens GN=OPA1 PE=2 SV=1;>tr|E5KLJ6|E5KLJ6_HUMAN Dynamin-like 120 kDa protein,	6	4	4	4	2	2	1	3	1	2	1	2	2	2	1	3	1	2	1	2	2	2	1	3	1	2	1	2	4.6	4.6	4.6	111.63	960	960;961;978;979;1015;185	0
FN3KRP	KT3K	Q9HA64	Metabolic		E5RFX8;G5E954;H0YBQ5;E5RFK5;P24863;E5RIH8;Q5JV82;E5RI39;J3KP90	E5RFX8;G5E954;H0YBQ5;E5RFK5;P24863;E5RIH8;Q5JV82;E5RI39;J3KP90	2;2;2;2;2;1;1;1;1	2;2;2;2;2;1;1;1;1	2;2;2;2;2;1;1;1;1	Cyclin-C	CCNC	#N/A	#N/A	>tr|E5RFX8|E5RFX8_HUMAN Cyclin-C (Fragment) OS=Homo sapiens GN=CCNC PE=2 SV=1;>tr|G5E954|G5E954_HUMAN Cyclin C, isoform CRA_c OS=Homo sapiens GN=CCNC PE=2 SV=1;>tr|H0YBQ5|H0YBQ5_HUMAN Cyclin-C (Fragment) OS=Homo sapiens GN=CCNC PE=2 SV=1;>tr|E5RFK5|E5RFK5_	9	2	2	2	2	1	1	1	2	1	2	1	2	1	1	1	2	1	2	1	2	1	1	1	2	1	2	1	11.1	11.1	11.1	19.13	162	162;202;228;282;283;114;143;192;282	0
FUK	FUK	Q8N0W3	Metabolic		E5RHX9;E5RGD6;E5RFN5;Q330K2	E5RHX9;E5RGD6;E5RFN5;Q330K2	1;1;1;1	1;1;1;1	1;1;1;1	NADH dehydrogenase (ubiquinone) complex I, assembly factor 6	NDUFAF6	#N/A	#N/A	>tr|E5RHX9|E5RHX9_HUMAN NADH dehydrogenase (ubiquinone) complex I, assembly factor 6 (Fragment) OS=Homo sapiens GN=NDUFAF6 PE=2 SV=1;>tr|E5RGD6|E5RGD6_HUMAN NADH dehydrogenase (ubiquinone) complex I, assembly factor 6 (Fragment) OS=Homo sapiens GN=NDUFAF6	4	1	1	1	1	1	1	0	0	1	0	0	1	1	1	0	0	1	0	0	1	1	1	0	0	1	0	0	10.5	10.5	10.5	11.361	95	95;103;133;333	1
GALK1	GALK1	P51570	Metabolic		E5RK27;E5RFP6;E5RJN6;E5RHZ6;Q9Y277;F5H740	E5RK27;E5RFP6;E5RJN6;E5RHZ6;Q9Y277;F5H740	1;1;1;1;1;1	1;1;1;1;1;1	1;1;1;1;1;1	Voltage-dependent anion-selective channel protein 3	VDAC3	#N/A	#N/A	>tr|E5RK27|E5RK27_HUMAN Voltage-dependent anion-selective channel protein 3 (Fragment) OS=Homo sapiens GN=VDAC3 PE=2 SV=1;>tr|E5RFP6|E5RFP6_HUMAN Voltage-dependent anion-selective channel protein 3 OS=Homo sapiens GN=VDAC3 PE=2 SV=1;>tr|E5RJN6|E5RJN6_HUMAN	6	1	1	1	1	1	1	1	1	1	1	1	1	1	1	1	1	1	1	1	1	1	1	1	1	1	1	1	12	12	12	11.854	108	108;134;159;165;283;284	0
GK	GLPK	Q64516	Metabolic		E5RGH2;H0YAV9;Q9UIV1	E5RGH2;H0YAV9;Q9UIV1	1;1;1	1;1;1	1;1;1	CCR4-NOT transcription complex subunit 7	CNOT7	#N/A	#N/A	>tr|E5RGH2|E5RGH2_HUMAN CCR4-NOT transcription complex subunit 7 (Fragment) OS=Homo sapiens GN=CNOT7 PE=2 SV=1;>tr|H0YAV9|H0YAV9_HUMAN CCR4-NOT transcription complex subunit 7 (Fragment) OS=Homo sapiens GN=CNOT7 PE=4 SV=1;>sp|Q9UIV1|CNOT7_HUMAN CCR4-NOT tr	3	1	1	1	0	0	0	1	1	1	0	0	0	0	0	1	1	1	0	0	0	0	0	1	1	1	0	0	10.9	10.9	10.9	17.034	147	147;208;285	0
GYK	GLPK	P32189	Metabolic		E5RGX5;Q93045	E5RGX5;Q93045	1;1	1;1	1;1	Stathmin;Stathmin-2	STMN2	#N/A	#N/A	>tr|E5RGX5|E5RGX5_HUMAN Stathmin OS=Homo sapiens GN=STMN2 PE=2 SV=1;>sp|Q93045|STMN2_HUMAN Stathmin-2 OS=Homo sapiens GN=STMN2 PE=1 SV=3	2	1	1	1	1	1	1	1	1	1	1	1	1	1	1	1	1	1	1	1	1	1	1	1	1	1	1	1	6	6	6	19.574	168	168;179	0
HK1	HXK1	P19367	Metabolic		E5RHG8;Q15369;R4GMY8	E5RHG8;Q15369;R4GMY8	4;4;3	4;4;3	4;4;3	Transcription elongation factor B polypeptide 1	TCEB1	#N/A	#N/A	>tr|E5RHG8|E5RHG8_HUMAN Transcription elongation factor B polypeptide 1 (Fragment) OS=Homo sapiens GN=TCEB1 PE=2 SV=1;>sp|Q15369|ELOC_HUMAN Transcription elongation factor B polypeptide 1 OS=Homo sapiens GN=TCEB1 PE=1 SV=1;>tr|R4GMY8|R4GMY8_HUMAN Transcrip	3	4	4	4	3	2	3	3	3	3	3	2	3	2	3	3	3	3	3	2	3	2	3	3	3	3	3	2	62.9	62.9	62.9	9.9601	89	89;112;65	0
HK2	HXK2	P52789	Metabolic		E5RHW4;O94905;E5RJ09	E5RHW4;O94905	5;5;2	5;5;2	3;3;2	Erlin-2	ERLIN2	#N/A	#N/A	>tr|E5RHW4|E5RHW4_HUMAN Erlin-2 (Fragment) OS=Homo sapiens GN=ERLIN2 PE=2 SV=1;>sp|O94905|ERLN2_HUMAN Erlin-2 OS=Homo sapiens GN=ERLIN2 PE=1 SV=1	3	5	5	3	4	4	3	4	4	4	3	3	4	4	3	4	4	4	3	3	2	3	2	3	2	2	2	2	16.3	16.3	9.2	37.725	338	338;339;197	0
HYKK	HYKK	A2RU49	Metabolic		E5RI99;P62888;E5RJH3	E5RI99;P62888	5;5;2	5;5;2	5;5;2	60S ribosomal protein L30	RPL30	#N/A	#N/A	>tr|E5RI99|E5RI99_HUMAN 60S ribosomal protein L30 (Fragment) OS=Homo sapiens GN=RPL30 PE=2 SV=1;>sp|P62888|RL30_HUMAN 60S ribosomal protein L30 OS=Homo sapiens GN=RPL30 PE=1 SV=2	3	5	5	5	5	4	4	3	4	3	3	3	5	4	4	3	4	3	3	3	5	4	4	3	4	3	3	3	57.9	57.9	57.9	12.656	114	114;115;56	0
IP6K1	IP6K1	Q92551	Metabolic		E5RIE8;O43513	E5RIE8;O43513	1;1	1;1	1;1	Mediator of RNA polymerase II transcription subunit 7	MED7	#N/A	#N/A	>tr|E5RIE8|E5RIE8_HUMAN Mediator of RNA polymerase II transcription subunit 7 (Fragment) OS=Homo sapiens GN=MED7 PE=2 SV=1;>sp|O43513|MED7_HUMAN Mediator of RNA polymerase II transcription subunit 7 OS=Homo sapiens GN=MED7 PE=1 SV=1	2	1	1	1	1	1	1	1	1	1	0	0	1	1	1	1	1	1	0	0	1	1	1	1	1	1	0	0	10.3	10.3	10.3	22.842	195	195;233	0.00094697
IP6K2	IP6K2	Q9UHH9	Metabolic		E5RIN3	E5RIN3	1	1	1		ANXA13	#N/A	#N/A	>tr|E5RIN3|E5RIN3_HUMAN Annexin A13 (Fragment) OS=Homo sapiens GN=ANXA13 PE=2 SV=1	1	1	1	1	0	0	0	1	0	1	0	1	0	0	0	1	0	1	0	1	0	0	0	1	0	1	0	1	13.3	13.3	13.3	12.712	113	113	1
IP6K3	IP6K3	Q96PC2	Metabolic		J3KTJ8;J3QRI7;J3QQQ9;J3QQV1;E5RIT6;J3QRC4;Q9UNX3;P61254;E5RHH1;J3KS10;J3KSS0	J3KTJ8;J3QRI7;J3QQQ9;J3QQV1;E5RIT6;J3QRC4;Q9UNX3;P61254	3;3;3;3;3;3;3;3;1;1;1	3;3;3;3;3;3;3;3;1;1;1	3;3;3;3;3;3;3;3;1;1;1	60S ribosomal protein L26-like 1;60S ribosomal protein L26	RPL26;KRBA2;RPL26L1	#N/A	#N/A	>tr|J3KTJ8|J3KTJ8_HUMAN 60S ribosomal protein L26 (Fragment) OS=Homo sapiens GN=RPL26 PE=2 SV=1;>tr|J3QRI7|J3QRI7_HUMAN 60S ribosomal protein L26 (Fragment) OS=Homo sapiens GN=RPL26 PE=2 SV=1;>tr|J3QQQ9|J3QQQ9_HUMAN KRAB-A domain-containing protein 2 OS=Ho	11	3	3	3	0	1	1	2	0	1	1	1	0	1	1	2	0	1	1	1	0	1	1	2	0	1	1	1	23.7	23.7	23.7	11.597	97	97;107;107;110;128;135;145;145;39;63;63	0
IPMK	IPMK	Q89FU5	Metabolic		E5RJ68;O00203;Q13367;B7ZKS0	E5RJ68;O00203	5;5;1;1	5;5;1;1	4;4;0;0	AP-3 complex subunit beta-1	AP3B1	#N/A	#N/A	>tr|E5RJ68|E5RJ68_HUMAN AP-3 complex subunit beta-1 OS=Homo sapiens GN=AP3B1 PE=2 SV=1;>sp|O00203|AP3B1_HUMAN AP-3 complex subunit beta-1 OS=Homo sapiens GN=AP3B1 PE=1 SV=3	4	5	5	4	1	2	3	3	0	2	4	3	1	2	3	3	0	2	4	3	1	1	3	3	0	2	4	3	4.8	4.8	4	116.19	1045	1045;1094;1082;1101	0
KHK	KHK	P50053	Metabolic		P63208;E5RJR5	P63208;E5RJR5	1;1	1;1	1;1	S-phase kinase-associated protein 1	SKP1	#N/A	#N/A	>sp|P63208|SKP1_HUMAN S-phase kinase-associated protein 1 OS=Homo sapiens GN=SKP1 PE=1 SV=2;>tr|E5RJR5|E5RJR5_HUMAN S-phase kinase-associated protein 1 OS=Homo sapiens GN=SKP1 PE=2 SV=1	2	1	1	1	1	1	1	1	1	0	0	0	1	1	1	1	1	0	0	0	1	1	1	1	1	0	0	0	7.4	7.4	7.4	18.658	163	163;163	0
NME1	NDKA	P15531	Metabolic		E7EMH5;E7EPL4;H3BNZ1;J3KNK7;Q6P996;H3BND4	E7EMH5;E7EPL4;H3BNZ1;J3KNK7;Q6P996;H3BND4	2;2;2;2;2;2	2;2;2;2;2;2	2;2;2;2;2;2	Pyridoxal-dependent decarboxylase domain-containing protein 1	PDXDC1	#N/A	#N/A	>tr|E7EMH5|E7EMH5_HUMAN Pyridoxal-dependent decarboxylase domain-containing protein 1 OS=Homo sapiens GN=PDXDC1 PE=2 SV=1;>tr|E7EPL4|E7EPL4_HUMAN Pyridoxal-dependent decarboxylase domain-containing protein 1 OS=Homo sapiens GN=PDXDC1 PE=2 SV=1;>tr|H3BNZ1|H	6	2	2	2	0	1	2	1	1	0	1	1	0	1	2	1	1	0	1	1	0	1	2	1	1	0	1	1	2.6	2.6	2.6	76.546	697	697;760;761;773;788;806	0.007286
NME2	NDKB	P22392	Metabolic		E7EMX7;Q9P0K7;D6RB25;D6RBW6;D6RB27;D6R9G4;D6RBY4;D6REL2;D6R9G6;D6RF74;D6RE17	E7EMX7;Q9P0K7	6;6;1;1;1;1;1;1;1;1;1	6;6;1;1;1;1;1;1;1;1;1	6;6;1;1;1;1;1;1;1;1;1	Ankycorbin	RAI14	#N/A	#N/A	>tr|E7EMX7|E7EMX7_HUMAN Ankycorbin OS=Homo sapiens GN=RAI14 PE=2 SV=1;>sp|Q9P0K7|RAI14_HUMAN Ankycorbin OS=Homo sapiens GN=RAI14 PE=1 SV=2	11	6	6	6	4	6	5	6	5	5	6	6	4	6	5	6	5	5	6	6	4	6	5	6	5	5	6	6	5.8	5.8	5.8	109.16	973	973;980;56;66;104;107;114;125;126;139;150	0
NME3	NDK3	Q13232	Metabolic		H3BTZ2;E7EN07;P37023;G3V1W8	H3BTZ2;E7EN07;P37023;G3V1W8	1;1;1;1	1;1;1;1	1;1;1;1	Serine/threonine-protein kinase receptor R3	ACVRL1	TKL	ACVL1	>tr|H3BTZ2|H3BTZ2_HUMAN Serine/threonine-protein kinase receptor R3 (Fragment) OS=Homo sapiens GN=ACVRL1 PE=4 SV=1;>tr|E7EN07|E7EN07_HUMAN Serine/threonine-protein kinase receptor R3 OS=Homo sapiens GN=ACVRL1 PE=2 SV=1;>sp|P37023|ACVL1_HUMAN Serine/threoni	4	1	1	1	1	0	1	0	0	0	0	1	1	0	1	0	0	0	0	1	1	0	1	0	0	0	0	1	8.6	8.6	8.6	18.386	163	163;329;503;517	0
NME4	NDKM	O00746	Metabolic		E7EN19	E7EN19	20	20	0		MAP4K4	STE	M4K4	>tr|E7EN19|E7EN19_HUMAN Mitogen-activated protein kinase kinase kinase kinase 4 OS=Homo sapiens GN=MAP4K4 PE=2 SV=1	1	20	20	0	14	15	15	16	18	17	17	17	14	15	15	16	18	17	17	17	0	0	0	0	0	0	0	0	16.4	16.4	0	144.92	1272	1272	0
NME5	NDK5	P56597	Metabolic		Q5JV20;F8WAI0;H0Y326;H0Y325;E7ENN3;E9PEL9;Q8NF91	Q5JV20;F8WAI0;H0Y326;H0Y325;E7ENN3;E9PEL9;Q8NF91	1;1;1;1;1;1;1	1;1;1;1;1;1;1	1;1;1;1;1;1;1	Nesprin-1	SYNE1	#N/A	#N/A	>tr|Q5JV20|Q5JV20_HUMAN Nesprin-1 OS=Homo sapiens GN=SYNE1 PE=2 SV=1;>tr|F8WAI0|F8WAI0_HUMAN Nesprin-1 OS=Homo sapiens GN=SYNE1 PE=2 SV=1;>tr|H0Y326|H0Y326_HUMAN Nesprin-1 (Fragment) OS=Homo sapiens GN=SYNE1 PE=2 SV=1;>tr|H0Y325|H0Y325_HUMAN Nesprin-1 (Fra	7	1	1	1	1	0	0	1	0	1	0	1	1	0	0	1	0	1	0	1	1	0	0	1	0	1	0	1	1.8	1.8	1.8	108.85	952	952;975;1355;1654;8409;8749;8797	0.0097087
NME6	NDK6	O75414	Metabolic		E7ENT7;Q9BQ16	E7ENT7;Q9BQ16	1;1	1;1	1;1	Testican-3	SPOCK3	#N/A	#N/A	>tr|E7ENT7|E7ENT7_HUMAN Testican-3 (Fragment) OS=Homo sapiens GN=SPOCK3 PE=2 SV=1;>sp|Q9BQ16|TICN3_HUMAN Testican-3 OS=Homo sapiens GN=SPOCK3 PE=1 SV=2	2	1	1	1	1	0	0	0	0	0	0	0	1	0	0	0	0	0	0	0	1	0	0	0	0	0	0	0	6.4	6.4	6.4	19.718	173	173;436	1
NME7	NDK7	Q9Y5B8	Metabolic		E7EPB3;P50914	E7EPB3;P50914	1;1	1;1	1;1	60S ribosomal protein L14	RPL14	#N/A	#N/A	>tr|E7EPB3|E7EPB3_HUMAN 60S ribosomal protein L14 OS=Homo sapiens GN=RPL14 PE=2 SV=1;>sp|P50914|RL14_HUMAN 60S ribosomal protein L14 OS=Homo sapiens GN=RPL14 PE=1 SV=4	2	1	1	1	1	1	0	1	1	1	1	0	1	1	0	1	1	1	1	0	1	1	0	1	1	1	1	0	9.7	9.7	9.7	14.558	124	124;215	0
PCK2	PCKGM	Q16822	Metabolic		E7EPE6;Q13237;B7ZA25	E7EPE6;Q13237	5;5;2	4;4;1	4;4;1	cGMP-dependent protein kinase;cGMP-dependent protein kinase 2	PRKG2	AGC	KGP2	>tr|E7EPE6|E7EPE6_HUMAN cGMP-dependent protein kinase OS=Homo sapiens GN=PRKG2 PE=2 SV=1;>sp|Q13237|KGP2_HUMAN cGMP-dependent protein kinase 2 OS=Homo sapiens GN=PRKG2 PE=1 SV=1	3	5	4	4	2	4	1	4	2	5	2	3	2	3	0	3	2	4	1	2	2	3	0	3	2	4	1	2	7.1	6.3	6.3	84.397	733	733;762;342	0
PDXK	PDXK	O00764	Metabolic		G3V1Q4;E7ES33;E7EPK1;Q16181;Q5JXL7;H0Y3Y4;H0YFF6;F5GZE5;Q6ZU15	G3V1Q4;E7ES33;E7EPK1;Q16181;Q5JXL7;H0Y3Y4;H0YFF6	4;4;4;4;2;2;2;1;1	4;4;4;4;2;2;2;1;1	4;4;4;4;2;2;2;1;1	Septin-7	SEPT7;DKFZp586I031	#N/A	#N/A	>tr|G3V1Q4|G3V1Q4_HUMAN Septin 7, isoform CRA_a OS=Homo sapiens GN=SEPT7 PE=2 SV=1;>tr|E7ES33|E7ES33_HUMAN Septin-7 OS=Homo sapiens GN=SEPT7 PE=2 SV=2;>tr|E7EPK1|E7EPK1_HUMAN Septin-7 OS=Homo sapiens GN=SEPT7 PE=2 SV=1;>sp|Q16181|SEPT7_HUMAN Septin-7 OS=Ho	9	4	4	4	0	4	4	2	3	2	2	3	0	4	4	2	3	2	2	3	0	4	4	2	3	2	2	3	10.4	10.4	10.4	44.842	384	384;436;436;437;88;373;381;235;432	0
PFKL	K6PL	P17858	Metabolic		H7C3L4;E7EQA9;Q92844	H7C3L4;E7EQA9;Q92844	2;2;2	2;2;2	2;2;2	TRAF family member-associated NF-kappa-B activator	TANK	#N/A	#N/A	>tr|H7C3L4|H7C3L4_HUMAN TRAF family member-associated NF-kappa-B activator (Fragment) OS=Homo sapiens GN=TANK PE=2 SV=1;>tr|E7EQA9|E7EQA9_HUMAN TRAF family member-associated NF-kappa-B activator OS=Homo sapiens GN=TANK PE=2 SV=1;>sp|Q92844|TANK_HUMAN TRAF	3	2	2	2	1	1	1	2	1	1	1	2	1	1	1	2	1	1	1	2	1	1	1	2	1	1	1	2	8	8	8	30.643	275	275;408;425	0
PFKM	K6PF	P08237	Metabolic		E7EX53;E7EQV9;P61313;E7ERA2;E7ENU7	E7EX53;E7EQV9;P61313;E7ERA2;E7ENU7	2;2;2;1;1	2;2;2;1;1	2;2;2;1;1	Ribosomal protein L15;60S ribosomal protein L15	RPL15	#N/A	#N/A	>tr|E7EX53|E7EX53_HUMAN Ribosomal protein L15 (Fragment) OS=Homo sapiens GN=RPL15 PE=2 SV=1;>tr|E7EQV9|E7EQV9_HUMAN Ribosomal protein L15 (Fragment) OS=Homo sapiens GN=RPL15 PE=2 SV=1;>sp|P61313|RL15_HUMAN 60S ribosomal protein L15 OS=Homo sapiens GN=RPL15	5	2	2	2	2	2	2	2	2	2	1	1	2	2	2	2	2	2	1	1	2	2	2	2	2	2	1	1	12	12	12	15.722	133	133;174;204;59;175	0
PFKP	K6PP	Q01813	Metabolic		H0YC80;E7ER68;Q658Y4	H0YC80;E7ER68;Q658Y4	1;1;1	1;1;1	1;1;1	Protein FAM91A1	FAM91A1	#N/A	#N/A	>tr|H0YC80|H0YC80_HUMAN Protein FAM91A1 (Fragment) OS=Homo sapiens GN=FAM91A1 PE=2 SV=1;>tr|E7ER68|E7ER68_HUMAN Protein FAM91A1 OS=Homo sapiens GN=FAM91A1 PE=2 SV=1;>sp|Q658Y4|F91A1_HUMAN Protein FAM91A1 OS=Homo sapiens GN=FAM91A1 PE=1 SV=3	3	1	1	1	0	0	0	0	0	1	0	0	0	0	0	0	0	1	0	0	0	0	0	0	0	1	0	0	21.7	21.7	21.7	6.879	60	60;789;838	1
PGK1	PGK1	P09411	Metabolic		E7ERI3;G3XAN9;P26639	E7ERI3;G3XAN9;P26639	1;1;1	1;1;1	1;1;1	Threonine--tRNA ligase, cytoplasmic	TARS	#N/A	#N/A	>tr|E7ERI3|E7ERI3_HUMAN Threonine--tRNA ligase, cytoplasmic OS=Homo sapiens GN=TARS PE=2 SV=1;>tr|G3XAN9|G3XAN9_HUMAN Threonine--tRNA ligase, cytoplasmic OS=Homo sapiens GN=TARS PE=3 SV=1;>sp|P26639|SYTC_HUMAN Threonine--tRNA ligase, cytoplasmic OS=Homo sa	3	1	1	1	0	0	0	0	0	1	0	0	0	0	0	0	0	1	0	0	0	0	0	0	0	1	0	0	1.7	1.7	1.7	70.376	602	602;619;723	0.00095969
PGK2	PGK2	P07205	Metabolic		E7ERJ7;P11940;E7EQV3;H0YAR2;H0YBN4;Q9H361;H0YAP2;H0YB86;Q4VXU2;E5RH24;E5RJB9;Q4VY17;E5RGC4;E5RFD8;E5RHG7;E5RGH3;H0YEQ8;B1ANR1;H0YCC8;Q5JQF8	E7ERJ7;P11940;E7EQV3;H0YAR2	9;9;8;7;4;4;3;3;3;2;2;2;1;1;1;1;1;1;1;1	9;9;8;7;4;4;3;3;3;2;2;2;1;1;1;1;1;1;1;1	6;6;5;5;2;3;3;2;2;1;1;2;1;1;1;0;0;0;0;1	Polyadenylate-binding protein 1	PABPC1	#N/A	#N/A	>tr|E7ERJ7|E7ERJ7_HUMAN Polyadenylate-binding protein 1 OS=Homo sapiens GN=PABPC1 PE=2 SV=1;>sp|P11940|PABP1_HUMAN Polyadenylate-binding protein 1 OS=Homo sapiens GN=PABPC1 PE=1 SV=2;>tr|E7EQV3|E7EQV3_HUMAN Polyadenylate-binding protein 1 OS=Homo sapiens G	20	9	9	6	7	5	7	5	8	9	7	6	7	5	7	5	8	9	7	6	4	4	5	4	5	6	5	4	15.1	15.1	10.4	67.138	604	604;636;591;284;175;631;131;165;614;118;129;330;43;61;75;108;112;129;197;200	0
PIK3C3	PK3C3	Q8NEB9	Metabolic		E7ERL6;Q6P0Q8	E7ERL6;Q6P0Q8	11;11	7;7	7;7	Microtubule-associated serine/threonine-protein kinase 2	MAST2	AGC	MAST2	>tr|E7ERL6|E7ERL6_HUMAN Microtubule-associated serine/threonine-protein kinase 2 OS=Homo sapiens GN=MAST2 PE=2 SV=1;>sp|Q6P0Q8|MAST2_HUMAN Microtubule-associated serine/threonine-protein kinase 2 OS=Homo sapiens GN=MAST2 PE=1 SV=2	2	11	7	7	8	7	8	7	10	7	8	8	4	4	5	5	6	4	4	5	4	4	5	5	6	4	4	5	9	5.7	5.7	176.13	1608	1608;1798	0
PIKFYVE	FYV1	Q9Y2I7	Metabolic		Q8IYN9;H0YBP1;Q05397;E7ESA6;J3QT16;E9PEI4;H0YBZ1;B4DWJ1;H0YB99;E5RHD8;E5RGA6;E5RHK7;E5RFW9;E5RJQ2;E5RG80;E5RG86;E5RI03;E5RH01;E5RG66;E5RI72;E5RJP0;E5RH08;E5RIK4;E5RG54;E5RH48;H0YB33	Q8IYN9;H0YBP1;Q05397;E7ESA6;J3QT16;E9PEI4;H0YBZ1	34;34;34;34;33;21;21;13;6;5;5;4;4;4;4;3;3;2;2;2;2;1;1;1;1;1	34;34;34;34;33;21;21;13;6;5;5;4;4;4;4;3;3;2;2;2;2;1;1;1;1;1	13;13;13;13;13;0;0;0;6;0;5;0;4;0;0;3;0;2;2;2;2;1;1;1;1;1	Focal adhesion kinase 1	PTK2	TK	FAK1	>tr|Q8IYN9|Q8IYN9_HUMAN Focal adhesion kinase 1 OS=Homo sapiens GN=PTK2 PE=2 SV=1;>tr|H0YBP1|H0YBP1_HUMAN Focal adhesion kinase 1 (Fragment) OS=Homo sapiens GN=PTK2 PE=4 SV=1;>sp|Q05397|FAK1_HUMAN Focal adhesion kinase 1 OS=Homo sapiens GN=PTK2 PE=1 SV=2;>	26	34	34	13	30	32	29	32	32	30	31	29	30	32	29	32	32	30	31	29	11	12	10	12	12	10	11	11	35.4	35.4	14.9	114.25	1006	1006;1017;1052;1096;1065;680;753;362;319;115;156;67;121;132;133;59;120;117;119;120;122;51;65;66;107;128	0
PIP4K2A	PI42A	P48426	Metabolic		E7ESL9	E7ESL9	1	1	1		AGAP3	#N/A	#N/A	>tr|E7ESL9|E7ESL9_HUMAN Arf-GAP with GTPase, ANK repeat and PH domain-containing protein 3 OS=Homo sapiens GN=AGAP3 PE=2 SV=1	1	1	1	1	0	1	1	1	0	0	1	1	0	1	1	1	0	0	1	1	0	1	1	1	0	0	1	1	2.3	2.3	2.3	61.785	576	576	1
PIP4K2B	PI42B	P78356	Metabolic		E7ESW8;O95255	E7ESW8;O95255	1;1	1;1	1;1	Multidrug resistance-associated protein 6	ABCC6	#N/A	#N/A	>tr|E7ESW8|E7ESW8_HUMAN Multidrug resistance-associated protein 6 OS=Homo sapiens GN=ABCC6 PE=2 SV=1;>sp|O95255|MRP6_HUMAN Multidrug resistance-associated protein 6 OS=Homo sapiens GN=ABCC6 PE=1 SV=2	2	1	1	1	0	0	0	0	0	0	0	1	0	0	0	0	0	0	0	1	0	0	0	0	0	0	0	1	1.1	1.1	1.1	95.876	871	871;1503	1
PIP4K2C	PI42C	Q8TBX8	Metabolic		E7ETK0;P62847	E7ETK0;P62847	2;2	2;2	2;2	40S ribosomal protein S24	RPS24	#N/A	#N/A	>tr|E7ETK0|E7ETK0_HUMAN 40S ribosomal protein S24 OS=Homo sapiens GN=RPS24 PE=2 SV=1;>sp|P62847|RS24_HUMAN 40S ribosomal protein S24 OS=Homo sapiens GN=RPS24 PE=1 SV=1	2	2	2	2	2	2	2	2	2	2	2	2	2	2	2	2	2	2	2	2	2	2	2	2	2	2	2	2	14.5	14.5	14.5	15.197	131	131;133	0
PIP5K1A	PI51A	Q99755	Metabolic		E7ETM0	E7ETM0	11	1	1		CSNK1A1	CK1	KC1A	>tr|E7ETM0|E7ETM0_HUMAN Casein kinase I isoform alpha OS=Homo sapiens GN=CSNK1A1 PE=2 SV=1	1	11	1	1	8	8	8	8	10	10	9	8	0	0	0	0	0	1	1	1	0	0	0	0	0	1	1	1	48.1	3	3	30.763	264	264	1
PIP5K1B	PI51B	O14986	Metabolic		P60953;E7ETU3	P60953;E7ETU3	3;3	3;3	3;3	Cell division control protein 42 homolog	CDC42	#N/A	#N/A	>sp|P60953|CDC42_HUMAN Cell division control protein 42 homolog OS=Homo sapiens GN=CDC42 PE=1 SV=2;>tr|E7ETU3|E7ETU3_HUMAN Cell division control protein 42 homolog OS=Homo sapiens GN=CDC42 PE=2 SV=1	2	3	3	3	3	3	3	3	3	3	3	3	3	3	3	3	3	3	3	3	3	3	3	3	3	3	3	3	19.9	19.9	19.9	21.258	191	191;233	0
PIP5K1C	PI51C	O60331	Metabolic		E7EU96;P68400;P12532;P17540	E7EU96;P68400	18;18;1;1	18;18;1;1	3;3;0;0	Casein kinase II subunit alpha	CSNK2A1	Other	CSK21	>tr|E7EU96|E7EU96_HUMAN Casein kinase II subunit alpha OS=Homo sapiens GN=CSNK2A1 PE=2 SV=1;>sp|P68400|CSK21_HUMAN Casein kinase II subunit alpha OS=Homo sapiens GN=CSNK2A1 PE=1 SV=1	4	18	18	3	16	13	13	18	15	14	14	13	16	13	13	18	15	14	14	13	2	2	2	3	2	2	2	2	54	54	9.4	45.31	385	385;391;417;419	0
PKM	KPYM	P14618	Metabolic		F5GYC1;P28288;E7EUE1	F5GYC1;P28288;E7EUE1	1;1;1	1;1;1	1;1;1	ATP-binding cassette sub-family D member 3	ABCD3	#N/A	#N/A	>tr|F5GYC1|F5GYC1_HUMAN ATP-binding cassette sub-family D member 3 OS=Homo sapiens GN=ABCD3 PE=2 SV=1;>sp|P28288|ABCD3_HUMAN ATP-binding cassette sub-family D member 3 OS=Homo sapiens GN=ABCD3 PE=1 SV=1;>tr|E7EUE1|E7EUE1_HUMAN ATP-binding cassette sub-fami	3	1	1	1	1	1	0	1	1	1	0	0	1	1	0	1	1	1	0	0	1	1	0	1	1	1	0	0	2.4	2.4	2.4	67.315	586	586;659;683	0
PPIP5K1	VIP1	Q6PFW1	Metabolic		E7EX73;E9PGM1;E7EUU4;Q04637;C9J6B6;C9JF13;C9J2Z7;C9K073;F8WCF2;C9JHW9;H7C0V6;H7C044	E7EX73;E9PGM1;E7EUU4;Q04637;C9J6B6;C9JF13;C9J2Z7;C9K073	7;7;7;7;5;5;4;4;1;1;1;1	7;7;7;7;5;5;4;4;1;1;1;1	7;7;7;7;5;5;4;4;1;1;1;1	Eukaryotic translation initiation factor 4 gamma 1	EIF4G1	#N/A	#N/A	>tr|E7EX73|E7EX73_HUMAN Eukaryotic translation initiation factor 4 gamma 1 OS=Homo sapiens GN=EIF4G1 PE=2 SV=1;>tr|E9PGM1|E9PGM1_HUMAN Eukaryotic translation initiation factor 4 gamma 1 OS=Homo sapiens GN=EIF4G1 PE=2 SV=1;>tr|E7EUU4|E7EUU4_HUMAN Eukaryotic	12	7	7	7	5	4	4	6	6	5	4	6	5	4	4	6	6	5	4	6	5	4	4	6	6	5	4	6	6.1	6.1	6.1	158.64	1436	1436;1513;1560;1599;757;903;834;869;50;160;180;226	0
PPIP5K2	VIP2	O43314	Metabolic		H0YM23;E7EUV3;O75179	H0YM23;E7EUV3;O75179	1;1;1	1;1;1	1;1;1	Ankyrin repeat domain-containing protein 17	ANKRD17	#N/A	#N/A	>tr|H0YM23|H0YM23_HUMAN Ankyrin repeat domain-containing protein 17 (Fragment) OS=Homo sapiens GN=ANKRD17 PE=4 SV=1;>tr|E7EUV3|E7EUV3_HUMAN Ankyrin repeat domain-containing protein 17 OS=Homo sapiens GN=ANKRD17 PE=2 SV=1;>sp|O75179|ANR17_HUMAN Ankyrin repe	3	1	1	1	0	0	1	0	0	0	1	0	0	0	1	0	0	0	1	0	0	0	1	0	0	0	1	0	0.5	0.5	0.5	263.25	2487	2487;2490;2603	0
TK2	KITM	O00142	Metabolic		E7EUY0;P78527;F5GX40	E7EUY0;P78527	5;5;1	5;5;1	5;5;1	DNA-dependent protein kinase catalytic subunit	PRKDC	Atypical	PRKDC	>tr|E7EUY0|E7EUY0_HUMAN DNA-dependent protein kinase catalytic subunit OS=Homo sapiens GN=PRKDC PE=2 SV=1;>sp|P78527|PRKDC_HUMAN DNA-dependent protein kinase catalytic subunit OS=Homo sapiens GN=PRKDC PE=1 SV=3	3	5	5	5	5	4	4	4	4	4	4	4	5	4	4	4	4	4	4	4	5	4	4	4	4	4	4	4	1.2	1.2	1.2	465.38	4096	4096;4128;70	0
NEK1	NEK1	Q96PY6	NEK		E7EW84;Q8TAG9;F2Z2Q3;F2Z3K0	E7EW84;Q8TAG9;F2Z2Q3;F2Z3K0	4;4;4;3	2;2;2;2	2;2;2;2	Exocyst complex component 6	EXOC6	#N/A	#N/A	>tr|E7EW84|E7EW84_HUMAN Exocyst complex component 6 OS=Homo sapiens GN=EXOC6 PE=2 SV=1;>sp|Q8TAG9|EXOC6_HUMAN Exocyst complex component 6 OS=Homo sapiens GN=EXOC6 PE=1 SV=3;>tr|F2Z2Q3|F2Z2Q3_HUMAN Exocyst complex component 6 OS=Homo sapiens GN=EXOC6 PE=2 S	4	4	2	2	1	1	3	3	0	2	3	3	0	0	2	1	0	0	1	2	0	0	2	1	0	0	1	2	5	2.9	2.9	81.851	701	701;804;820;404	0
NEK10	NEK10	Q6ZWH5	NEK		E7EWE5;P51659;E7EPL9;G5E9S2;E7ET17;E7ER27	E7EWE5;P51659;E7EPL9;G5E9S2;E7ET17	5;5;3;3;3;2	5;5;3;3;3;2	5;5;3;3;3;2	Peroxisomal multifunctional enzyme type 2;(3R)-hydroxyacyl-CoA dehydrogenase;Enoyl-CoA hydratase 2	HSD17B4	#N/A	#N/A	>tr|E7EWE5|E7EWE5_HUMAN Peroxisomal multifunctional enzyme type 2 OS=Homo sapiens GN=HSD17B4 PE=2 SV=1;>sp|P51659|DHB4_HUMAN Peroxisomal multifunctional enzyme type 2 OS=Homo sapiens GN=HSD17B4 PE=1 SV=3;>tr|E7EPL9|E7EPL9_HUMAN Peroxisomal multifunctional	6	5	5	5	2	3	2	3	4	5	4	4	2	3	2	3	4	5	4	4	2	3	2	3	4	5	4	4	9.4	9.4	9.4	77.586	712	712;736;474;596;599;500	0
NEK11	NEK11	Q8NG66	NEK		E7EWI5;Q6ZN16	E7EWI5;Q6ZN16	7;7	4;4	4;4	Mitogen-activated protein kinase kinase kinase 15	MAP3K15	STE	M3K15	>tr|E7EWI5|E7EWI5_HUMAN Mitogen-activated protein kinase kinase kinase 15 OS=Homo sapiens GN=MAP3K15 PE=2 SV=1;>sp|Q6ZN16|M3K15_HUMAN Mitogen-activated protein kinase kinase kinase 15 OS=Homo sapiens GN=MAP3K15 PE=1 SV=2	2	7	4	4	6	5	6	7	6	6	6	6	3	3	3	4	3	4	3	3	3	3	3	4	3	4	3	3	7.4	4.7	4.7	130.69	1145	1145;1313	0
NEK2	NEK2	P51955	NEK		H0Y3R4;Q9C0A6;E7EWN3	H0Y3R4;Q9C0A6;E7EWN3	1;1;1	1;1;1	1;1;1	SET domain-containing protein 5	SETD5	#N/A	#N/A	>tr|H0Y3R4|H0Y3R4_HUMAN SET domain-containing protein 5 (Fragment) OS=Homo sapiens GN=SETD5 PE=4 SV=1;>sp|Q9C0A6|SETD5_HUMAN SET domain-containing protein 5 OS=Homo sapiens GN=SETD5 PE=1 SV=2;>tr|E7EWN3|E7EWN3_HUMAN SET domain-containing protein 5 OS=Homo	3	1	1	1	0	0	0	0	0	0	1	0	0	0	0	0	0	0	1	0	0	0	0	0	0	0	1	0	1.4	1.4	1.4	99.71	911	911;1442;1461	1
NEK3	NEK3	P51956	NEK		E7EX41;F5H5U2;Q8NHQ9	E7EX41;F5H5U2;Q8NHQ9	1;1;1	1;1;1	1;1;1	ATP-dependent RNA helicase DDX55	DDX55	#N/A	#N/A	>tr|E7EX41|E7EX41_HUMAN ATP-dependent RNA helicase DDX55 OS=Homo sapiens GN=DDX55 PE=2 SV=2;>tr|F5H5U2|F5H5U2_HUMAN ATP-dependent RNA helicase DDX55 OS=Homo sapiens GN=DDX55 PE=2 SV=1;>sp|Q8NHQ9|DDX55_HUMAN ATP-dependent RNA helicase DDX55 OS=Homo sapiens	3	1	1	1	1	1	1	1	0	1	1	1	1	1	1	1	0	1	1	1	1	1	1	1	0	1	1	1	6.8	6.8	6.8	21.615	191	191;569;600	1
NEK4	NEK4	P51957	NEK		E7EX90;Q14203;Q6AWB1	E7EX90;Q14203;Q6AWB1	4;4;3	4;4;3	4;4;3	Dynactin subunit 1	DCTN1;DKFZp686E0752	#N/A	#N/A	>tr|E7EX90|E7EX90_HUMAN Dynactin subunit 1 OS=Homo sapiens GN=DCTN1 PE=2 SV=1;>sp|Q14203|DCTN1_HUMAN Dynactin subunit 1 OS=Homo sapiens GN=DCTN1 PE=1 SV=3;>tr|Q6AWB1|Q6AWB1_HUMAN Dynactin subunit 1 OS=Homo sapiens GN=DKFZp686E0752 PE=2 SV=1	3	4	4	4	2	4	3	3	3	3	3	2	2	4	3	3	3	3	3	2	2	4	3	3	3	3	3	2	3.7	3.7	3.7	139.09	1256	1256;1278;890	0
NEK5	NEK5	Q6P3R8	NEK		F8VZJ2;H0YHX9;Q13765;E9PAV3;F8W0W4;F8W1N5;F8VNW4	F8VZJ2;H0YHX9;Q13765;E9PAV3;F8W0W4	3;3;3;3;2;1;1	3;3;3;3;2;1;1	3;3;3;3;2;1;1	Nascent polypeptide-associated complex subunit alpha	NACA	#N/A	#N/A	>tr|F8VZJ2|F8VZJ2_HUMAN Nascent polypeptide-associated complex subunit alpha OS=Homo sapiens GN=NACA PE=2 SV=1;>tr|H0YHX9|H0YHX9_HUMAN Nascent polypeptide-associated complex subunit alpha (Fragment) OS=Homo sapiens GN=NACA PE=2 SV=1;>sp|Q13765|NACA_HUMAN N	7	3	3	3	3	2	2	3	3	3	2	3	3	2	2	3	3	3	2	3	3	2	2	3	3	3	2	3	31.6	31.6	31.6	15.016	136	136;213;215;2078;198;71;148	0
NEK6	NEK6	Q9HC98	NEK		Q86V81;E9PB61	Q86V81;E9PB61	5;5	5;5	5;5	THO complex subunit 4	ALYREF	#N/A	#N/A	>sp|Q86V81|THOC4_HUMAN THO complex subunit 4 OS=Homo sapiens GN=ALYREF PE=1 SV=3;>tr|E9PB61|E9PB61_HUMAN THO complex subunit 4 OS=Homo sapiens GN=ALYREF PE=2 SV=1	2	5	5	5	4	5	4	3	3	4	5	4	4	5	4	3	3	4	5	4	4	5	4	3	3	4	5	4	27.2	27.2	27.2	26.888	257	257;264	0
NEK7	NEK7	Q8TDX7	NEK		E9PBL8;Q8WTW3;J3KRP4	E9PBL8;Q8WTW3	7;7;1	7;7;1	7;7;1	Conserved oligomeric Golgi complex subunit 1	COG1	#N/A	#N/A	>tr|E9PBL8|E9PBL8_HUMAN Conserved oligomeric Golgi complex subunit 1 (Fragment) OS=Homo sapiens GN=COG1 PE=4 SV=2;>sp|Q8WTW3|COG1_HUMAN Conserved oligomeric Golgi complex subunit 1 OS=Homo sapiens GN=COG1 PE=1 SV=1	3	7	7	7	6	6	5	7	6	7	6	5	6	6	5	7	6	7	6	5	6	6	5	7	6	7	6	5	7.5	7.5	7.5	107.16	962	962;980;124	0
NEK8	NEK8	Q86SG6	NEK		P53667;E9PC47;C9JCP3	P53667;E9PC47	11;11;2	11;11;2	11;11;2	LIM domain kinase 1	LIMK1	TKL	LIMK1	>sp|P53667|LIMK1_HUMAN LIM domain kinase 1 OS=Homo sapiens GN=LIMK1 PE=1 SV=3;>tr|E9PC47|E9PC47_HUMAN LIM domain kinase 1 OS=Homo sapiens GN=LIMK1 PE=2 SV=1	3	11	11	11	9	8	8	9	9	7	8	8	9	8	8	9	9	7	8	8	9	8	8	9	9	7	8	8	17.8	17.8	17.8	72.584	647	647;677;194	0
NEK9	NEK9	Q8TD19	NEK		H0YF10;E9PC52;Q16576;Q09028;Q5JNZ6;H0YEU5;B4DRT0;Q5JP02;H0YCT5;H0YDK2;Q5JP01	H0YF10;E9PC52;Q16576;Q09028;Q5JNZ6;H0YEU5;B4DRT0;Q5JP02;H0YCT5;H0YDK2;Q5JP01	2;2;2;2;1;1;1;1;1;1;1	2;2;2;2;1;1;1;1;1;1;1	2;2;2;2;1;1;1;1;1;1;1	Histone-binding protein RBBP7;Histone-binding protein RBBP4	RBBP4;RBBP7	#N/A	#N/A	>tr|H0YF10|H0YF10_HUMAN Histone-binding protein RBBP4 (Fragment) OS=Homo sapiens GN=RBBP4 PE=4 SV=1;>tr|E9PC52|E9PC52_HUMAN Histone-binding protein RBBP7 OS=Homo sapiens GN=RBBP7 PE=2 SV=1;>sp|Q16576|RBBP7_HUMAN Histone-binding protein RBBP7 OS=Homo sapien	11	2	2	2	1	2	1	2	2	2	2	2	1	2	1	2	2	2	2	2	1	2	1	2	2	2	2	2	10.1	10.1	10.1	23.194	207	207;416;425;425;85;167;173;175;180;262;285	0
AAK1	AAK1	Q2M2I8	Other		E9PC69;Q7KZI7;E7ETY4;F5H4F6;F5H6N2;F5H4J8	E9PC69;Q7KZI7;E7ETY4	23;23;18;5;4;1	23;23;18;5;4;1	19;19;14;3;3;1	Serine/threonine-protein kinase MARK2	MARK2	CAMK	MARK2	>tr|E9PC69|E9PC69_HUMAN Serine/threonine-protein kinase MARK2 OS=Homo sapiens GN=MARK2 PE=4 SV=3;>sp|Q7KZI7|MARK2_HUMAN Serine/threonine-protein kinase MARK2 OS=Homo sapiens GN=MARK2 PE=1 SV=2;>tr|E7ETY4|E7ETY4_HUMAN Serine/threonine-protein kinase MARK2 O	6	23	23	19	21	22	21	22	22	21	21	19	21	22	21	22	22	21	21	19	17	18	17	18	18	17	17	15	35.7	35.7	29.4	86.69	778	778;788;699;161;112;91	0
AURKA	STK6	O14965	Other		E9PCY7;P31943;G8JLB6;D6RIU0;D6RBM0;H0YB39;P55795;E5RGH4;E7EQJ0;D6RAM1;E5RGV0;D6R9T0;D6RFM3;D6RIT2;E7EN40;D6RDU3;D6RJ04;D6RIH9;D6RF17;D6RDL0;H0YAQ2	E9PCY7;P31943;G8JLB6;D6RIU0;D6RBM0;H0YB39;P55795	5;5;5;3;3;3;3;2;2;2;2;2;2;2;2;2;2;2;1;1;1	5;5;5;3;3;3;3;2;2;2;2;2;2;2;2;2;2;2;1;1;1	3;3;3;3;3;1;2;2;2;2;2;2;2;2;2;2;2;2;1;1;1	Heterogeneous nuclear ribonucleoprotein H;Heterogeneous nuclear ribonucleoprotein H, N-terminally processed;Heterogeneous nuclear ribonucleoprotein H2;Heterogeneous nuclear ribonucleoprotein H2, N-terminally processed	HNRNPH1;HNRNPH2	#N/A	#N/A	>tr|E9PCY7|E9PCY7_HUMAN Heterogeneous nuclear ribonucleoprotein H OS=Homo sapiens GN=HNRNPH1 PE=2 SV=1;>sp|P31943|HNRH1_HUMAN Heterogeneous nuclear ribonucleoprotein H OS=Homo sapiens GN=HNRNPH1 PE=1 SV=4;>tr|G8JLB6|G8JLB6_HUMAN Heterogeneous nuclear ribon	21	5	5	3	3	4	2	5	3	3	1	0	3	4	2	5	3	3	1	0	1	2	1	3	2	3	1	0	16.1	16.1	9.8	47.087	429	429;449;472;168;212;277;449;100;115;130;155;162;163;164;166;171;172;184;49;84;131	0
AURKB	AURKB	Q96GD4	Other		E9PD35;P35916	E9PD35;P35916	3;3	2;2	2;2	Vascular endothelial growth factor receptor 3	FLT4	TK	VGFR3	>tr|E9PD35|E9PD35_HUMAN Vascular endothelial growth factor receptor 3 OS=Homo sapiens GN=FLT4 PE=2 SV=1;>sp|P35916|VGFR3_HUMAN Vascular endothelial growth factor receptor 3 OS=Homo sapiens GN=FLT4 PE=1 SV=3	2	3	2	2	1	2	3	2	2	2	2	3	1	2	2	2	2	2	2	2	1	2	2	2	2	2	2	2	2.4	1.6	1.6	146.45	1306	1306;1363	0
AURKC	AURKC	Q9UQB9	Other		E9PDQ8;Q96I99	E9PDQ8;Q96I99	1;1	1;1	1;1	Succinyl-CoA ligase [GDP-forming] subunit beta, mitochondrial	SUCLG2	#N/A	#N/A	>tr|E9PDQ8|E9PDQ8_HUMAN Succinyl-CoA ligase [GDP-forming] subunit beta, mitochondrial OS=Homo sapiens GN=SUCLG2 PE=2 SV=1;>sp|Q96I99|SUCB2_HUMAN Succinyl-CoA ligase [GDP-forming] subunit beta, mitochondrial OS=Homo sapiens GN=SUCLG2 PE=1 SV=2	2	1	1	1	0	0	1	0	0	0	0	0	0	0	1	0	0	0	0	0	0	0	1	0	0	0	0	0	3.4	3.4	3.4	41.438	379	379;432	1
BMP2K	BMP2K	Q9NSY1	Other		E9PEI0;Q69YH5	E9PEI0;Q69YH5	1;1	1;1	1;1	Cell division cycle-associated protein 2	CDCA2	#N/A	#N/A	>tr|E9PEI0|E9PEI0_HUMAN Cell division cycle-associated protein 2 OS=Homo sapiens GN=CDCA2 PE=2 SV=1;>sp|Q69YH5|CDCA2_HUMAN Cell division cycle-associated protein 2 OS=Homo sapiens GN=CDCA2 PE=1 SV=2	2	1	1	1	1	1	1	1	1	1	0	1	1	1	1	1	1	1	0	1	1	1	1	1	1	1	0	1	1.2	1.2	1.2	111.01	1008	1008;1023	1
BUB1	BUB1	O43683	Other		Q9UIA9;E9PEN8;E7ESC6;H0YBE1;E5RIW1;Q9H2T7	Q9UIA9;E9PEN8;E7ESC6	27;27;26;6;6;1	27;27;26;6;6;1	27;27;26;6;6;1	Exportin-7	XPO7	#N/A	#N/A	>sp|Q9UIA9|XPO7_HUMAN Exportin-7 OS=Homo sapiens GN=XPO7 PE=1 SV=3;>tr|E9PEN8|E9PEN8_HUMAN Exportin-7 OS=Homo sapiens GN=XPO7 PE=2 SV=1;>tr|E7ESC6|E7ESC6_HUMAN Exportin-7 OS=Homo sapiens GN=XPO7 PE=2 SV=1	6	27	27	27	20	18	16	22	22	24	20	18	20	18	16	22	22	24	20	18	20	18	16	22	22	24	20	18	31.6	31.6	31.6	123.91	1087	1087;1096;1088;190;237;1088	0
BUB1B	BUB1B	O60566	Other		E9PER6;O15530;C9JWR9;Q6A1A2;H3BQ10;H3BPW1	E9PER6;O15530;C9JWR9;Q6A1A2	12;12;11;7;2;1	12;12;11;7;2;1	12;12;11;7;2;1	3-phosphoinositide-dependent protein kinase 1;Putative 3-phosphoinositide-dependent protein kinase 2	PDPK1;PDPK2	#N/A	#N/A	>tr|E9PER6|E9PER6_HUMAN 3-phosphoinositide-dependent protein kinase 1 OS=Homo sapiens GN=PDPK1 PE=2 SV=1;>sp|O15530|PDPK1_HUMAN 3-phosphoinositide-dependent protein kinase 1 OS=Homo sapiens GN=PDPK1 PE=1 SV=1;>tr|C9JWR9|C9JWR9_HUMAN 3-phosphoinositide-depe	6	12	12	12	9	8	6	10	9	8	7	7	9	8	6	10	9	8	7	7	9	8	6	10	9	8	7	7	32.3	32.3	32.3	60.328	529	529;556;532;396;149;88	0
CAMKK1	KKCC1	Q8N5S9	Other		E9PF10;O75694	E9PF10;O75694	3;3	3;3	3;3	Nuclear pore complex protein Nup155	NUP155	#N/A	#N/A	>tr|E9PF10|E9PF10_HUMAN Nuclear pore complex protein Nup155 OS=Homo sapiens GN=NUP155 PE=2 SV=1;>sp|O75694|NU155_HUMAN Nuclear pore complex protein Nup155 OS=Homo sapiens GN=NUP155 PE=1 SV=1	2	3	3	3	2	1	1	1	0	1	3	1	2	1	1	1	0	1	3	1	2	1	1	1	0	1	3	1	1.9	1.9	1.9	148.09	1327	1327;1391	0
CAMKK2	KKCC2	Q96RR4	Other		E9PF36;P49754;H7BZX6;H7C0K2;C9J3F8;H7BXH3	E9PF36;P49754;H7BZX6	6;6;3;2;1;1	6;6;3;2;1;1	6;6;3;2;1;1	Vacuolar protein sorting-associated protein 41 homolog	VPS41	#N/A	#N/A	>tr|E9PF36|E9PF36_HUMAN Vacuolar protein sorting-associated protein 41 homolog OS=Homo sapiens GN=VPS41 PE=2 SV=1;>sp|P49754|VPS41_HUMAN Vacuolar protein sorting-associated protein 41 homolog OS=Homo sapiens GN=VPS41 PE=1 SV=3;>tr|H7BZX6|H7BZX6_HUMAN Vacuo	6	6	6	6	3	3	5	6	3	4	3	1	3	3	5	6	3	4	3	1	3	3	5	6	3	4	3	1	7.6	7.6	7.6	95.923	829	829;854;150;109;177;209	0
CDC7	CDC7	O00311	Other		E9PF82;E9PBG7;D6RHX9;E9PBE8;E7EQE4	E9PF82;E9PBG7	27;25;2;2;2	27;25;2;2;2	2;2;0;0;0		CAMK2D	CAMK	KCC2D	>tr|E9PF82|E9PF82_HUMAN Calcium/calmodulin-dependent protein kinase type II subunit delta OS=Homo sapiens GN=CAMK2D PE=2 SV=1;>tr|E9PBG7|E9PBG7_HUMAN Calcium/calmodulin-dependent protein kinase type II subunit delta OS=Homo sapiens GN=CAMK2D PE=2 SV=1	5	27	27	2	25	23	23	22	26	23	24	25	25	23	23	22	26	23	24	25	2	1	1	0	1	1	1	2	51	51	5.6	60.004	533	533;512;24;168;173	0
CHUK	IKKA	O15111	Other		J3QTM1;E9PG32;Q6ZR08	J3QTM1;E9PG32;Q6ZR08	1;1;1	1;1;1	1;1;1	Dynein heavy chain 12, axonemal	DNAH12	#N/A	#N/A	>tr|J3QTM1|J3QTM1_HUMAN Dynein heavy chain 12, axonemal OS=Homo sapiens GN=DNAH12 PE=2 SV=1;>tr|E9PG32|E9PG32_HUMAN Dynein heavy chain 12, axonemal (Fragment) OS=Homo sapiens GN=DNAH12 PE=2 SV=1;>sp|Q6ZR08|DYH12_HUMAN Dynein heavy chain 12, axonemal OS=Hom	3	1	1	1	1	0	0	0	1	1	0	0	1	0	0	0	1	1	0	0	1	0	0	0	1	1	0	0	1	1	1	91.693	784	784;2316;3092	1
CSNK2A1	CSK21	P68400	Other		P78559;J3KPX8;E9PGC8	P78559;J3KPX8;E9PGC8	4;4;4	3;3;3	3;3;3	Microtubule-associated protein 1A;MAP1A heavy chain;MAP1 light chain LC2	MAP1A	#N/A	#N/A	>sp|P78559|MAP1A_HUMAN Microtubule-associated protein 1A OS=Homo sapiens GN=MAP1A PE=1 SV=6;>tr|J3KPX8|J3KPX8_HUMAN MAP1 light chain LC2 OS=Homo sapiens GN=MAP1A PE=2 SV=1;>tr|E9PGC8|E9PGC8_HUMAN MAP1 light chain LC2 OS=Homo sapiens GN=MAP1A PE=2 SV=1	3	4	3	3	4	4	2	4	4	4	3	3	3	3	1	3	3	3	2	2	3	3	1	3	3	3	2	2	1.4	1.1	1.1	305.48	2803	2803;2805;3041	0
CSNK2A2	CSK22	P19784	Other		E9PGT3;Q15418;E9PRI4;Q5SVM6;Q5SVM7;E9PMM7;E9PAN7;E9PPN6	E9PGT3;Q15418;E9PRI4	34;34;33;8;5;4;4;1	26;26;25;6;5;1;2;1	24;24;23;4;5;1;2;1	Ribosomal protein S6 kinase;Ribosomal protein S6 kinase alpha-1	RPS6KA1	AGC	KS6A1	>tr|E9PGT3|E9PGT3_HUMAN Ribosomal protein S6 kinase OS=Homo sapiens GN=RPS6KA1 PE=2 SV=1;>sp|Q15418|KS6A1_HUMAN Ribosomal protein S6 kinase alpha-1 OS=Homo sapiens GN=RPS6KA1 PE=1 SV=2;>tr|E9PRI4|E9PRI4_HUMAN Ribosomal protein S6 kinase OS=Homo sapiens GN=	8	34	26	24	27	29	25	30	28	29	27	24	21	22	19	22	22	22	20	18	20	21	18	21	20	20	19	17	53.2	40.9	39.2	81.471	724	724;735;719;166;115;112;204;52	0
CSNK2A3	CSK23	Q8NEV1	Other		E9PHY8;Q8NDA8	E9PHY8;Q8NDA8	4;4	4;4	4;4	Maestro heat-like repeat-containing protein family member 1	MROH1	#N/A	#N/A	>tr|E9PHY8|E9PHY8_HUMAN Maestro heat-like repeat-containing protein family member 1 OS=Homo sapiens GN=MROH1 PE=2 SV=1;>sp|Q8NDA8|MROH1_HUMAN Maestro heat-like repeat-containing protein family member 1 OS=Homo sapiens GN=MROH1 PE=2 SV=3	2	4	4	4	2	3	3	4	1	2	2	3	2	3	3	4	1	2	2	3	2	3	3	4	1	2	2	3	2.3	2.3	2.3	180.28	1632	1632;1641	0
DSTYK	DUSTY	Q6XUX3	Other		E9PIF8;Q96Q25;Q14137	E9PIF8;Q96Q25;Q14137	1;1;1	1;1;1	1;1;1	Ribosome biogenesis protein BOP1	BOP1;KM-PA-2	#N/A	#N/A	>tr|E9PIF8|E9PIF8_HUMAN Ribosome biogenesis protein BOP1 (Fragment) OS=Homo sapiens GN=BOP1 PE=2 SV=1;>tr|Q96Q25|Q96Q25_HUMAN KM-PA-2 protein OS=Homo sapiens GN=KM-PA-2 PE=2 SV=1;>sp|Q14137|BOP1_HUMAN Ribosome biogenesis protein BOP1 OS=Homo sapiens GN=BOP	3	1	1	1	1	1	1	1	1	0	1	1	1	1	1	1	1	0	1	1	1	1	1	1	1	0	1	1	2.2	2.2	2.2	36.08	312	312;634;746	1
EIF2AK1	E2AK1	Q9BQI3	Other		E9PQG4;E9PL24;Q5VU43;E9PJ64;F8WAP3;H0YEW6	E9PQG4;E9PL24;Q5VU43;E9PJ64;F8WAP3	4;4;4;4;4;1	4;4;4;4;4;1	4;4;4;4;4;1	Myomegalin	PDE4DIP	#N/A	#N/A	>tr|E9PQG4|E9PQG4_HUMAN Myomegalin OS=Homo sapiens GN=PDE4DIP PE=2 SV=1;>tr|E9PL24|E9PL24_HUMAN Myomegalin OS=Homo sapiens GN=PDE4DIP PE=2 SV=1;>sp|Q5VU43|MYOME_HUMAN Myomegalin OS=Homo sapiens GN=PDE4DIP PE=1 SV=1;>tr|E9PJ64|E9PJ64_HUMAN Myomegalin OS=Hom	6	4	4	4	4	2	2	2	3	2	2	2	4	2	2	2	3	2	2	2	4	2	2	2	3	2	2	2	5.8	5.8	5.8	85.3	740	740;1116;2346;2431;2482;87	0
EIF2AK2	E2AK2	P19525	Other		E9PJD9;E9PLL6;P46776	E9PJD9;E9PLL6;P46776	2;2;2	2;2;2	2;2;2	60S ribosomal protein L27a	RPL27A	#N/A	#N/A	>tr|E9PJD9|E9PJD9_HUMAN 60S ribosomal protein L27a OS=Homo sapiens GN=RPL27A PE=2 SV=1;>tr|E9PLL6|E9PLL6_HUMAN 60S ribosomal protein L27a OS=Homo sapiens GN=RPL27A PE=2 SV=1;>sp|P46776|RL27A_HUMAN 60S ribosomal protein L27a OS=Homo sapiens GN=RPL27A PE=1 S	3	2	2	2	2	2	2	2	2	2	2	2	2	2	2	2	2	2	2	2	2	2	2	2	2	2	2	2	24.2	24.2	24.2	10.127	91	91;108;148	0
EIF2AK3	E2AK3	Q9NZJ5	Other		E9PQZ1;E9PK01;P29692;E9PRY8;H0YE58;E9PK06;H0YE72;E9PPR1;E9PL12;E9PL71;E9PQ49;E9PI39;E9PNW6;E9PQC9;E9PKK3;E9PK72;E9PJD0;E9PN91;E9PMW7	E9PQZ1;E9PK01;P29692;E9PRY8;H0YE58;E9PK06;H0YE72;E9PPR1;E9PL12;E9PL71;E9PQ49;E9PI39	4;4;4;3;2;2;2;2;2;2;2;2;1;1;1;1;1;1;1	4;4;4;3;2;2;2;2;2;2;2;2;1;1;1;1;1;1;1	3;3;3;2;1;2;1;2;2;2;2;2;1;1;1;1;1;1;1	Elongation factor 1-delta	EEF1D	#N/A	#N/A	>tr|E9PQZ1|E9PQZ1_HUMAN Elongation factor 1-delta OS=Homo sapiens GN=EEF1D PE=2 SV=1;>tr|E9PK01|E9PK01_HUMAN Elongation factor 1-delta (Fragment) OS=Homo sapiens GN=EEF1D PE=2 SV=1;>sp|P29692|EF1D_HUMAN Elongation factor 1-delta OS=Homo sapiens GN=EEF1D PE	19	4	4	3	3	2	3	4	4	2	2	3	3	2	3	4	4	2	2	3	3	2	2	3	3	2	2	2	19.3	19.3	14.7	26.506	238	238;261;281;697;119;140;156;166;168;187;199;204;35;36;39;63;99;106;130	0
EIF2AK4	E2AK4	Q9P2K8	Other		E9PS17;E9PK59;Q96KG9;E9PPN3;H0YCI6	E9PS17;E9PK59;Q96KG9;E9PPN3;H0YCI6	4;4;4;3;2	4;4;4;3;2	4;4;4;3;2	N-terminal kinase-like protein	SCYL1	Other	NTKL	>tr|E9PS17|E9PS17_HUMAN N-terminal kinase-like protein OS=Homo sapiens GN=SCYL1 PE=2 SV=1;>tr|E9PK59|E9PK59_HUMAN N-terminal kinase-like protein OS=Homo sapiens GN=SCYL1 PE=2 SV=1;>sp|Q96KG9|NTKL_HUMAN N-terminal kinase-like protein OS=Homo sapiens GN=SCYL	5	4	4	4	4	2	3	2	3	3	3	2	4	2	3	2	3	3	3	2	4	2	3	2	3	3	3	2	5.4	5.4	5.4	85.718	775	775;780;808;665;175	0
ERN1	ERN1	O75460	Other		H7BXH2;E9PKF6;Q5H9R7;G8JLI3;H0YEN2;E9PQP7;H0YEV0;E9PK08	H7BXH2;E9PKF6;Q5H9R7;G8JLI3;H0YEN2;E9PQP7	4;4;4;4;3;3;1;1	4;4;4;4;3;3;1;1	4;4;4;4;3;3;1;1	Serine/threonine-protein phosphatase 6 regulatory subunit 3	PPP6R3	#N/A	#N/A	>tr|H7BXH2|H7BXH2_HUMAN Serine/threonine-protein phosphatase 6 regulatory subunit 3 OS=Homo sapiens GN=PPP6R3 PE=2 SV=1;>tr|E9PKF6|E9PKF6_HUMAN Serine/threonine-protein phosphatase 6 regulatory subunit 3 OS=Homo sapiens GN=PPP6R3 PE=2 SV=1;>sp|Q5H9R7|PP6R3	8	4	4	4	3	2	4	4	2	3	4	4	3	2	4	4	2	3	4	4	3	2	4	4	2	3	4	4	5.8	5.8	5.8	92.407	827	827;838;873;879;580;641;109;140	0
ERN2	ERN2	Q76MJ5	Other		Q2TAM5;E9PKH5;Q04206;E9PJZ9;E9PM47;E9PNK5;E9PJR1;E9PRX2;E9PN69;E9PNV4;E9PMD5;E9PI38;E9PQS6;E9PKV4	Q2TAM5;E9PKH5;Q04206;E9PJZ9;E9PM47;E9PNK5;E9PJR1;E9PRX2;E9PN69;E9PNV4;E9PMD5;E9PI38;E9PQS6;E9PKV4	2;2;2;1;1;1;1;1;1;1;1;1;1;1	2;2;2;1;1;1;1;1;1;1;1;1;1;1	2;2;2;1;1;1;1;1;1;1;1;1;1;1	Transcription factor p65	RELA	#N/A	#N/A	>tr|Q2TAM5|Q2TAM5_HUMAN RELA protein OS=Homo sapiens GN=RELA PE=2 SV=1;>tr|E9PKH5|E9PKH5_HUMAN Transcription factor p65 (Fragment) OS=Homo sapiens GN=RELA PE=2 SV=1;>sp|Q04206|TF65_HUMAN Transcription factor p65 OS=Homo sapiens GN=RELA PE=1 SV=2;>tr|E9PJZ9	14	2	2	2	1	0	2	2	0	1	2	2	1	0	2	2	0	1	2	2	1	0	2	2	0	1	2	2	6.1	6.1	6.1	42.868	377	377;418;551;29;64;85;90;95;134;153;161;185;208;237	0
FASTKD5	FAKD5	Q7L8L6	Other		E9PKZ0;P62917;G3V1A1;E9PKU4;E9PP36	E9PKZ0;P62917;G3V1A1;E9PKU4;E9PP36	4;4;3;3;2	4;4;3;3;2	4;4;3;3;2	60S ribosomal protein L8	RPL8	#N/A	#N/A	>tr|E9PKZ0|E9PKZ0_HUMAN 60S ribosomal protein L8 (Fragment) OS=Homo sapiens GN=RPL8 PE=2 SV=1;>sp|P62917|RL8_HUMAN 60S ribosomal protein L8 OS=Homo sapiens GN=RPL8 PE=1 SV=2;>tr|G3V1A1|G3V1A1_HUMAN 60S ribosomal protein L8 OS=Homo sapiens GN=RPL8 PE=4 SV=1	5	4	4	4	3	3	3	4	3	4	4	4	3	3	3	4	3	4	4	4	3	3	3	4	3	4	4	4	20.5	20.5	20.5	22.389	205	205;257;167;235;148	0
GAK	GAK	O14976	Other		F8VSA6;E9PS38;Q15843;S4R3E9;E9PL57	F8VSA6;E9PS38;Q15843;S4R3E9;E9PL57	1;1;1;1;1	1;1;1;1;1	1;1;1;1;1	NEDD8	NEDD8;NEDD8-MDP1	#N/A	#N/A	>tr|F8VSA6|F8VSA6_HUMAN NEDD8 OS=Homo sapiens GN=NEDD8 PE=2 SV=1;>tr|E9PS38|E9PS38_HUMAN Protein NEDD8-MDP1 OS=Homo sapiens GN=NEDD8-MDP1 PE=2 SV=2;>sp|Q15843|NEDD8_HUMAN NEDD8 OS=Homo sapiens GN=NEDD8 PE=1 SV=1;>tr|S4R3E9|S4R3E9_HUMAN Protein NEDD8-MDP1 O	5	1	1	1	0	1	1	0	0	0	0	0	0	1	1	0	0	0	0	0	0	1	1	0	0	0	0	0	22	22	22	5.8668	50	50;67;81;84;170	0
GSG2	HASP	Q8TF76	Other		E9PP31;E9PLA9;G3V153;Q14444	E9PP31;E9PLA9;G3V153;Q14444	2;2;2;2	2;2;2;2	2;2;2;2	Caprin-1	CAPRIN1	#N/A	#N/A	>tr|E9PP31|E9PP31_HUMAN Uncharacterized protein OS=Homo sapiens GN=CAPRIN1 PE=4 SV=1;>tr|E9PLA9|E9PLA9_HUMAN Caprin-1 (Fragment) OS=Homo sapiens GN=CAPRIN1 PE=2 SV=1;>tr|G3V153|G3V153_HUMAN Caprin-1 OS=Homo sapiens GN=CAPRIN1 PE=4 SV=1;>sp|Q14444|CAPR1_HUM	4	2	2	2	1	1	1	2	1	1	1	1	1	1	1	2	1	1	1	1	1	1	1	2	1	1	1	1	12.9	12.9	12.9	19.381	178	178;186;628;709	0
IKBKB	IKKB	O14920	Other		E9PM69;R4GNH3;P17980;E9PN50;E9PMD8;E9PKD5;E9PLG2	E9PM69;R4GNH3;P17980;E9PN50;E9PMD8;E9PKD5	4;4;4;2;2;2;1	4;4;4;2;2;2;1	4;4;4;2;2;2;1	26S protease regulatory subunit 6A	PSMC3	#N/A	#N/A	>tr|E9PM69|E9PM69_HUMAN 26S protease regulatory subunit 6A OS=Homo sapiens GN=PSMC3 PE=2 SV=1;>tr|R4GNH3|R4GNH3_HUMAN 26S protease regulatory subunit 6A OS=Homo sapiens GN=PSMC3 PE=4 SV=1;>sp|P17980|PRS6A_HUMAN 26S protease regulatory subunit 6A OS=Homo sa	7	4	4	4	4	3	3	4	4	3	2	2	4	3	3	4	4	3	2	2	4	3	3	4	4	3	2	2	15.1	15.1	15.1	44.323	397	397;423;439;260;302;311;193	0
IKBKE	IKKE	Q14164	Other		Q6ZSX4;E9PN54;Q6R5J7;O43491;E9PMG5;E9PMV8;H0Y5B0;E9PHY5	Q6ZSX4;E9PN54;Q6R5J7;O43491;E9PMG5;E9PMV8;H0Y5B0;E9PHY5	2;2;2;2;1;1;1;1	2;2;2;2;1;1;1;1	2;2;2;2;1;1;1;1	Band 4.1-like protein 2	EPB41L2	#N/A	#N/A	>tr|Q6ZSX4|Q6ZSX4_HUMAN Band 4.1-like protein 2 OS=Homo sapiens GN=EPB41L2 PE=2 SV=1;>tr|E9PN54|E9PN54_HUMAN Band 4.1-like protein 2 (Fragment) OS=Homo sapiens GN=EPB41L2 PE=2 SV=1;>tr|Q6R5J7|Q6R5J7_HUMAN 4.1G isoform OS=Homo sapiens GN=EPB41L2 PE=2 SV=1;>	8	2	2	2	0	1	1	1	1	1	1	1	0	1	1	1	1	1	1	1	0	1	1	1	1	1	1	1	9.5	9.5	9.5	22.729	201	201;240;383;1005;224;268;380;935	0
MLKL	MLKL	Q8NB16	Other		E9PN89	E9PN89	14	2	2		HSPA8	#N/A	#N/A	>tr|E9PN89|E9PN89_HUMAN Heat shock cognate 71 kDa protein (Fragment) OS=Homo sapiens GN=HSPA8 PE=2 SV=1	1	14	2	2	13	14	13	13	13	14	14	14	1	2	1	1	1	2	2	2	1	2	1	1	1	2	2	2	50.6	3.5	3.5	34.818	312	312	0
MOS	MOS	P00540	Other		E9PNQ1;P46977	E9PNQ1;P46977	2;2	2;2	2;2	Dolichyl-diphosphooligosaccharide--protein glycosyltransferase subunit STT3A	STT3A	#N/A	#N/A	>tr|E9PNQ1|E9PNQ1_HUMAN Dolichyl-diphosphooligosaccharide--protein glycosyltransferase subunit STT3A OS=Homo sapiens GN=STT3A PE=2 SV=1;>sp|P46977|STT3A_HUMAN Dolichyl-diphosphooligosaccharide--protein glycosyltransferase subunit STT3A OS=Homo sapiens GN=S	2	2	2	2	2	1	0	0	2	1	0	0	2	1	0	0	2	1	0	0	2	1	0	0	2	1	0	0	3.8	3.8	3.8	69.588	613	613;705	0
NRBP1	NRBP	Q9UHY1	Other		E9PP50;P23528;E9PLJ3;E9PS23;E9PQB7;G3V1A4;E9PK25;Q9Y281	E9PP50;P23528;E9PLJ3;E9PS23;E9PQB7;G3V1A4;E9PK25	3;3;2;2;2;2;2;1	3;3;2;2;2;2;2;1	3;3;2;2;2;2;2;1	Cofilin-1	CFL1	#N/A	#N/A	>tr|E9PP50|E9PP50_HUMAN Cofilin-1 (Fragment) OS=Homo sapiens GN=CFL1 PE=2 SV=1;>sp|P23528|COF1_HUMAN Cofilin-1 OS=Homo sapiens GN=CFL1 PE=1 SV=3;>tr|E9PLJ3|E9PLJ3_HUMAN Cofilin-1 (Fragment) OS=Homo sapiens GN=CFL1 PE=2 SV=1;>tr|E9PS23|E9PS23_HUMAN Cofilin-	8	3	3	3	1	3	1	2	1	2	1	1	1	3	1	2	1	2	1	1	1	3	1	2	1	2	1	1	19.4	19.4	19.4	17.865	160	160;166;79;91;122;149;204;166	0
NRBP2	NRBP2	Q9NSY0	Other		E9PPH5;Q9BTT0	E9PPH5;Q9BTT0	1;1	1;1	1;1	Acidic leucine-rich nuclear phosphoprotein 32 family member E	ANP32E	#N/A	#N/A	>tr|E9PPH5|E9PPH5_HUMAN Acidic leucine-rich nuclear phosphoprotein 32 family member E (Fragment) OS=Homo sapiens GN=ANP32E PE=2 SV=1;>sp|Q9BTT0|AN32E_HUMAN Acidic leucine-rich nuclear phosphoprotein 32 family member E OS=Homo sapiens GN=ANP32E PE=1 SV=1	2	1	1	1	0	0	1	1	0	1	1	1	0	0	1	1	0	1	1	1	0	0	1	1	0	1	1	1	10.5	10.5	10.5	13.128	114	114;268	0.0072007
PAN3	PAN3	Q58A45	Other		E9PPI9;Q9NPD3	E9PPI9;Q9NPD3	1;1	1;1	1;1	Exosome complex component RRP41	EXOSC4	#N/A	#N/A	>tr|E9PPI9|E9PPI9_HUMAN Exosome complex component RRP41 OS=Homo sapiens GN=EXOSC4 PE=2 SV=1;>sp|Q9NPD3|EXOS4_HUMAN Exosome complex component RRP41 OS=Homo sapiens GN=EXOSC4 PE=1 SV=3	2	1	1	1	1	1	1	0	1	0	1	1	1	1	1	0	1	0	1	1	1	1	1	0	1	0	1	1	7.7	7.7	7.7	16.579	156	156;245	0
PDIK1L	PDK1L	Q8N165	Other		E9PPJ0;Q13435	E9PPJ0;Q13435	1;1	1;1	1;1	Splicing factor 3B subunit 2	SF3B2	#N/A	#N/A	>tr|E9PPJ0|E9PPJ0_HUMAN Splicing factor 3B subunit 2 OS=Homo sapiens GN=SF3B2 PE=2 SV=1;>sp|Q13435|SF3B2_HUMAN Splicing factor 3B subunit 2 OS=Homo sapiens GN=SF3B2 PE=1 SV=2	2	1	1	1	0	1	1	0	0	0	1	0	0	1	1	0	0	0	1	0	0	1	1	0	0	0	1	0	1.6	1.6	1.6	98.169	878	878;895	0
PEAK1	PEAK1	Q9H792	Other		E9PR89;O00141;E9PJN2	E9PR89;O00141	5;5;1	5;5;1	5;5;1	Serine/threonine-protein kinase Sgk1	SGK1	AGC	SGK1	>tr|E9PR89|E9PR89_HUMAN Serine/threonine-protein kinase Sgk1 OS=Homo sapiens GN=SGK1 PE=2 SV=1;>sp|O00141|SGK1_HUMAN Serine/threonine-protein kinase Sgk1 OS=Homo sapiens GN=SGK1 PE=1 SV=2	3	5	5	5	3	2	3	2	3	3	1	1	3	2	3	2	3	3	1	1	3	2	3	2	3	3	1	1	14.5	14.5	14.5	43.811	387	387;431;144	0
PIK3R4	PI3R4	Q99570	Other		E9PRH7	E9PRH7	6	1	1		MAPK3	CMGC	MK03	>tr|E9PRH7|E9PRH7_HUMAN Mitogen-activated protein kinase 3 (Fragment) OS=Homo sapiens GN=MAPK3 PE=2 SV=1	1	6	1	1	5	5	5	6	5	5	5	5	1	1	1	1	1	1	1	1	1	1	1	1	1	1	1	1	33.1	7.4	7.4	15.764	136	136	0.0080285
PINK1	PINK1	Q9BXM7	Other		Q15349;F2Z2J1;B7Z3B5;D6RA62;D6RE03	Q15349;F2Z2J1;B7Z3B5	13;13;11;3;3	4;4;3;1;1	4;4;3;1;1	Ribosomal protein S6 kinase alpha-2;Ribosomal protein S6 kinase	RPS6KA2	AGC	KS6A2	>sp|Q15349|KS6A2_HUMAN Ribosomal protein S6 kinase alpha-2 OS=Homo sapiens GN=RPS6KA2 PE=1 SV=2;>tr|F2Z2J1|F2Z2J1_HUMAN Ribosomal protein S6 kinase OS=Homo sapiens GN=RPS6KA2 PE=2 SV=1;>tr|B7Z3B5|B7Z3B5_HUMAN Ribosomal protein S6 kinase alpha-2 OS=Homo sap	5	13	4	4	10	8	8	10	10	11	9	9	4	1	2	2	3	3	2	2	4	1	2	2	3	3	2	2	18	6	6	83.238	733	733;758;644;141;171	0
PKDCC	PKDCC	Q504Y2	Other		H0Y4W2;F2Z2U4;Q9Y4A5	H0Y4W2;F2Z2U4;Q9Y4A5	6;6;6	6;6;6	6;6;6	Transformation/transcription domain-associated protein	TRRAP	#N/A	#N/A	>tr|H0Y4W2|H0Y4W2_HUMAN Transformation/transcription domain-associated protein (Fragment) OS=Homo sapiens GN=TRRAP PE=4 SV=1;>tr|F2Z2U4|F2Z2U4_HUMAN Transformation/transcription domain-associated protein OS=Homo sapiens GN=TRRAP PE=2 SV=3;>sp|Q9Y4A5|TRRAP_	3	6	6	6	3	5	3	3	3	3	2	3	3	5	3	3	3	3	2	3	3	5	3	3	3	3	2	3	2.1	2.1	2.1	405.8	3588	3588;3848;3859	0
PKMYT1	PMYT1	Q99640	Other		Q7Z406;F2Z2U8;G8JLL9;M0QY43	Q7Z406;F2Z2U8;G8JLL9;M0QY43	9;9;9;5	2;2;2;2	2;2;2;2	Myosin-14	MYH14	#N/A	#N/A	>sp|Q7Z406|MYH14_HUMAN Myosin-14 OS=Homo sapiens GN=MYH14 PE=1 SV=2;>tr|F2Z2U8|F2Z2U8_HUMAN Myosin-14 OS=Homo sapiens GN=MYH14 PE=2 SV=1;>tr|G8JLL9|G8JLL9_HUMAN Myosin-14 OS=Homo sapiens GN=MYH14 PE=2 SV=1;>tr|M0QY43|M0QY43_HUMAN Myosin-14 (Fragment) OS=Ho	4	9	2	2	6	7	7	9	6	8	9	9	2	2	1	2	2	2	2	2	2	2	1	2	2	2	2	2	3.9	1	1	227.87	1995	1995;2028;2036;1003	0.00095877
PLK1	PLK1	P53350	Other		H0Y6J0;O00746;Q4TT34;F2Z2X0	H0Y6J0;O00746;Q4TT34;F2Z2X0	1;1;1;1	1;1;1;1	1;1;1;1	Nucleoside diphosphate kinase, mitochondrial;Nucleoside diphosphate kinase	NME4	Metabolic	NDKM	>tr|H0Y6J0|H0Y6J0_HUMAN Nucleoside diphosphate kinase, mitochondrial (Fragment) OS=Homo sapiens GN=NME4 PE=3 SV=1;>sp|O00746|NDKM_HUMAN Nucleoside diphosphate kinase, mitochondrial OS=Homo sapiens GN=NME4 PE=1 SV=1;>tr|Q4TT34|Q4TT34_HUMAN Nucleoside diphos	4	1	1	1	1	1	1	1	1	1	0	1	1	1	1	1	1	1	0	1	1	1	1	1	1	1	0	1	7.1	7.1	7.1	18.601	169	169;187;195;233	0
PLK2	PLK2	Q9NYY3	Other		Q9C0E2;F2Z2X4	Q9C0E2;F2Z2X4	14;14	14;14	14;14	Exportin-4	XPO4	#N/A	#N/A	>sp|Q9C0E2|XPO4_HUMAN Exportin-4 OS=Homo sapiens GN=XPO4 PE=1 SV=2;>tr|F2Z2X4|F2Z2X4_HUMAN Exportin-4 OS=Homo sapiens GN=XPO4 PE=2 SV=1	2	14	14	14	10	11	11	11	12	11	10	8	10	11	11	11	12	11	10	8	10	11	11	11	12	11	10	8	15.4	15.4	15.4	130.14	1151	1151;1151	0
PLK3	PLK3	Q9H4B4	Other		F2Z2Y4;O00764	F2Z2Y4;O00764	3;3	3;3	3;3	Pyridoxal kinase	PDXK	Metabolic	PDXK	>tr|F2Z2Y4|F2Z2Y4_HUMAN Pyridoxal kinase OS=Homo sapiens GN=PDXK PE=2 SV=1;>sp|O00764|PDXK_HUMAN Pyridoxal kinase OS=Homo sapiens GN=PDXK PE=1 SV=1	2	3	3	3	3	2	3	2	3	2	2	3	3	2	3	2	3	2	2	3	3	2	3	2	3	2	2	3	9.2	9.2	9.2	30.638	272	272;312	0
PLK4	PLK4	O00444	Other		F2Z388;P42766	F2Z388;P42766	2;2	2;2	2;2	60S ribosomal protein L35	RPL35	#N/A	#N/A	>tr|F2Z388|F2Z388_HUMAN 60S ribosomal protein L35 OS=Homo sapiens GN=RPL35 PE=2 SV=1;>sp|P42766|RL35_HUMAN 60S ribosomal protein L35 OS=Homo sapiens GN=RPL35 PE=1 SV=2	2	2	2	2	2	2	2	2	2	2	2	2	2	2	2	2	2	2	2	2	2	2	2	2	2	2	2	2	17.7	17.7	17.7	10.645	96	96;123	0
PLK5	PLK5	Q496M5	Other		F8VQ14;F5GWF6;P78371	F8VQ14;F5GWF6;P78371	4;4;4	4;4;4	4;4;4	T-complex protein 1 subunit beta	CCT2	#N/A	#N/A	>tr|F8VQ14|F8VQ14_HUMAN T-complex protein 1 subunit beta OS=Homo sapiens GN=CCT2 PE=2 SV=1;>tr|F5GWF6|F5GWF6_HUMAN T-complex protein 1 subunit beta OS=Homo sapiens GN=CCT2 PE=2 SV=2;>sp|P78371|TCPB_HUMAN T-complex protein 1 subunit beta OS=Homo sapiens GN=	3	4	4	4	4	3	3	4	4	3	1	1	4	3	3	4	4	3	1	1	4	3	3	4	4	3	1	1	11.3	11.3	11.3	44.812	416	416;530;535	0
PXK	PXK	Q7Z7A4	Other		F5GWP8;K7ESE1;C9JTX4;C9J826;C9JK18;C9JKY1	F5GWP8	14;3;3;3;3;3	3;0;3;3;3;3	0;0;0;0;0;0		JUP	#N/A	#N/A	>tr|F5GWP8|F5GWP8_HUMAN Junction plakoglobin OS=Homo sapiens GN=JUP PE=2 SV=1	6	14	3	0	12	12	9	11	8	11	14	10	3	3	1	3	0	3	3	2	0	0	0	0	0	0	0	0	23.7	5.6	0	66.35	591	591;95;235;277;296;298	0
RNASEL	RN5A	Q05823	Other		F5GWT4;Q9H4A3;F5H2M7;F6UYG0;K7ENT7;Q96J92	F5GWT4;Q9H4A3;F5H2M7	7;7;7;3;1;1	7;7;7;3;1;1	6;6;6;2;0;0	Serine/threonine-protein kinase WNK1	WNK1	Other	WNK1	>tr|F5GWT4|F5GWT4_HUMAN Serine/threonine-protein kinase WNK1 OS=Homo sapiens GN=WNK1 PE=2 SV=1;>sp|Q9H4A3|WNK1_HUMAN Serine/threonine-protein kinase WNK1 OS=Homo sapiens GN=WNK1 PE=1 SV=2;>tr|F5H2M7|F5H2M7_HUMAN Serine/threonine-protein kinase WNK1 OS=Homo	6	7	7	6	5	6	7	6	3	5	7	7	5	6	7	6	3	5	7	7	4	5	6	5	3	4	6	6	3.7	3.7	3.3	225.5	2134	2134;2382;2880;393;469;1243	0
RPS6KC1	KS6C1	Q96S38	Other		F5GWX2;Q9NRV9	F5GWX2;Q9NRV9	1;1	1;1	1;1	Heme-binding protein 1	HEBP1	#N/A	#N/A	>tr|F5GWX2|F5GWX2_HUMAN Heme-binding protein 1 OS=Homo sapiens GN=HEBP1 PE=2 SV=1;>sp|Q9NRV9|HEBP1_HUMAN Heme-binding protein 1 OS=Homo sapiens GN=HEBP1 PE=1 SV=1	2	1	1	1	1	1	1	1	1	1	1	1	1	1	1	1	1	1	1	1	1	1	1	1	1	1	1	1	12	12	12	14.72	133	133;189	0
RPS6KL1	RPKL1	Q9Y6S9	Other		O94915;F5GX82;F2Z2S2;D6RJI4;H0Y9X0;Q5TBA9;D6R9B9	O94915;F5GX82;F2Z2S2	30;30;22;11;9;4;3	30;30;22;11;9;4;3	30;30;22;11;9;4;3	Protein furry homolog-like	FRYL	#N/A	#N/A	>sp|O94915|FRYL_HUMAN Protein furry homolog-like OS=Homo sapiens GN=FRYL PE=1 SV=2;>tr|F5GX82|F5GX82_HUMAN Protein furry homolog-like OS=Homo sapiens GN=FRYL PE=2 SV=1;>tr|F2Z2S2|F2Z2S2_HUMAN Protein furry homolog-like OS=Homo sapiens GN=FRYL PE=2 SV=1	7	30	30	30	19	23	23	25	17	22	22	21	19	23	23	25	17	22	22	21	19	23	23	25	17	22	22	21	9.6	9.6	9.6	339.59	3013	3013;3013;1553;471;1455;3013;191	0
SBK1	SBK1	Q52WX2	Other		F5GY37;Q99623;J3KPX7;B4DW05;F5H3X6;F5GWA7;F5H2D2;F5H0C5;F5H0S4	F5GY37;Q99623;J3KPX7;B4DW05;F5H3X6;F5GWA7	7;7;7;6;6;5;2;2;2	7;7;7;6;6;5;2;2;2	7;7;7;6;6;5;2;2;2	Prohibitin-2	PHB2	#N/A	#N/A	>tr|F5GY37|F5GY37_HUMAN Prohibitin-2 OS=Homo sapiens GN=PHB2 PE=2 SV=1;>sp|Q99623|PHB2_HUMAN Prohibitin-2 OS=Homo sapiens GN=PHB2 PE=1 SV=2;>tr|J3KPX7|J3KPX7_HUMAN Prohibitin-2 OS=Homo sapiens GN=PHB2 PE=2 SV=1;>tr|B4DW05|B4DW05_HUMAN Prohibitin-2 OS=Homo	9	7	7	7	5	5	2	3	4	6	1	1	5	5	2	3	4	6	1	1	5	5	2	3	4	6	1	1	30.7	30.7	30.7	29.723	267	267;299;299;213;220;261;87;112;139	0
SBK2	SBK2	P0C263	Other		F5GY55;Q16531;F5H581;F5H7A0;F5H775;F5H4N9	F5GY55;Q16531;F5H581	4;4;3;1;1;1	4;4;3;1;1;1	4;4;3;1;1;1	DNA damage-binding protein 1	DDB1	#N/A	#N/A	>tr|F5GY55|F5GY55_HUMAN DNA damage-binding protein 1 OS=Homo sapiens GN=DDB1 PE=2 SV=1;>sp|Q16531|DDB1_HUMAN DNA damage-binding protein 1 OS=Homo sapiens GN=DDB1 PE=1 SV=1;>tr|F5H581|F5H581_HUMAN DNA damage-binding protein 1 (Fragment) OS=Homo sapiens GN=D	6	4	4	4	0	3	2	2	2	4	3	2	0	3	2	2	2	4	3	2	0	3	2	2	2	4	3	2	4.2	4.2	4.2	121.71	1092	1092;1140;267;182;240;254	0
SCYL1	NTKL	Q96KG9	Other		F5GZH2;Q9Y283	F5GZH2;Q9Y283	1;1	1;1	1;1	Inversin	INVS	#N/A	#N/A	>tr|F5GZH2|F5GZH2_HUMAN Inversin OS=Homo sapiens GN=INVS PE=2 SV=1;>sp|Q9Y283|INVS_HUMAN Inversin OS=Homo sapiens GN=INVS PE=1 SV=2	2	1	1	1	1	0	0	0	1	0	0	0	1	0	0	0	1	0	0	0	1	0	0	0	1	0	0	0	0.9	0.9	0.9	109.78	988	988;1065	1
SCYL2	SCYL2	Q6P3W7	Other		F5GZJ1;Q15021;E7EN77	F5GZJ1;Q15021;E7EN77	3;3;2	3;3;2	3;3;2	Condensin complex subunit 1	NCAPD2	#N/A	#N/A	>tr|F5GZJ1|F5GZJ1_HUMAN Condensin complex subunit 1 OS=Homo sapiens GN=NCAPD2 PE=2 SV=1;>sp|Q15021|CND1_HUMAN Condensin complex subunit 1 OS=Homo sapiens GN=NCAPD2 PE=1 SV=3;>tr|E7EN77|E7EN77_HUMAN Condensin complex subunit 1 (Fragment) OS=Homo sapiens GN=	3	3	3	3	2	1	2	2	1	1	1	1	2	1	2	2	1	1	1	1	2	1	2	2	1	1	1	1	2	2	2	152.17	1356	1356;1401;919	0
SCYL3	PACE1	Q8IZE3	Other		F5H0B3;Q96EZ4	F5H0B3;Q96EZ4	1;1	1;1	1;1	Myeloma-overexpressed gene protein	MYEOV	#N/A	#N/A	>tr|F5H0B3|F5H0B3_HUMAN Myeloma-overexpressed gene protein OS=Homo sapiens GN=MYEOV PE=2 SV=1;>sp|Q96EZ4|MYEOV_HUMAN Myeloma-overexpressed gene protein OS=Homo sapiens GN=MYEOV PE=2 SV=2	2	1	1	1	1	0	0	0	0	1	1	0	1	0	0	0	0	1	1	0	1	0	0	0	0	1	1	0	8.2	8.2	8.2	27.097	255	255;313	0
SGK071	SGK71	Q8NE28	Other		F5H0F9;Q9UJX4;F5GY68;F5H3S5;F5GZ05;H0YFB5	F5H0F9;Q9UJX4;F5GY68	5;5;4;2;1;1	5;5;4;2;1;1	5;5;4;2;1;1	Anaphase-promoting complex subunit 5	ANAPC5	#N/A	#N/A	>tr|F5H0F9|F5H0F9_HUMAN Anaphase-promoting complex subunit 5 OS=Homo sapiens GN=ANAPC5 PE=2 SV=1;>sp|Q9UJX4|APC5_HUMAN Anaphase-promoting complex subunit 5 OS=Homo sapiens GN=ANAPC5 PE=1 SV=2;>tr|F5GY68|F5GY68_HUMAN Anaphase-promoting complex subunit 5 (Fr	6	5	5	5	2	4	3	4	1	2	3	1	2	4	3	4	1	2	3	1	2	4	3	4	1	2	3	1	7	7	7	83.674	742	742;755;217;216;44;396	0
SGK110	SG110	P0C264	Other		F5H0K8;Q8IVT5;F8WEA9;H7BYU0;A8MY87;J3QR75;E9PB13;Q6VAB6	F5H0K8;Q8IVT5;F8WEA9;H7BYU0;A8MY87	8;8;8;6;5;1;1;1	8;8;8;6;5;1;1;1	8;8;8;6;5;1;1;1	Kinase suppressor of Ras 1	KSR1	TKL	KSR1	>tr|F5H0K8|F5H0K8_HUMAN Kinase suppressor of Ras 1 OS=Homo sapiens GN=KSR1 PE=2 SV=1;>sp|Q8IVT5|KSR1_HUMAN Kinase suppressor of Ras 1 OS=Homo sapiens GN=KSR1 PE=1 SV=2;>tr|F8WEA9|F8WEA9_HUMAN Kinase suppressor of Ras 1 OS=Homo sapiens GN=KSR1 PE=2 SV=1;>tr	8	8	8	8	6	6	4	7	6	5	6	6	6	6	4	7	6	5	6	6	6	6	4	7	6	5	6	6	12.2	12.2	12.2	97.114	877	877;921;923;762;612;155;921;950	0
SGK196	SG196	Q9H5K3	Other		F5H1L6;F5H037;E9PMD7;P62136	F5H1L6;F5H037;E9PMD7;P62136	2;1;1;1	2;1;1;1	2;1;1;1	Serine/threonine-protein phosphatase;Serine/threonine-protein phosphatase PP1-alpha catalytic subunit	PPP1CA	#N/A	#N/A	>tr|F5H1L6|F5H1L6_HUMAN Serine/threonine-protein phosphatase PP1-alpha catalytic subunit (Fragment) OS=Homo sapiens GN=PPP1CA PE=2 SV=1;>tr|F5H037|F5H037_HUMAN Serine/threonine-protein phosphatase PP1-alpha catalytic subunit (Fragment) OS=Homo sapiens GN=P	4	2	2	2	0	0	2	0	0	0	0	1	0	0	2	0	0	0	0	1	0	0	2	0	0	0	0	1	14.8	14.8	14.8	18.41	169	169;180;253;330	1
SGK223	SG223	Q86YV5	Other		F8VW18;F8W1I6;F5H223;Q13561;F5H2S7;F8VRV7;H0YI98;H0YHL1;F8VX93	F8VW18;F8W1I6;F5H223;Q13561;F5H2S7;F8VRV7;H0YI98	3;3;3;3;3;2;2;1;1	3;3;3;3;3;2;2;1;1	3;3;3;3;3;2;2;1;1	Dynactin subunit 2	DCTN2	#N/A	#N/A	>tr|F8VW18|F8VW18_HUMAN Dynactin subunit 2 (Fragment) OS=Homo sapiens GN=DCTN2 PE=2 SV=1;>tr|F8W1I6|F8W1I6_HUMAN Dynactin subunit 2 OS=Homo sapiens GN=DCTN2 PE=2 SV=1;>tr|F5H223|F5H223_HUMAN Dynactin subunit 2 OS=Homo sapiens GN=DCTN2 PE=2 SV=1;>sp|Q13561|	9	3	3	3	2	3	2	2	3	3	3	2	2	3	2	2	3	3	3	2	2	3	2	2	3	3	3	2	11.5	11.5	11.5	30.526	278	278;315;378;401;406;153;268;128;135	0
SGK494	SG494	Q96LW2	Other		Q9Y485;F5H269	Q9Y485;F5H269	1;1	1;1	1;1	DmX-like protein 1	DMXL1	#N/A	#N/A	>sp|Q9Y485|DMXL1_HUMAN DmX-like protein 1 OS=Homo sapiens GN=DMXL1 PE=1 SV=3;>tr|F5H269|F5H269_HUMAN DmX-like protein 1 OS=Homo sapiens GN=DMXL1 PE=2 SV=1	2	1	1	1	0	0	1	1	1	0	0	0	0	0	1	1	1	0	0	0	0	0	1	1	1	0	0	0	0.4	0.4	0.4	337.83	3027	3027;3048	1
STK16	STK16	O75716	Other		F5H2B9;H0YNH8;Q9BZF9	F5H2B9;H0YNH8;Q9BZF9	2;2;2	2;2;2	2;2;2	Uveal autoantigen with coiled-coil domains and ankyrin repeats	UACA	#N/A	#N/A	>tr|F5H2B9|F5H2B9_HUMAN Uveal autoantigen with coiled-coil domains and ankyrin repeats OS=Homo sapiens GN=UACA PE=2 SV=1;>tr|H0YNH8|H0YNH8_HUMAN Uveal autoantigen with coiled-coil domains and ankyrin repeats OS=Homo sapiens GN=UACA PE=2 SV=1;>sp|Q9BZF9|UAC	3	2	2	2	0	1	0	1	0	1	1	0	0	1	0	1	0	1	1	0	0	1	0	1	0	1	1	0	1.7	1.7	1.7	150.53	1307	1307;1401;1416	0.0073059
STK31	STK31	Q9BXU1	Other		F5H335;Q14152	F5H335;Q14152	11;11	11;11	11;11	Eukaryotic translation initiation factor 3 subunit A	EIF3A	#N/A	#N/A	>tr|F5H335|F5H335_HUMAN Eukaryotic translation initiation factor 3 subunit A OS=Homo sapiens GN=EIF3A PE=2 SV=1;>sp|Q14152|EIF3A_HUMAN Eukaryotic translation initiation factor 3 subunit A OS=Homo sapiens GN=EIF3A PE=1 SV=1	2	11	11	11	6	6	7	10	9	4	4	6	6	6	7	10	9	4	4	6	6	6	7	10	9	4	4	6	8.4	8.4	8.4	162.63	1348	1348;1382	0
STK32A	ST32A	Q8WU08	Other		J3KT11;F5H386;P22079	J3KT11;F5H386;P22079	1;1;1	1;1;1	1;1;1	Lactoperoxidase	LPO	#N/A	#N/A	>tr|J3KT11|J3KT11_HUMAN Lactoperoxidase (Fragment) OS=Homo sapiens GN=LPO PE=2 SV=1;>tr|F5H386|F5H386_HUMAN Lactoperoxidase OS=Homo sapiens GN=LPO PE=2 SV=1;>sp|P22079|PERL_HUMAN Lactoperoxidase OS=Homo sapiens GN=LPO PE=1 SV=2	3	1	1	1	1	1	0	1	1	1	1	0	1	1	0	1	1	1	1	0	1	1	0	1	1	1	1	0	15.8	15.8	15.8	10.299	95	95;653;712	0.00095147
STK32B	ST32B	Q9NY57	Other		F5H4E4;Q9HA64;I3L2K8;I3L3W5;I3L2G3;I3L139	F5H4E4;Q9HA64	3;3;1;1;1;1	3;3;1;1;1;1	3;3;1;1;1;1	Ketosamine-3-kinase	FN3KRP	Metabolic	KT3K	>tr|F5H4E4|F5H4E4_HUMAN Ketosamine-3-kinase OS=Homo sapiens GN=FN3KRP PE=2 SV=1;>sp|Q9HA64|KT3K_HUMAN Ketosamine-3-kinase OS=Homo sapiens GN=FN3KRP PE=1 SV=2	6	3	3	3	3	3	3	3	3	3	3	3	3	3	3	3	3	3	3	3	3	3	3	3	3	3	3	3	12.4	12.4	12.4	28.964	259	259;309;50;102;127;145	0
STK32C	ST32C	Q86UX6	Other		G3V1N8;S4R3Q6;F5H4L7;O75436	G3V1N8;S4R3Q6;F5H4L7;O75436	1;1;1;1	1;1;1;1	1;1;1;1	Vacuolar protein sorting-associated protein 26A	VPS26A	#N/A	#N/A	>tr|G3V1N8|G3V1N8_HUMAN Vacuolar protein sorting 26 homolog A (Yeast), isoform CRA_a OS=Homo sapiens GN=VPS26A PE=4 SV=1;>tr|S4R3Q6|S4R3Q6_HUMAN Vacuolar protein sorting-associated protein 26A OS=Homo sapiens GN=VPS26A PE=4 SV=1;>tr|F5H4L7|F5H4L7_HUMAN Vac	4	1	1	1	0	1	0	0	0	1	1	0	0	1	0	0	0	1	1	0	0	1	0	0	0	1	1	0	8.3	8.3	8.3	25.506	216	216;226;310;327	0
STK35	STK35	Q8TDR2	Other		O60447;F5H4R0	O60447;F5H4R0	2;2	2;2	2;2	Ecotropic viral integration site 5 protein homolog	EVI5	#N/A	#N/A	>sp|O60447|EVI5_HUMAN Ecotropic viral integration site 5 protein homolog OS=Homo sapiens GN=EVI5 PE=1 SV=3;>tr|F5H4R0|F5H4R0_HUMAN Ecotropic viral integration site 5 protein homolog OS=Homo sapiens GN=EVI5 PE=2 SV=1	2	2	2	2	0	1	1	2	1	1	1	1	0	1	1	2	1	1	1	1	0	1	1	2	1	1	1	1	2.5	2.5	2.5	92.948	810	810;821	0
STK36	STK36	Q9NRP7	Other		P50570;F5H4R9;K7EPK9;K7EMQ3;E5RIK2;Q6P2G1;E5RHK8;Q05193;Q9UQ16	P50570;F5H4R9;K7EPK9;K7EMQ3;E5RIK2;Q6P2G1;E5RHK8;Q05193;Q9UQ16	2;2;1;1;1;1;1;1;1	2;2;1;1;1;1;1;1;1	2;2;1;1;1;1;1;1;1	Dynamin-2;Dynamin-1;Dynamin-3	DNM2;DNM3;DNM1	#N/A	#N/A	>sp|P50570|DYN2_HUMAN Dynamin-2 OS=Homo sapiens GN=DNM2 PE=1 SV=2;>tr|F5H4R9|F5H4R9_HUMAN Dynamin-2 OS=Homo sapiens GN=DNM2 PE=2 SV=1;>tr|K7EPK9|K7EPK9_HUMAN Dynamin-2 (Fragment) OS=Homo sapiens GN=DNM2 PE=2 SV=1;>tr|K7EMQ3|K7EMQ3_HUMAN Dynamin-2 (Fragment	9	2	2	2	1	0	0	2	0	0	1	1	1	0	0	2	0	0	1	1	1	0	0	2	0	0	1	1	2	2	2	98.063	870	870;870;51;289;445;555;639;864;869	0.0046685
TBCK	TBCK	Q8TEA7	Other		J3KNB8;F5H538;Q9Y6R4;F5H4R1;F5H1X6	J3KNB8;F5H538;Q9Y6R4;F5H4R1	18;18;17;16;8	18;18;17;16;8	18;18;17;16;8	Mitogen-activated protein kinase kinase kinase 4	MAP3K4	STE	M3K4	>tr|J3KNB8|J3KNB8_HUMAN Mitogen-activated protein kinase kinase kinase 4 OS=Homo sapiens GN=MAP3K4 PE=2 SV=1;>tr|F5H538|F5H538_HUMAN Mitogen-activated protein kinase kinase kinase 4 OS=Homo sapiens GN=MAP3K4 PE=2 SV=1;>sp|Q9Y6R4|M3K4_HUMAN Mitogen-activate	5	18	18	18	9	10	10	12	14	17	14	11	9	10	10	12	14	17	14	11	9	10	10	12	14	17	14	11	12.2	12.2	12.2	176.57	1554	1554;1604;1608;1442;636	0
TBK1	TBK1	Q9UHD2	Other		F5H571;P45974	F5H571;P45974	1;1	1;1	1;1	Ubiquitin carboxyl-terminal hydrolase 5	USP5	#N/A	#N/A	>tr|F5H571|F5H571_HUMAN Ubiquitin carboxyl-terminal hydrolase 5 (Fragment) OS=Homo sapiens GN=USP5 PE=2 SV=1;>sp|P45974|UBP5_HUMAN Ubiquitin carboxyl-terminal hydrolase 5 OS=Homo sapiens GN=USP5 PE=1 SV=2	2	1	1	1	0	1	1	0	0	1	1	1	0	1	1	0	0	1	1	1	0	1	1	0	0	1	1	1	11.7	11.7	11.7	15.651	137	137;858	0
TEX14	TEX14	Q8IWB6	Other		Q9BQE3;F5H5D3;F8VVB9;Q9NY65;C9J2C0;F8VRZ4;F8VS66;F8VX09;F8VWV9;F8VRK0;C9JDL2;Q9H853;F8VXZ7;F8W0F6	Q9BQE3;F5H5D3;F8VVB9;Q9NY65;C9J2C0	15;15;10;8;8;5;5;4;4;2;2;2;1;1	1;1;0;0;0;0;0;0;0;0;0;0;0;0	1;1;0;0;0;0;0;0;0;0;0;0;0;0	Tubulin alpha-1C chain;Tubulin alpha-8 chain	TUBA1C;TUBA1B;TUBA8	#N/A	#N/A	>sp|Q9BQE3|TBA1C_HUMAN Tubulin alpha-1C chain OS=Homo sapiens GN=TUBA1C PE=1 SV=1;>tr|F5H5D3|F5H5D3_HUMAN Tubulin alpha-1C chain OS=Homo sapiens GN=TUBA1C PE=2 SV=1;>tr|F8VVB9|F8VVB9_HUMAN Tubulin alpha-1B chain (Fragment) OS=Homo sapiens GN=TUBA1B PE=2 SV	14	15	1	1	12	12	13	14	14	14	13	13	0	0	0	0	1	1	0	0	0	0	0	0	1	1	0	0	45.2	5.3	5.3	49.895	449	449;519;247;449;467;112;130;75;81;49;120;241;26;231	0
TLK1	TLK1	Q9UKI8	Other		F5H5N0;Q5VT25	F5H5N0;Q5VT25	8;8	2;2	2;2	Serine/threonine-protein kinase MRCK alpha	CDC42BPA	AGC	MRCKA	>tr|F5H5N0|F5H5N0_HUMAN Serine/threonine-protein kinase MRCK alpha OS=Homo sapiens GN=CDC42BPA PE=2 SV=1;>sp|Q5VT25|MRCKA_HUMAN Serine/threonine-protein kinase MRCK alpha OS=Homo sapiens GN=CDC42BPA PE=1 SV=1	2	8	2	2	7	7	7	7	7	7	6	7	1	2	1	1	2	2	1	1	1	2	1	1	2	2	1	1	4.4	1.3	1.3	193.63	1699	1699;1732	0
TLK2	TLK2	Q86UE8	Other		F5H5Y3;Q9UHB9	F5H5Y3;Q9UHB9	5;5	5;5	5;5	Signal recognition particle subunit SRP68	SRP68	#N/A	#N/A	>tr|F5H5Y3|F5H5Y3_HUMAN Signal recognition particle subunit SRP68 OS=Homo sapiens GN=SRP68 PE=2 SV=1;>sp|Q9UHB9|SRP68_HUMAN Signal recognition particle subunit SRP68 OS=Homo sapiens GN=SRP68 PE=1 SV=2	2	5	5	5	2	2	3	4	4	3	4	3	2	2	3	4	4	3	4	3	2	2	3	4	4	3	4	3	10.6	10.6	10.6	60.284	526	526;627	0
TP53RK	PRPK	Q96S44	Other		Q8IYM2;F5H6G3;J3KQ81;Q6IEE8	Q8IYM2;F5H6G3;J3KQ81;Q6IEE8	1;1;1;1	1;1;1;1	1;1;1;1	Schlafen family member 12;Schlafen family member 12-like	SLFN12;SLFN12L	#N/A	#N/A	>sp|Q8IYM2|SLN12_HUMAN Schlafen family member 12 OS=Homo sapiens GN=SLFN12 PE=1 SV=2;>tr|F5H6G3|F5H6G3_HUMAN Schlafen family member 12-like OS=Homo sapiens GN=SLFN12L PE=2 SV=1;>tr|J3KQ81|J3KQ81_HUMAN Schlafen family member 12-like OS=Homo sapiens GN=SLFN1	4	1	1	1	0	0	1	1	0	0	0	1	0	0	1	1	0	0	0	1	0	0	1	1	0	0	0	1	1.2	1.2	1.2	66.972	578	578;588;619;620	1
TTK	TTK	P33981	Other		F5H6X6;Q14697;E9PKU7;E9PNH1	F5H6X6;Q14697;E9PKU7	7;7;6;1	7;7;6;1	7;7;6;1	Neutral alpha-glucosidase AB	GANAB	#N/A	#N/A	>tr|F5H6X6|F5H6X6_HUMAN Neutral alpha-glucosidase AB OS=Homo sapiens GN=GANAB PE=2 SV=1;>sp|Q14697|GANAB_HUMAN Neutral alpha-glucosidase AB OS=Homo sapiens GN=GANAB PE=1 SV=3;>tr|E9PKU7|E9PKU7_HUMAN Neutral alpha-glucosidase AB OS=Homo sapiens GN=GANAB PE=	4	7	7	7	5	6	6	7	5	6	5	6	5	6	6	7	5	6	5	6	5	6	6	7	5	6	5	6	8.1	8.1	8.1	96.215	847	847;944;852;119	0
UHMK1	UHMK1	Q8TAS1	Other		F5H7J5;Q8N122	F5H7J5;Q8N122	3;3	3;3	3;3	Regulatory-associated protein of mTOR	RPTOR	#N/A	#N/A	>tr|F5H7J5|F5H7J5_HUMAN Regulatory-associated protein of mTOR OS=Homo sapiens GN=RPTOR PE=2 SV=1;>sp|Q8N122|RPTOR_HUMAN Regulatory-associated protein of mTOR OS=Homo sapiens GN=RPTOR PE=1 SV=1	2	3	3	3	1	2	3	2	1	2	1	1	1	2	3	2	1	2	1	1	1	2	3	2	1	2	1	1	3.1	3.1	3.1	131.51	1177	1177;1335	0
ULK1	ULK1	O75385	Other		F5H7K9	F5H7K9	1	1	1			#N/A	#N/A	>tr|F5H7K9|F5H7K9_HUMAN Uncharacterized protein OS=Homo sapiens PE=4 SV=1	1	1	1	1	1	1	1	1	1	1	1	1	1	1	1	1	1	1	1	1	1	1	1	1	1	1	1	1	7.7	7.7	7.7	18.778	168	168	1
ULK2	ULK2	Q8IYT8	Other		F5H8J2;H7BZ94;P07237;H0Y3Z3;I3L398;I3L4M2;I3L0S0;I3NI03;I3L3U6;I3L312	F5H8J2;H7BZ94;P07237;H0Y3Z3;I3L398	6;6;6;4;3;2;2;2;1;1	6;6;6;4;3;2;2;2;1;1	6;6;6;4;3;2;2;2;1;1	Protein disulfide-isomerase	P4HB	#N/A	#N/A	>tr|F5H8J2|F5H8J2_HUMAN Uncharacterized protein OS=Homo sapiens GN=P4HB PE=3 SV=1;>tr|H7BZ94|H7BZ94_HUMAN Protein disulfide-isomerase OS=Homo sapiens GN=P4HB PE=2 SV=2;>sp|P07237|PDIA1_HUMAN Protein disulfide-isomerase OS=Homo sapiens GN=P4HB PE=1 SV=3;>tr	10	6	6	6	4	3	3	3	3	3	3	3	4	3	3	3	3	3	3	3	4	3	3	3	3	3	3	3	16	16	16	51.125	451	451;464;508;274;200;117;148;166;188;236	0
ULK3	ULK3	Q6PHR2	Other		F6U236;Q9BY11	F6U236;Q9BY11	1;1	1;1	1;1	Protein kinase C and casein kinase substrate in neurons protein 1	PACSIN1	#N/A	#N/A	>tr|F6U236|F6U236_HUMAN Protein kinase C and casein kinase substrate in neurons protein 1 OS=Homo sapiens GN=PACSIN1 PE=2 SV=1;>sp|Q9BY11|PACN1_HUMAN Protein kinase C and casein kinase substrate in neurons protein 1 OS=Homo sapiens GN=PACSIN1 PE=1 SV=1	2	1	1	1	0	0	1	1	0	0	1	1	0	0	1	1	0	0	1	1	0	0	1	1	0	0	1	1	2	2	2	46.146	402	402;444	1
ULK4	ULK4	Q96C45	Other		F6U2K4;Q5JWR5;Q5TA12;B3KT12	F6U2K4;Q5JWR5;Q5TA12	3;3;3;1	3;3;3;1	3;3;3;1	Protein dopey-1	DOPEY1	#N/A	#N/A	>tr|F6U2K4|F6U2K4_HUMAN Protein dopey-1 OS=Homo sapiens GN=DOPEY1 PE=4 SV=1;>sp|Q5JWR5|DOP1_HUMAN Protein dopey-1 OS=Homo sapiens GN=DOPEY1 PE=2 SV=1;>tr|Q5TA12|Q5TA12_HUMAN Protein dopey-1 OS=Homo sapiens GN=DOPEY1 PE=4 SV=2	4	3	3	3	2	2	2	2	1	0	3	2	2	2	2	2	1	0	3	2	2	2	2	2	1	0	3	2	1.4	1.4	1.4	266.56	2369	2369;2465;2476;229	0
WEE1	WEE1	P30291	Other		F8VPA5;J3KQP9;Q13972	F8VPA5;J3KQP9;Q13972	1;1;1	1;1;1	1;1;1	Ras-specific guanine nucleotide-releasing factor 1	RASGRF1	#N/A	#N/A	>tr|F8VPA5|F8VPA5_HUMAN Ras-specific guanine nucleotide-releasing factor 1 OS=Homo sapiens GN=RASGRF1 PE=2 SV=1;>tr|J3KQP9|J3KQP9_HUMAN Ras protein-specific guanine nucleotide-releasing factor 1, isoform CRA_a OS=Homo sapiens GN=RASGRF1 PE=2 SV=1;>sp|Q1397	3	1	1	1	1	1	0	1	1	0	0	0	1	1	0	1	1	0	0	0	1	1	0	1	1	0	0	0	0.6	0.6	0.6	143.22	1257	1257;1273;1275	1
WEE2	WEE2	P0C1S8	Other		F8VPD4;P27708;H7C2E4;H7C3Z5;H7BZB3;P31327	F8VPD4;P27708	33;33;6;3;2;1	33;33;6;3;2;1	33;33;6;3;2;1	CAD protein;Glutamine-dependent carbamoyl-phosphate synthase;Aspartate carbamoyltransferase;Dihydroorotase	CAD	#N/A	#N/A	>tr|F8VPD4|F8VPD4_HUMAN DNA fragmentation factor subunit beta OS=Homo sapiens GN=CAD PE=2 SV=1;>sp|P27708|PYR1_HUMAN CAD protein OS=Homo sapiens GN=CAD PE=1 SV=3	6	33	33	33	23	23	28	28	25	28	27	24	23	23	28	28	25	28	27	24	23	23	28	28	25	28	27	24	18.2	18.2	18.2	236.02	2162	2162;2225;293;269;280;1500	0
WNK1	WNK1	Q9H4A3	Other		H0YH81;F8VPV9;P06576;F8W079;F8VQY0	H0YH81;F8VPV9;P06576;F8W079	3;3;3;2;1	3;3;3;2;1	3;3;3;2;1	ATP synthase subunit beta;ATP synthase subunit beta, mitochondrial	ATP5B	#N/A	#N/A	>tr|H0YH81|H0YH81_HUMAN ATP synthase subunit beta (Fragment) OS=Homo sapiens GN=ATP5B PE=3 SV=1;>tr|F8VPV9|F8VPV9_HUMAN ATP synthase subunit beta OS=Homo sapiens GN=ATP5B PE=2 SV=1;>sp|P06576|ATPB_HUMAN ATP synthase subunit beta, mitochondrial OS=Homo sapi	5	3	3	3	3	2	0	2	3	3	0	0	3	2	0	2	3	3	0	0	3	2	0	2	3	3	0	0	11.9	11.9	11.9	38.138	362	362;518;529;284;218	0
WNK2	WNK2	Q9Y3S1	Other		F8VQD9;Q9BSB4	F8VQD9;Q9BSB4	1;1	1;1	1;1	Autophagy-related protein 101	C12orf44;ATG101	#N/A	#N/A	>tr|F8VQD9|F8VQD9_HUMAN Autophagy-related protein 101 (Fragment) OS=Homo sapiens GN=C12orf44 PE=2 SV=1;>sp|Q9BSB4|ATGA1_HUMAN Autophagy-related protein 101 OS=Homo sapiens GN=ATG101 PE=1 SV=1	2	1	1	1	0	0	0	1	0	1	0	0	0	0	0	1	0	1	0	0	0	0	0	1	0	1	0	0	8.4	8.4	8.4	21.926	190	190;218	0
WNK3	WNK3	Q9BYP7	Other		F8VRG3;Q12792	F8VRG3;Q12792	1;1	1;1	1;1	Twinfilin-1	TWF1	#N/A	#N/A	>tr|F8VRG3|F8VRG3_HUMAN Twinfilin-1 OS=Homo sapiens GN=TWF1 PE=2 SV=1;>sp|Q12792|TWF1_HUMAN Twinfilin-1 OS=Homo sapiens GN=TWF1 PE=1 SV=3	2	1	1	1	1	0	0	0	0	1	0	0	1	0	0	0	0	1	0	0	1	0	0	0	0	1	0	0	22	22	22	6.4352	59	59;350	0
WNK4	WNK4	Q96J92	Other		F8VU65;P05388;F8VPE8;G3V210;Q3B7A4;F8VWS0;Q8NHW5;F8VQY6;F8VRK7;F8VW21;F8VS58;F8VZS0;F8VWV4	F8VU65;P05388;F8VPE8;G3V210;Q3B7A4;F8VWS0;Q8NHW5;F8VQY6;F8VRK7;F8VW21;F8VS58;F8VZS0;F8VWV4	9;9;8;8;8;8;8;7;7;7;6;6;5	9;9;8;8;8;8;8;7;7;7;6;6;5	9;9;8;8;8;8;8;7;7;7;6;6;5	60S acidic ribosomal protein P0;60S acidic ribosomal protein P0-like	RPLP0;RPLP0P6	#N/A	#N/A	>tr|F8VU65|F8VU65_HUMAN 60S acidic ribosomal protein P0 (Fragment) OS=Homo sapiens GN=RPLP0 PE=2 SV=1;>sp|P05388|RLA0_HUMAN 60S acidic ribosomal protein P0 OS=Homo sapiens GN=RPLP0 PE=1 SV=1;>tr|F8VPE8|F8VPE8_HUMAN 60S acidic ribosomal protein P0 (Fragment	13	9	9	9	9	8	8	9	9	9	8	9	9	8	8	9	9	9	8	9	9	8	8	9	9	9	8	9	41.7	41.7	41.7	27.187	247	247;317;153;166;255;281;317;142;156;244;121;246;111	0
GUCY2C	GUC2C	P25092	RGC		F8VV52;Q9NZN8;F8VP97;F8VQD8;F8VVY1;F8VUB4;F8VX63;F8W145;F8VRS2;F8VRS8;F8VWH8;H0YHT6;F8VQF4;H0YI11;H0YH84	F8VV52;Q9NZN8;F8VP97;F8VQD8;F8VVY1;F8VUB4;F8VX63;F8W145	6;6;4;3;3;3;3;3;2;2;1;1;1;1;1	6;6;4;3;3;3;3;3;2;2;1;1;1;1;1	6;6;4;3;3;3;3;3;2;2;1;1;1;1;1	CCR4-NOT transcription complex subunit 2	CNOT2	#N/A	#N/A	>tr|F8VV52|F8VV52_HUMAN CCR4-NOT transcription complex subunit 2 (Fragment) OS=Homo sapiens GN=CNOT2 PE=2 SV=1;>sp|Q9NZN8|CNOT2_HUMAN CCR4-NOT transcription complex subunit 2 OS=Homo sapiens GN=CNOT2 PE=1 SV=1;>tr|F8VP97|F8VP97_HUMAN CCR4-NOT transcription	15	6	6	6	4	4	5	5	4	4	3	6	4	4	5	5	4	4	3	6	4	4	5	5	4	4	3	6	16	16	16	58.62	531	531;540;321;131;183;196;217;309;157;276;81;104;144;182;186	0
GUCY2D	GUC2D	Q02846	RGC		F8VVM2;Q00325;F8VZL5;F8VWR4;F8VWQ0	F8VVM2;Q00325;F8VZL5;F8VWR4;F8VWQ0	2;2;1;1;1	2;2;1;1;1	2;2;1;1;1	Phosphate carrier protein, mitochondrial	SLC25A3	#N/A	#N/A	>tr|F8VVM2|F8VVM2_HUMAN Phosphate carrier protein, mitochondrial OS=Homo sapiens GN=SLC25A3 PE=2 SV=1;>sp|Q00325|MPCP_HUMAN Phosphate carrier protein, mitochondrial OS=Homo sapiens GN=SLC25A3 PE=1 SV=2;>tr|F8VZL5|F8VZL5_HUMAN Phosphate carrier protein, mit	5	2	2	2	1	1	1	2	2	2	0	0	1	1	1	2	2	2	0	0	1	1	1	2	2	2	0	0	5.9	5.9	5.9	36.161	324	324;362;153;154;156	0
GUCY2F	GUC2F	P51841	RGC		J3KP21;F8VVR0;S4R360;J3KPP0;Q9Y6G3;S4R2Z7	J3KP21;F8VVR0;S4R360;J3KPP0;Q9Y6G3;S4R2Z7	1;1;1;1;1;1	1;1;1;1;1;1	1;1;1;1;1;1	39S ribosomal protein L42, mitochondrial	MRPL42	#N/A	#N/A	>tr|J3KP21|J3KP21_HUMAN 39S ribosomal protein L42, mitochondrial OS=Homo sapiens GN=MRPL42 PE=2 SV=1;>tr|F8VVR0|F8VVR0_HUMAN 39S ribosomal protein L42, mitochondrial OS=Homo sapiens GN=MRPL42 PE=2 SV=1;>tr|S4R360|S4R360_HUMAN 39S ribosomal protein L42, mit	6	1	1	1	1	0	1	0	1	1	1	1	1	0	1	0	1	1	1	1	1	0	1	0	1	1	1	1	23.5	23.5	23.5	5.7699	51	51;53;128;139;142;155	0.0071878
NPR1	ANPRA	P16066	RGC		F8VVU1;O75366	F8VVU1;O75366	1;1	1;1	1;1	Advillin	AVIL	#N/A	#N/A	>tr|F8VVU1|F8VVU1_HUMAN Advillin (Fragment) OS=Homo sapiens GN=AVIL PE=2 SV=1;>sp|O75366|AVIL_HUMAN Advillin OS=Homo sapiens GN=AVIL PE=1 SV=3	2	1	1	1	0	1	1	0	1	1	0	0	0	1	1	0	1	1	0	0	0	1	1	0	1	1	0	0	6.4	6.4	6.4	17.865	157	157;819	0
NPR2	ANPRB	P20594	RGC		F8VYV2;F8VWC5;G3V203;H0YHA7;Q07020;J3QQ67;F8VUA6	F8VYV2;F8VWC5;G3V203;H0YHA7;Q07020;J3QQ67;F8VUA6	2;2;2;2;2;2;1	2;2;2;2;2;2;1	2;2;2;2;2;2;1	60S ribosomal protein L18	RPL18	#N/A	#N/A	>tr|F8VYV2|F8VYV2_HUMAN 60S ribosomal protein L18 OS=Homo sapiens GN=RPL18 PE=2 SV=1;>tr|F8VWC5|F8VWC5_HUMAN 60S ribosomal protein L18 OS=Homo sapiens GN=RPL18 PE=2 SV=1;>tr|G3V203|G3V203_HUMAN 60S ribosomal protein L18 OS=Homo sapiens GN=RPL18 PE=3 SV=1;>	7	2	2	2	2	1	1	1	1	1	1	1	2	1	1	1	1	1	1	1	2	1	1	1	1	1	1	1	15.8	15.8	15.8	15.639	133	133;159;164;167;188;190;130	0
MAP2K1	MP2K1	Q02750	STE		F8VYZ8	F8VYZ8	1	1	1		PRKAG1	#N/A	#N/A	>tr|F8VYZ8|F8VYZ8_HUMAN 5-AMP-activated protein kinase subunit gamma-1 (Fragment) OS=Homo sapiens GN=PRKAG1 PE=2 SV=1	1	1	1	1	1	1	1	1	1	1	1	1	1	1	1	1	1	1	1	1	1	1	1	1	1	1	1	1	42.9	42.9	42.9	3.454	28	28	0
MAP2K2	MP2K2	P36507	STE		G3V1V7;F8VZE0;Q00872;F8VZY0;G3XAI7	G3V1V7;F8VZE0;Q00872;F8VZY0;G3XAI7	1;1;1;1;1	1;1;1;1;1	1;1;1;1;1	Myosin-binding protein C, slow-type	MYBPC1	#N/A	#N/A	>tr|G3V1V7|G3V1V7_HUMAN Myosin binding protein C, slow type, isoform CRA_e OS=Homo sapiens GN=MYBPC1 PE=4 SV=1;>tr|F8VZE0|F8VZE0_HUMAN Myosin-binding protein C, slow-type OS=Homo sapiens GN=MYBPC1 PE=2 SV=1;>sp|Q00872|MYPC1_HUMAN Myosin-binding protein C,	5	1	1	1	0	1	1	1	0	0	1	1	0	1	1	1	0	0	1	1	0	1	1	1	0	0	1	1	1.4	1.4	1.4	115.5	1024	1024;1132;1141;1154;1164	1
MAP2K3	MP2K3	P46734	STE		F8VZG5;F8W1A4;P54819;G3V213;F8VY04	F8VZG5;F8W1A4;P54819;G3V213;F8VY04	2;2;2;1;1	2;2;2;1;1	2;2;2;1;1	Adenylate kinase 2, mitochondrial;Adenylate kinase 2, mitochondrial, N-terminally processed	AK2	Metabolic	KAD2	>tr|F8VZG5|F8VZG5_HUMAN Adenylate kinase 2, mitochondrial OS=Homo sapiens GN=AK2 PE=2 SV=1;>tr|F8W1A4|F8W1A4_HUMAN Adenylate kinase 2, mitochondrial OS=Homo sapiens GN=AK2 PE=2 SV=1;>sp|P54819|KAD2_HUMAN Adenylate kinase 2, mitochondrial OS=Homo sapiens GN	5	2	2	2	0	2	1	2	0	2	0	0	0	2	1	2	0	2	0	0	0	2	1	2	0	2	0	0	13.6	13.6	13.6	17.499	162	162;232;239;133;190	0
MAP2K4	MP2K4	P45985	STE		H0YIS4;H0YHI8;F8VZN8;O14974	H0YIS4;H0YHI8;F8VZN8;O14974	1;1;1;1	1;1;1;1	1;1;1;1	Protein phosphatase 1 regulatory subunit 12A	PPP1R12A	#N/A	#N/A	>tr|H0YIS4|H0YIS4_HUMAN Protein phosphatase 1 regulatory subunit 12A (Fragment) OS=Homo sapiens GN=PPP1R12A PE=2 SV=1;>tr|H0YHI8|H0YHI8_HUMAN Protein phosphatase 1 regulatory subunit 12A (Fragment) OS=Homo sapiens GN=PPP1R12A PE=4 SV=1;>tr|F8VZN8|F8VZN8_HU	4	1	1	1	1	1	1	0	1	0	0	1	1	1	1	0	1	0	0	1	1	1	1	0	1	0	0	1	3.3	3.3	3.3	33.152	299	299;367;692;1030	0
MAP2K5	MP2K5	Q13163	STE		F8W1F5;Q8IVF7;C9IZY8;K7EJE6;K7EK60;Q96PY5;O95466	F8W1F5;Q8IVF7;C9IZY8;K7EJE6;K7EK60;Q96PY5;O95466	2;2;1;1;1;1;1	2;2;1;1;1;1;1	2;2;1;1;1;1;1	Formin-like protein 3;Formin-like protein 2;Formin-like protein 1	FMNL3;FMNL2;FMNL1	#N/A	#N/A	>tr|F8W1F5|F8W1F5_HUMAN Formin-like protein 3 OS=Homo sapiens GN=FMNL3 PE=2 SV=1;>sp|Q8IVF7|FMNL3_HUMAN Formin-like protein 3 OS=Homo sapiens GN=FMNL3 PE=1 SV=3;>tr|C9IZY8|C9IZY8_HUMAN Formin-like protein 2 OS=Homo sapiens GN=FMNL2 PE=2 SV=1;>tr|K7EJE6|K7E	7	2	2	2	0	2	1	1	2	2	2	1	0	2	1	1	2	2	2	1	0	2	1	1	2	2	2	1	1.8	1.8	1.8	117.08	1027	1027;1028;461;488;682;1086;1100	0
MAP2K6	MP2K6	P52564	STE		F8W1R7;P60660;G3V1V0;J3KND3;G8JLA2;B7Z6Z4;G3V1Y7;F8VPF3;H0YI43;F8VZU9;F8W1I5;F8W180;P14649;F8VXL3	F8W1R7;P60660;G3V1V0;J3KND3;G8JLA2;B7Z6Z4;G3V1Y7;F8VPF3	6;6;6;5;5;5;4;4;2;2;2;2;2;1	6;6;6;5;5;5;4;4;2;2;2;2;2;1	6;6;6;5;5;5;4;4;2;2;2;2;2;1	Myosin light polypeptide 6	MYL6	#N/A	#N/A	>tr|F8W1R7|F8W1R7_HUMAN Myosin light polypeptide 6 OS=Homo sapiens GN=MYL6 PE=2 SV=1;>sp|P60660|MYL6_HUMAN Myosin light polypeptide 6 OS=Homo sapiens GN=MYL6 PE=1 SV=2;>tr|G3V1V0|G3V1V0_HUMAN Myosin light polypeptide 6 OS=Homo sapiens GN=MYL6 PE=4 SV=1;>tr	14	6	6	6	6	6	6	6	6	5	5	6	6	6	6	6	6	5	5	6	6	6	6	6	6	5	5	6	45.5	45.5	45.5	16.29	145	145;151;161;152;152;238;115;130;83;103;175;196;208;47	0
MAP2K7	MP2K7	O14733	STE		H0YH80;F8W6I7;P09651;F8VYN5;F8VTQ5;F8VZ49;Q32P51	H0YH80;F8W6I7;P09651;F8VYN5;F8VTQ5;F8VZ49;Q32P51	2;2;2;1;1;1;1	2;2;2;1;1;1;1	2;2;2;1;1;1;1	Heterogeneous nuclear ribonucleoprotein A1;Heterogeneous nuclear ribonucleoprotein A1-like 2	HNRNPA1;HNRNPA1L2	#N/A	#N/A	>tr|H0YH80|H0YH80_HUMAN Heterogeneous nuclear ribonucleoprotein A1 (Fragment) OS=Homo sapiens GN=HNRNPA1 PE=2 SV=1;>tr|F8W6I7|F8W6I7_HUMAN Heterogeneous nuclear ribonucleoprotein A1 OS=Homo sapiens GN=HNRNPA1 PE=2 SV=2;>sp|P09651|ROA1_HUMAN Heterogeneous n	7	2	2	2	2	1	1	2	1	1	1	1	2	1	1	2	1	1	1	1	2	1	1	2	1	1	1	1	14.7	14.7	14.7	19.471	191	191;307;372;113;145;231;320	0
MAP3K1	M3K1	Q13233	STE		P35580;F8W6L6	P35580;F8W6L6	11;11	3;3	3;3	Myosin-10	MYH10	#N/A	#N/A	>sp|P35580|MYH10_HUMAN Myosin-10 OS=Homo sapiens GN=MYH10 PE=1 SV=3;>tr|F8W6L6|F8W6L6_HUMAN Myosin-10 OS=Homo sapiens GN=MYH10 PE=2 SV=1	2	11	3	3	6	5	9	8	5	7	7	6	2	1	2	0	1	1	1	0	2	1	2	0	1	1	1	0	6.2	1.8	1.8	229	1976	1976;1992	0
MAP3K10	M3K10	Q02779	STE		F8W7C6;P27635;H7C123;H7C2C5;B8A6G2;A6QRI9;Q96L21	F8W7C6;P27635	5;4;2;2;1;1;1	5;4;2;2;1;1;1	5;4;2;2;1;1;1	60S ribosomal protein L10	RPL10	#N/A	#N/A	>tr|F8W7C6|F8W7C6_HUMAN 60S ribosomal protein L10 OS=Homo sapiens GN=RPL10 PE=2 SV=1;>sp|P27635|RL10_HUMAN 60S ribosomal protein L10 OS=Homo sapiens GN=RPL10 PE=1 SV=4	7	5	5	5	4	3	5	5	5	4	5	5	4	3	5	5	5	4	5	5	4	3	5	5	5	4	5	5	35	35	35	18.592	163	163;214;91;131;108;181;214	0
MAP3K11	M3K11	Q16584	STE		H0Y4Q3;F8W7I9;P46060	H0Y4Q3;F8W7I9;P46060	1;1;1	1;1;1	1;1;1	Ran GTPase-activating protein 1	RANGAP1	#N/A	#N/A	>tr|H0Y4Q3|H0Y4Q3_HUMAN Ran GTPase-activating protein 1 (Fragment) OS=Homo sapiens GN=RANGAP1 PE=4 SV=1;>tr|F8W7I9|F8W7I9_HUMAN Ran GTPase-activating protein 1 OS=Homo sapiens GN=RANGAP1 PE=2 SV=1;>sp|P46060|RAGP1_HUMAN Ran GTPase-activating protein 1 OS=H	3	1	1	1	1	1	1	1	0	1	1	1	1	1	1	1	0	1	1	1	1	1	1	1	0	1	1	1	4.7	4.7	4.7	26.797	253	253;532;587	0
MAP3K12	M3K12	Q12852	STE		F8W8I6;P31483;E5RGV5;E5RG67;Q96B58;F8WE16	F8W8I6;P31483;E5RGV5;E5RG67;Q96B58	4;4;3;3;3;1	1;1;1;1;1;0	1;1;1;1;1;0	Nucleolysin TIA-1 isoform p40	TIA1	#N/A	#N/A	>tr|F8W8I6|F8W8I6_HUMAN Nucleolysin TIA-1 isoform p40 OS=Homo sapiens GN=TIA1 PE=2 SV=1;>sp|P31483|TIA1_HUMAN Nucleolysin TIA-1 isoform p40 OS=Homo sapiens GN=TIA1 PE=1 SV=3;>tr|E5RGV5|E5RGV5_HUMAN Nucleolysin TIA-1 isoform p40 OS=Homo sapiens GN=TIA1 PE=2	6	4	1	1	3	2	3	4	3	4	4	1	0	0	0	1	0	1	1	0	0	0	0	1	0	1	1	0	11.7	3.1	3.1	42.835	385	385;386;144;161;214;114	0
MAP3K13	M3K13	O43283	STE		Q8N5S9;J3KPJ3;F8W9H1	Q8N5S9;J3KPJ3;F8W9H1	6;6;6	6;6;6	6;6;6	Calcium/calmodulin-dependent protein kinase kinase 1	CAMKK1	Other	KKCC1	>sp|Q8N5S9|KKCC1_HUMAN Calcium/calmodulin-dependent protein kinase kinase 1 OS=Homo sapiens GN=CAMKK1 PE=1 SV=2;>tr|J3KPJ3|J3KPJ3_HUMAN Calcium/calmodulin-dependent protein kinase kinase 1 OS=Homo sapiens GN=CAMKK1 PE=2 SV=1;>tr|F8W9H1|F8W9H1_HUMAN Calcium	3	6	6	6	5	4	4	4	4	5	4	5	5	4	4	4	4	5	4	5	5	4	4	4	4	5	4	5	13.1	13.1	13.1	55.735	505	505;532;543	0
MAP3K14	M3K14	Q99558	STE		F8W9S7;Q14C86;C9IZ08;B0QZ65;B4DGD8;H0Y4E7;H0Y7I9	F8W9S7;Q14C86;C9IZ08	3;3;2;1;1;1;1	3;3;2;1;1;1;1	3;3;2;1;1;1;1	GTPase-activating protein and VPS9 domain-containing protein 1	GAPVD1	#N/A	#N/A	>tr|F8W9S7|F8W9S7_HUMAN GTPase-activating protein and VPS9 domain-containing protein 1 OS=Homo sapiens GN=GAPVD1 PE=2 SV=1;>sp|Q14C86|GAPD1_HUMAN GTPase-activating protein and VPS9 domain-containing protein 1 OS=Homo sapiens GN=GAPVD1 PE=1 SV=2;>tr|C9IZ08|	7	3	3	3	2	2	0	1	2	1	1	0	2	2	0	1	2	1	1	0	2	2	0	1	2	1	1	0	3.2	3.2	3.2	157.46	1412	1412;1478;988;497;756;830;837	0
MAP3K15	M3K15	Q6ZN16	STE		F8W9W2;P43250;D6RHX8;P34947;Q5T060;D6RDA3;D6RHC7;G8JLE8	F8W9W2;P43250;D6RHX8;P34947	4;4;3;2;1;1;1;1	4;4;3;2;1;1;1;1	4;4;3;2;1;1;1;1	G protein-coupled receptor kinase 6;G protein-coupled receptor kinase 5	GRK6;GRK5	#N/A	#N/A	>tr|F8W9W2|F8W9W2_HUMAN G protein-coupled receptor kinase 6 OS=Homo sapiens GN=GRK6 PE=2 SV=1;>sp|P43250|GRK6_HUMAN G protein-coupled receptor kinase 6 OS=Homo sapiens GN=GRK6 PE=1 SV=2;>tr|D6RHX8|D6RHX8_HUMAN G protein-coupled receptor kinase 6 OS=Homo sa	8	4	4	4	4	3	2	4	4	4	3	3	4	3	2	4	4	4	3	3	4	3	2	4	4	4	3	3	9.4	9.4	9.4	62.192	542	542;576;475;590;75;129;253;485	0
MAP3K19	M3K19	Q56UN5	STE		H0YKH1;F8WA05;H0YLF5;P40424	H0YKH1;F8WA05;H0YLF5;P40424	1;1;1;1	1;1;1;1	1;1;1;1	Pre-B-cell leukemia transcription factor 1	PBX1	#N/A	#N/A	>tr|H0YKH1|H0YKH1_HUMAN Pre-B-cell leukemia transcription factor 1 (Fragment) OS=Homo sapiens GN=PBX1 PE=2 SV=1;>tr|F8WA05|F8WA05_HUMAN Pre-B-cell leukemia transcription factor 1 (Fragment) OS=Homo sapiens GN=PBX1 PE=2 SV=1;>tr|H0YLF5|H0YLF5_HUMAN Pre-B-ce	4	1	1	1	0	0	0	0	1	0	0	0	0	0	0	0	1	0	0	0	0	0	0	0	1	0	0	0	6.9	6.9	6.9	17.635	159	159;170;339;430	1
MAP3K2	M3K2	Q9Y2U5	STE		F8WA86;Q15417;K7ES69;E9PDU6;B4DFK6;B4DDF4;Q99439;B4DUT8	F8WA86;Q15417;K7ES69;E9PDU6;B4DFK6;B4DDF4;Q99439;B4DUT8	2;2;1;1;1;1;1;1	2;2;1;1;1;1;1;1	2;2;1;1;1;1;1;1	Calponin-3;Calponin-2	CNN3;CNN2	#N/A	#N/A	>tr|F8WA86|F8WA86_HUMAN Calponin-3 OS=Homo sapiens GN=CNN3 PE=2 SV=1;>sp|Q15417|CNN3_HUMAN Calponin-3 OS=Homo sapiens GN=CNN3 PE=1 SV=1;>tr|K7ES69|K7ES69_HUMAN Calponin-2 OS=Homo sapiens GN=CNN2 PE=2 SV=1;>tr|E9PDU6|E9PDU6_HUMAN Calponin-3 (Fragment) OS=Ho	8	2	2	2	2	2	1	1	1	2	2	1	2	2	1	1	1	2	2	1	2	2	1	1	1	2	2	1	8.5	8.5	8.5	31.38	283	283;329;148;185;288;298;309;330	0
MAP3K3	M3K3	Q99759	STE		J3QT34;O15021;F8WAQ9;E7EWQ5;H7C1I9;D6RAK1;F8WBH1;C9J249;Q9Y2H9;C9JKM7;H7C0U3;H7C2V7;H7C3S4;E7EX28;K7EJZ9;K7EME4	J3QT34;O15021;F8WAQ9;E7EWQ5	19;19;19;18;7;6;3;3;3;2;1;1;1;1;1;1	18;18;18;17;7;6;3;3;2;2;1;1;1;1;1;1	14;14;14;13;7;6;3;3;0;2;1;1;1;1;0;0	Microtubule-associated serine/threonine-protein kinase 4	MAST4	AGC	MAST4	>tr|J3QT34|J3QT34_HUMAN Microtubule-associated serine/threonine-protein kinase 4 OS=Homo sapiens GN=MAST4 PE=2 SV=1;>sp|O15021|MAST4_HUMAN Microtubule-associated serine/threonine-protein kinase 4 OS=Homo sapiens GN=MAST4 PE=1 SV=3;>tr|F8WAQ9|F8WAQ9_HUMAN M	16	19	18	14	14	14	17	15	15	12	18	14	13	13	16	14	14	11	17	13	9	10	13	12	10	9	13	10	9.5	9.1	7	284.09	2623	2623;2626;2626;2444;1680;350;166;168;1570;59;80;99;122;238;433;475	0
MAP3K4	M3K4	Q9Y6R4	STE		Q15139;F8WBA3;F8VZ98	Q15139;F8WBA3	13;13;1	5;5;0	5;5;0	Serine/threonine-protein kinase D1;Serine/threonine-protein kinase D	PRKD1	CAMK	KPCD1	>sp|Q15139|KPCD1_HUMAN Serine/threonine-protein kinase D1 OS=Homo sapiens GN=PRKD1 PE=1 SV=2;>tr|F8WBA3|F8WBA3_HUMAN Serine/threonine-protein kinase D OS=Homo sapiens GN=PRKD1 PE=2 SV=1	3	13	5	5	13	13	13	13	13	13	13	12	5	5	5	5	5	5	5	4	5	5	5	5	5	5	5	4	18.1	7	7	101.7	912	912;920;117	0
MAP3K5	M3K5	Q99683	STE		H0YL43;Q14257;F8WCY5	H0YL43;Q14257;F8WCY5	2;2;2	2;2;2	2;2;2	Reticulocalbin-2	RCN2	#N/A	#N/A	>tr|H0YL43|H0YL43_HUMAN Reticulocalbin-2 (Fragment) OS=Homo sapiens GN=RCN2 PE=4 SV=1;>sp|Q14257|RCN2_HUMAN Reticulocalbin-2 OS=Homo sapiens GN=RCN2 PE=1 SV=1;>tr|F8WCY5|F8WCY5_HUMAN Reticulocalbin-2 OS=Homo sapiens GN=RCN2 PE=2 SV=1	3	2	2	2	2	2	2	2	2	2	2	2	2	2	2	2	2	2	2	2	2	2	2	2	2	2	2	2	14.8	14.8	14.8	17.609	155	155;317;335	0
MAP3K6	M3K6	O95382	STE		F8WET3;Q6AWC2	F8WET3;Q6AWC2	1;1	1;1	1;1	Protein WWC2	WWC2	#N/A	#N/A	>tr|F8WET3|F8WET3_HUMAN Protein WWC2 OS=Homo sapiens GN=WWC2 PE=2 SV=1;>sp|Q6AWC2|WWC2_HUMAN Protein WWC2 OS=Homo sapiens GN=WWC2 PE=1 SV=2	2	1	1	1	1	1	1	0	1	1	1	0	1	1	1	0	1	1	1	0	1	1	1	0	1	1	1	0	14.3	14.3	14.3	8.8258	77	77;1192	0.0072727
MAP3K7	M3K7	O43318	STE		G3V1N2;P69905	G3V1N2;P69905	2;2	2;2	1;1	Hemoglobin subunit alpha	HBA2;HBA1	#N/A	#N/A	>tr|G3V1N2|G3V1N2_HUMAN HCG1745306, isoform CRA_a OS=Homo sapiens GN=HBA2 PE=2 SV=1;>sp|P69905|HBA_HUMAN Hemoglobin subunit alpha OS=Homo sapiens GN=HBA1 PE=1 SV=2	2	2	2	1	2	1	1	1	0	1	0	1	2	1	1	1	0	1	0	1	1	0	0	0	0	0	0	0	17.3	17.3	10.9	11.948	110	110;142	0.0028329
MAP3K8	M3K8	P41279	STE		G3V279;P84090	G3V279;P84090	1;1	1;1	1;1	Enhancer of rudimentary homolog	ERH	#N/A	#N/A	>tr|G3V279|G3V279_HUMAN Enhancer of rudimentary homolog OS=Homo sapiens GN=ERH PE=2 SV=1;>sp|P84090|ERH_HUMAN Enhancer of rudimentary homolog OS=Homo sapiens GN=ERH PE=1 SV=1	2	1	1	1	1	1	1	1	1	1	1	1	1	1	1	1	1	1	1	1	1	1	1	1	1	1	1	1	15.5	15.5	15.5	8.2033	71	71;104	0
MAP3K9	M3K9	P80192	STE		G3V2D8;Q68DK2	G3V2D8;Q68DK2	1;1	1;1	1;1	Zinc finger FYVE domain-containing protein 26	ZFYVE26	#N/A	#N/A	>tr|G3V2D8|G3V2D8_HUMAN Zinc finger FYVE domain-containing protein 26 OS=Homo sapiens GN=ZFYVE26 PE=2 SV=1;>sp|Q68DK2|ZFY26_HUMAN Zinc finger FYVE domain-containing protein 26 OS=Homo sapiens GN=ZFYVE26 PE=1 SV=3	2	1	1	1	1	1	1	1	1	1	1	1	1	1	1	1	1	1	1	1	1	1	1	1	1	1	1	1	0.4	0.4	0.4	248.74	2225	2225;2539	1
MAP4K1	M4K1	Q92918	STE		G3V3G7;G3V340;Q13033	G3V3G7;G3V340;Q13033	2;2;2	2;2;2	2;2;2	Striatin-3	STRN3	#N/A	#N/A	>tr|G3V3G7|G3V3G7_HUMAN Striatin-3 (Fragment) OS=Homo sapiens GN=STRN3 PE=2 SV=1;>tr|G3V340|G3V340_HUMAN Striatin-3 OS=Homo sapiens GN=STRN3 PE=2 SV=1;>sp|Q13033|STRN3_HUMAN Striatin-3 OS=Homo sapiens GN=STRN3 PE=1 SV=3	3	2	2	2	1	2	0	0	1	2	2	2	1	2	0	0	1	2	2	2	1	2	0	0	1	2	2	2	20.5	20.5	20.5	12.786	112	112;332;797	0
MAP4K2	M4K2	Q12851	STE		G3V4M1;G3V3F6;Q96PC5;G3V599	G3V4M1;G3V3F6;Q96PC5;G3V599	1;1;1;1	1;1;1;1	1;1;1;1	Melanoma inhibitory activity protein 2	MIA2;CTAGE5	#N/A	#N/A	>tr|G3V4M1|G3V4M1_HUMAN Melanoma inhibitory activity protein 2 (Fragment) OS=Homo sapiens GN=MIA2 PE=2 SV=1;>tr|G3V3F6|G3V3F6_HUMAN Melanoma inhibitory activity protein 2 (Fragment) OS=Homo sapiens GN=MIA2 PE=2 SV=1;>sp|Q96PC5|MIA2_HUMAN Melanoma inhibitor	4	1	1	1	1	1	1	1	1	1	1	1	1	1	1	1	1	1	1	1	1	1	1	1	1	1	1	1	10.9	10.9	10.9	10.392	92	92;124;542;1339	1
MAP4K3	M4K3	Q8IVH8	STE		Q5TAQ9;G3V3G9;Q5TAQ8	Q5TAQ9;G3V3G9;Q5TAQ8	2;2;1	2;2;1	2;2;1	DDB1- and CUL4-associated factor 8	DCAF8	#N/A	#N/A	>sp|Q5TAQ9|DCAF8_HUMAN DDB1- and CUL4-associated factor 8 OS=Homo sapiens GN=DCAF8 PE=1 SV=1;>tr|G3V3G9|G3V3G9_HUMAN DDB1- and CUL4-associated factor 8 OS=Homo sapiens GN=DCAF8 PE=4 SV=1;>tr|Q5TAQ8|Q5TAQ8_HUMAN DDB1- and CUL4-associated factor 8 (Fragment)	3	2	2	2	1	0	1	2	0	0	1	1	1	0	1	2	0	0	1	1	1	0	1	2	0	0	1	1	4	4	4	66.851	597	597;751;212	0
MAP4K4	M4K4	O95819	STE		G3V4M2;G3V5E8;P54803;J3KN25	G3V4M2;G3V5E8;P54803;J3KN25	1;1;1;1	1;1;1;1	1;1;1;1	Galactocerebrosidase	GALC	#N/A	#N/A	>tr|G3V4M2|G3V4M2_HUMAN Galactocerebrosidase OS=Homo sapiens GN=GALC PE=2 SV=1;>tr|G3V5E8|G3V5E8_HUMAN Galactocerebrosidase OS=Homo sapiens GN=GALC PE=2 SV=1;>sp|P54803|GALC_HUMAN Galactocerebrosidase OS=Homo sapiens GN=GALC PE=1 SV=2;>tr|J3KN25|J3KN25_HUM	4	1	1	1	0	0	1	1	0	1	0	1	0	0	1	1	0	1	0	1	0	0	1	1	0	1	0	1	14.3	14.3	14.3	11.695	112	112;211;685;685	0
MAP4K5	M4K5	Q9Y4K4	STE		G3V5E1;O75909;G3V2Q3;G3V235	G3V5E1;O75909;G3V2Q3	7;7;6;3	7;7;6;3	7;7;6;3	Cyclin-K	CCNK	#N/A	#N/A	>tr|G3V5E1|G3V5E1_HUMAN Cyclin-K OS=Homo sapiens GN=CCNK PE=2 SV=1;>sp|O75909|CCNK_HUMAN Cyclin-K OS=Homo sapiens GN=CCNK PE=1 SV=2;>tr|G3V2Q3|G3V2Q3_HUMAN Cyclin-K (Fragment) OS=Homo sapiens GN=CCNK PE=2 SV=1	4	7	7	7	5	6	3	7	6	6	5	6	5	6	3	7	6	6	5	6	5	6	3	7	6	6	5	6	22	22	22	43.404	378	378;580;227;110	0
MINK1	MINK1	Q8N4C8	STE		P24941;G3V5T9;E7ESI2;G3V317;H0Y783;M0QXT1	P24941;G3V5T9;E7ESI2	18;18;13;3;1;1	17;17;12;3;1;1	13;13;9;1;0;0	Cyclin-dependent kinase 2	CDK2	CMGC	CDK2	>sp|P24941|CDK2_HUMAN Cyclin-dependent kinase 2 OS=Homo sapiens GN=CDK2 PE=1 SV=2;>tr|G3V5T9|G3V5T9_HUMAN Cyclin-dependent kinase 2 OS=Homo sapiens GN=CDK2 PE=4 SV=1;>tr|E7ESI2|E7ESI2_HUMAN Cyclin-dependent kinase 2 OS=Homo sapiens GN=CDK2 PE=2 SV=1	6	18	17	13	16	15	14	16	17	12	16	14	15	14	13	15	16	11	15	13	11	11	11	12	12	9	12	11	64.8	62.1	47.7	33.929	298	298;346;238;39;215;248	0
MLK4	M3KL4	Q5TCX8	STE		P07942;G3XAI2;E7EPA6	P07942;G3XAI2;E7EPA6	2;2;1	2;2;1	2;2;1	Laminin subunit beta-1	LAMB1	#N/A	#N/A	>sp|P07942|LAMB1_HUMAN Laminin subunit beta-1 OS=Homo sapiens GN=LAMB1 PE=1 SV=2;>tr|G3XAI2|G3XAI2_HUMAN Laminin subunit beta-1 OS=Homo sapiens GN=LAMB1 PE=4 SV=1;>tr|E7EPA6|E7EPA6_HUMAN Laminin subunit beta-1 OS=Homo sapiens GN=LAMB1 PE=2 SV=1	3	2	2	2	1	1	0	0	1	0	0	1	1	1	0	0	1	0	0	1	1	1	0	0	1	0	0	1	1.6	1.6	1.6	198.04	1786	1786;1810;850	0
MLTK	MLTK	Q9NYL2	STE		G5E948;G3XAA2;C9J840;E7ETN6;H7C3Z6;F5H5M9;I3L203	G5E948;G3XAA2;C9J840	20;18;16;5;3;3;2	3;1;2;0;2;0;0	0;0;0;0;0;0;0		MAP4K4	STE	M4K4	>tr|G5E948|G5E948_HUMAN Mitogen-activated protein kinase kinase kinase kinase 4 OS=Homo sapiens GN=MAP4K4 PE=2 SV=1;>tr|G3XAA2|G3XAA2_HUMAN Mitogen-activated protein kinase kinase kinase kinase 4 OS=Homo sapiens GN=MAP4K4 PE=4 SV=1;>tr|C9J840|C9J840_HUMAN	7	20	3	0	14	16	15	17	18	17	17	17	2	2	2	3	2	2	2	2	0	0	0	0	0	0	0	0	16.4	2.7	0	151.08	1320	1320;1166;1042;102;258;1312;53	0
MST4	MST4	Q9P289	STE		G5E9Z2;Q96KA5	G5E9Z2;Q96KA5	1;1	1;1	1;1	Cleft lip and palate transmembrane protein 1-like protein	CLPTM1L	#N/A	#N/A	>tr|G5E9Z2|G5E9Z2_HUMAN Cisplatin resistance related protein CRR9p, isoform CRA_c OS=Homo sapiens GN=CLPTM1L PE=2 SV=1;>sp|Q96KA5|CLP1L_HUMAN Cleft lip and palate transmembrane protein 1-like protein OS=Homo sapiens GN=CLPTM1L PE=1 SV=1	2	1	1	1	0	1	1	1	1	1	1	1	0	1	1	1	1	1	1	1	0	1	1	1	1	1	1	1	2.2	2.2	2.2	43.28	369	369;538	1
MYO3A	MYO3A	Q8NEV4	STE		G5E9Z4;Q8TCG2	G5E9Z4;Q8TCG2	6;6	6;6	6;6	Phosphatidylinositol 4-kinase type 2-beta	PI4K2B	Atypical	P4K2B	>tr|G5E9Z4|G5E9Z4_HUMAN Phosphatidylinositol 4-kinase type 2 beta OS=Homo sapiens GN=PI4K2B PE=2 SV=1;>sp|Q8TCG2|P4K2B_HUMAN Phosphatidylinositol 4-kinase type 2-beta OS=Homo sapiens GN=PI4K2B PE=1 SV=1	2	6	6	6	6	6	6	6	6	6	5	6	6	6	6	6	6	6	5	6	6	6	6	6	6	6	5	6	17.4	17.4	17.4	44.761	385	385;481	0
MYO3B	MYO3B	Q8WXR4	STE		G5EA52;P30101;H7BZJ3	G5EA52;P30101;H7BZJ3	2;2;1	2;2;1	2;2;1	Protein disulfide-isomerase A3;Thioredoxin	PDIA3	#N/A	#N/A	>tr|G5EA52|G5EA52_HUMAN Protein disulfide isomerase family A, member 3, isoform CRA_b OS=Homo sapiens GN=PDIA3 PE=2 SV=1;>sp|P30101|PDIA3_HUMAN Protein disulfide-isomerase A3 OS=Homo sapiens GN=PDIA3 PE=1 SV=4;>tr|H7BZJ3|H7BZJ3_HUMAN Thioredoxin (Fragment)	3	2	2	2	2	2	1	2	2	2	1	2	2	2	1	2	2	2	1	2	2	2	1	2	2	2	1	2	4.3	4.3	4.3	54.963	485	485;505;123	0
NRK	NRK	Q7Z2Y5	STE		Q15517;G8JLG2	Q15517;G8JLG2	1;1	1;1	1;1	Corneodesmosin	CDSN	#N/A	#N/A	>sp|Q15517|CDSN_HUMAN Corneodesmosin OS=Homo sapiens GN=CDSN PE=1 SV=3;>tr|G8JLG2|G8JLG2_HUMAN Corneodesmosin OS=Homo sapiens GN=CDSN PE=2 SV=1	2	1	1	1	0	1	1	1	0	1	1	1	0	1	1	1	0	1	1	1	0	1	1	1	0	1	1	1	3.4	3.4	3.4	51.522	529	529;529	0
OXSR1	OXSR1	O95747	STE		G8JLH9;K7ENL3;P40763	G8JLH9;K7ENL3;P40763	4;4;4	4;4;4	4;4;4	Signal transducer and activator of transcription 3	STAT3	#N/A	#N/A	>tr|G8JLH9|G8JLH9_HUMAN Signal transducer and activator of transcription 3 OS=Homo sapiens GN=STAT3 PE=2 SV=1;>tr|K7ENL3|K7ENL3_HUMAN Signal transducer and activator of transcription 3 OS=Homo sapiens GN=STAT3 PE=2 SV=1;>sp|P40763|STAT3_HUMAN Signal transd	3	4	4	4	3	3	2	3	4	3	2	2	3	3	2	3	4	3	2	2	3	3	2	3	4	3	2	2	9.7	9.7	9.7	76.138	672	672;722;770	0
PAK1	PAK1	Q13153	STE		J3KSW8;Q6WCQ1;H0Y2S9;H0Y7E2;H7C3G6	J3KSW8;Q6WCQ1;H0Y2S9;H0Y7E2	4;4;4;2;1	4;4;4;2;1	4;4;4;2;1	Myosin phosphatase Rho-interacting protein	MPRIP	#N/A	#N/A	>tr|J3KSW8|J3KSW8_HUMAN Myosin phosphatase Rho-interacting protein (Fragment) OS=Homo sapiens GN=MPRIP PE=2 SV=1;>sp|Q6WCQ1|MPRIP_HUMAN Myosin phosphatase Rho-interacting protein OS=Homo sapiens GN=MPRIP PE=1 SV=3;>tr|H0Y2S9|H0Y2S9_HUMAN Myosin phosphatase	5	4	4	4	0	4	0	3	4	2	3	2	0	4	0	3	4	2	3	2	0	4	0	3	4	2	3	2	5.8	5.8	5.8	95.928	844	844;1025;1794;1091;277	0
PAK2	PAK2	Q13177	STE		H0Y2V6;Q5SW79	H0Y2V6;Q5SW79	1;1	1;1	1;1	Centrosomal protein of 170 kDa	CEP170	#N/A	#N/A	>tr|H0Y2V6|H0Y2V6_HUMAN Centrosomal protein of 170 kDa (Fragment) OS=Homo sapiens GN=CEP170 PE=4 SV=1;>sp|Q5SW79|CE170_HUMAN Centrosomal protein of 170 kDa OS=Homo sapiens GN=CEP170 PE=1 SV=1	2	1	1	1	0	0	1	0	1	1	1	0	0	0	1	0	1	1	1	0	0	0	1	0	1	1	1	0	0.6	0.6	0.6	171.97	1558	1558;1584	0.0097345
PAK3	PAK3	O75914	STE		P67809;H0Y449;C9J5V9;Q9Y2T7	P67809;H0Y449	8;8;3;2	8;8;3;2	6;6;3;0	Nuclease-sensitive element-binding protein 1	YBX1	#N/A	#N/A	>sp|P67809|YBOX1_HUMAN Nuclease-sensitive element-binding protein 1 OS=Homo sapiens GN=YBX1 PE=1 SV=3;>tr|H0Y449|H0Y449_HUMAN Nuclease-sensitive element-binding protein 1 (Fragment) OS=Homo sapiens GN=YBX1 PE=4 SV=1	4	8	8	6	7	8	8	8	7	8	8	8	7	8	8	8	7	8	8	8	5	6	6	6	6	6	6	6	45.1	45.1	36.4	35.924	324	324;374;216;364	0
PAK4	PAK4	O96013	STE		H0Y564;Q9H1A4	H0Y564;Q9H1A4	1;1	1;1	1;1	Anaphase-promoting complex subunit 1	ANAPC1	#N/A	#N/A	>tr|H0Y564|H0Y564_HUMAN Anaphase-promoting complex subunit 1 (Fragment) OS=Homo sapiens GN=ANAPC1 PE=4 SV=1;>sp|Q9H1A4|APC1_HUMAN Anaphase-promoting complex subunit 1 OS=Homo sapiens GN=ANAPC1 PE=1 SV=1	2	1	1	1	1	1	1	1	1	1	0	1	1	1	1	1	1	1	0	1	1	1	1	1	1	1	0	1	0.8	0.8	0.8	161.45	1452	1452;1944	0
PAK6	PAK6	Q9NQU5	STE		H0Y593;H0Y7H4	H0Y593;H0Y7H4	1;1	1;1	1;1		CYP2E1	#N/A	#N/A	>tr|H0Y593|H0Y593_HUMAN Cytochrome P450 2E1 (Fragment) OS=Homo sapiens GN=CYP2E1 PE=2 SV=1;>tr|H0Y7H4|H0Y7H4_HUMAN Cytochrome P450 2E1 (Fragment) OS=Homo sapiens GN=CYP2E1 PE=2 SV=1	2	1	1	1	1	1	1	0	1	0	1	0	1	1	1	0	1	0	1	0	1	1	1	0	1	0	1	0	4.9	4.9	4.9	35.488	306	306;356	1
PAK7	PAK7	Q9P286	STE		H0Y659;H0Y5W0;Q7Z6Z7	H0Y659;H0Y5W0;Q7Z6Z7	1;1;1	1;1;1	1;1;1	E3 ubiquitin-protein ligase HUWE1	HUWE1	#N/A	#N/A	>tr|H0Y659|H0Y659_HUMAN E3 ubiquitin-protein ligase HUWE1 (Fragment) OS=Homo sapiens GN=HUWE1 PE=4 SV=1;>tr|H0Y5W0|H0Y5W0_HUMAN E3 ubiquitin-protein ligase HUWE1 (Fragment) OS=Homo sapiens GN=HUWE1 PE=4 SV=1;>sp|Q7Z6Z7|HUWE1_HUMAN E3 ubiquitin-protein liga	3	1	1	1	0	1	0	1	0	0	1	1	0	1	0	1	0	0	1	1	0	1	0	1	0	0	1	1	1.4	1.4	1.4	133.18	1197	1197;3408;4374	0
PBK	TOPK	Q96KB5	STE		H0Y645	H0Y645	9	1	1		CSNK1E	CK1	KC1E	>tr|H0Y645|H0Y645_HUMAN Casein kinase I isoform epsilon (Fragment) OS=Homo sapiens GN=CSNK1E PE=4 SV=1	1	9	1	1	7	8	8	9	8	9	8	8	1	1	1	1	1	1	1	1	1	1	1	1	1	1	1	1	31.9	4.1	4.1	31.182	270	270	0
SLK	SLK	Q9H2G2	STE		P25440;H0Y6K2;Q658Y7;E9PIQ3;H0Y799;H0YDJ7;E9PKQ9	P25440;H0Y6K2;Q658Y7;E9PIQ3	6;6;5;3;2;1;1	5;5;4;2;2;0;1	5;5;4;2;2;0;1	Bromodomain-containing protein 2	BRD2;DKFZp313H139	#N/A	#N/A	>sp|P25440|BRD2_HUMAN Bromodomain-containing protein 2 OS=Homo sapiens GN=BRD2 PE=1 SV=2;>tr|H0Y6K2|H0Y6K2_HUMAN Bromodomain-containing protein 2 (Fragment) OS=Homo sapiens GN=BRD2 PE=4 SV=1;>tr|Q658Y7|Q658Y7_HUMAN Bromodomain containing 2, isoform CRA_a O	7	6	5	5	6	6	4	4	4	5	4	4	5	5	3	3	3	4	4	4	5	5	3	3	3	4	4	4	10.5	9.4	9.4	88.06	801	801;807;681;401;296;137;147	0
STK10	STK10	O94804	STE		H0Y6W6;H0Y7P1;Q93074	H0Y6W6;H0Y7P1;Q93074	1;1;1	1;1;1	1;1;1	Mediator of RNA polymerase II transcription subunit 12	MED12	#N/A	#N/A	>tr|H0Y6W6|H0Y6W6_HUMAN Mediator of RNA polymerase II transcription subunit 12 (Fragment) OS=Homo sapiens GN=MED12 PE=2 SV=1;>tr|H0Y7P1|H0Y7P1_HUMAN Mediator of RNA polymerase II transcription subunit 12 (Fragment) OS=Homo sapiens GN=MED12 PE=2 SV=1;>sp|Q9	3	1	1	1	1	1	0	0	1	1	0	0	1	1	0	0	1	1	0	0	1	1	0	0	1	1	0	0	1.3	1.3	1.3	104.19	925	925;2127;2177	0.0055504
STK24	STK24	Q9Y6E0	STE		P62158;H0Y7A7;E7ETZ0;E7EMB3;F8WBR5;M0QZ52;G3V479;G3V361;Q96HY3;G3V226;C9J7T9;P27482;P02585	P62158;H0Y7A7;E7ETZ0;E7EMB3;F8WBR5;M0QZ52;G3V479;G3V361;Q96HY3	4;4;3;3;2;2;2;2;2;1;1;1;1	4;4;3;3;2;2;2;2;2;1;1;1;1	4;4;3;3;2;2;2;2;2;1;1;1;1	Calmodulin	CALM1;CALM2;CALM3	#N/A	#N/A	>sp|P62158|CALM_HUMAN Calmodulin OS=Homo sapiens GN=CALM1 PE=1 SV=2;>tr|H0Y7A7|H0Y7A7_HUMAN Calmodulin (Fragment) OS=Homo sapiens GN=CALM2 PE=2 SV=1;>tr|E7ETZ0|E7ETZ0_HUMAN Calmodulin OS=Homo sapiens GN=CALM1 PE=2 SV=1;>tr|E7EMB3|E7EMB3_HUMAN Calmodulin OS	13	4	4	4	2	4	4	4	4	4	3	3	2	4	4	4	4	4	3	3	2	4	4	4	4	4	3	3	27.5	27.5	27.5	16.837	149	149;187;150;196;65;83;83;98;113;76;145;149;160	0
STK25	STK25	O00506	STE		H0Y8X6;P46934;K7ERN1;F5H602;Q96PU5;K7EKL1	H0Y8X6;P46934;K7ERN1;F5H602;Q96PU5	3;3;2;2;2;1	3;3;2;2;2;1	3;3;2;2;2;1	E3 ubiquitin-protein ligase;E3 ubiquitin-protein ligase NEDD4;E3 ubiquitin-protein ligase NEDD4-like	NEDD4;NEDD4L	#N/A	#N/A	>tr|H0Y8X6|H0Y8X6_HUMAN E3 ubiquitin-protein ligase (Fragment) OS=Homo sapiens GN=NEDD4 PE=4 SV=1;>sp|P46934|NEDD4_HUMAN E3 ubiquitin-protein ligase NEDD4 OS=Homo sapiens GN=NEDD4 PE=1 SV=4;>tr|K7ERN1|K7ERN1_HUMAN E3 ubiquitin-protein ligase NEDD4-like (Fr	6	3	3	3	1	3	3	3	2	3	2	3	1	3	3	3	2	3	2	3	1	3	3	3	2	3	2	3	3.1	3.1	3.1	104.69	910	910;1319;639;835;975;106	0
STK3	STK3	Q13188	STE		H3BM85;H0Y9H8;H3BQZ5;H0Y996;H3BMR1;Q8WUR7	H3BM85;H0Y9H8;H3BQZ5;H0Y996;H3BMR1;Q8WUR7	1;1;1;1;1;1	1;1;1;1;1;1	1;1;1;1;1;1	UPF0235 protein C15orf40	C15orf40	#N/A	#N/A	>tr|H3BM85|H3BM85_HUMAN UPF0235 protein C15orf40 (Fragment) OS=Homo sapiens GN=C15orf40 PE=4 SV=1;>tr|H0Y9H8|H0Y9H8_HUMAN UPF0235 protein C15orf40 (Fragment) OS=Homo sapiens GN=C15orf40 PE=4 SV=1;>tr|H3BQZ5|H3BQZ5_HUMAN UPF0235 protein C15orf40 OS=Homo sap	6	1	1	1	1	0	0	0	0	0	0	0	1	0	0	0	0	0	0	0	1	0	0	0	0	0	0	0	20.6	20.6	20.6	3.6532	34	34;36;68;95;146;153	1
STK39	STK39	Q9UEW8	STE		H0Y9C2	H0Y9C2	13	2	2		CAMK2D	CAMK	KCC2D	>tr|H0Y9C2|H0Y9C2_HUMAN Calcium/calmodulin-dependent protein kinase type II subunit delta (Fragment) OS=Homo sapiens GN=CAMK2D PE=2 SV=1	1	13	2	2	11	10	11	12	12	11	11	11	1	1	1	2	1	1	1	1	1	1	1	2	1	1	1	1	76.3	16	16	22.126	194	194	0
STK4	STK4	Q13043	STE		H0YAC8;H0YA47;Q96T51	H0YAC8;H0YA47;Q96T51	1;1;1	1;1;1	1;1;1	RUN and FYVE domain-containing protein 1	RUFY1	#N/A	#N/A	>tr|H0YAC8|H0YAC8_HUMAN RUN and FYVE domain-containing protein 1 (Fragment) OS=Homo sapiens GN=RUFY1 PE=4 SV=1;>tr|H0YA47|H0YA47_HUMAN RUN and FYVE domain-containing protein 1 (Fragment) OS=Homo sapiens GN=RUFY1 PE=4 SV=1;>sp|Q96T51|RUFY1_HUMAN RUN and FYV	3	1	1	1	1	1	1	1	1	1	1	1	1	1	1	1	1	1	1	1	1	1	1	1	1	1	1	1	3.7	3.7	3.7	31.031	271	271;328;708	1
STRADA	STRAA	Q7RTN6	STE		H0YAF2	H0YAF2	1	1	1		LIFR	#N/A	#N/A	>tr|H0YAF2|H0YAF2_HUMAN Leukemia inhibitory factor receptor (Fragment) OS=Homo sapiens GN=LIFR PE=4 SV=1	1	1	1	1	1	0	1	1	0	1	1	1	1	0	1	1	0	1	1	1	1	0	1	1	0	1	1	1	13.6	13.6	13.6	7.6677	66	66	1
STRADB	STRAB	Q9C0K7	STE		H0YAP9	H0YAP9	1	1	1		LAMA4	#N/A	#N/A	>tr|H0YAP9|H0YAP9_HUMAN Laminin subunit alpha-4 (Fragment) OS=Homo sapiens GN=LAMA4 PE=4 SV=1	1	1	1	1	1	1	0	0	1	0	0	0	1	1	0	0	1	0	0	0	1	1	0	0	1	0	0	0	6.9	6.9	6.9	20.695	188	188	1
TAOK1	TAOK1	Q7L7X3	STE		H0YBE8;H3BLZ3;Q8IX03	H0YBE8;H3BLZ3;Q8IX03	1;1;1	1;1;1	1;1;1	Protein KIBRA	WWC1	#N/A	#N/A	>tr|H0YBE8|H0YBE8_HUMAN Protein KIBRA (Fragment) OS=Homo sapiens GN=WWC1 PE=4 SV=1;>tr|H3BLZ3|H3BLZ3_HUMAN Protein KIBRA (Fragment) OS=Homo sapiens GN=WWC1 PE=4 SV=1;>sp|Q8IX03|KIBRA_HUMAN Protein KIBRA OS=Homo sapiens GN=WWC1 PE=1 SV=1	3	1	1	1	1	1	1	1	1	1	1	1	1	1	1	1	1	1	1	1	1	1	1	1	1	1	1	1	1.3	1.3	1.3	98.951	889	889;1080;1113	1
TAOK2	TAOK2	Q9UL54	STE		H0YD75;Q9UBE8	H0YD75;Q9UBE8	5;5	5;5	5;5	Serine/threonine-protein kinase NLK	NLK	CMGC	NLK	>tr|H0YD75|H0YD75_HUMAN Serine/threonine-protein kinase NLK (Fragment) OS=Homo sapiens GN=NLK PE=2 SV=1;>sp|Q9UBE8|NLK_HUMAN Serine/threonine-protein kinase NLK OS=Homo sapiens GN=NLK PE=1 SV=2	2	5	5	5	4	5	4	4	4	4	3	4	4	5	4	4	4	4	3	4	4	5	4	4	4	4	3	4	10.5	10.5	10.5	52.569	475	475;527	0
TAOK3	TAOK3	Q9H2K8	STE		H0YEX6	H0YEX6	6	1	1		MAPK3	CMGC	MK03	>tr|H0YEX6|H0YEX6_HUMAN Mitogen-activated protein kinase 3 (Fragment) OS=Homo sapiens GN=MAPK3 PE=2 SV=1	1	6	1	1	4	4	5	5	4	4	4	4	0	0	1	0	0	0	0	0	0	0	1	0	0	0	0	0	43.8	14.9	14.9	13.842	121	121	0.0055607
TNIK	TNIK	Q9UKE5	STE		H0YIN9	H0YIN9	10	1	1		KRT5	#N/A	#N/A	>tr|H0YIN9|H0YIN9_HUMAN Keratin, type II cytoskeletal 5 (Fragment) OS=Homo sapiens GN=KRT5 PE=4 SV=1	1	10	1	1	8	9	10	8	9	8	9	8	0	0	1	0	0	0	0	0	0	0	1	0	0	0	0	0	42.9	5.6	5.6	21.855	196	196	1
AATK	LMTK1	Q6ZMQ8	TK		H0YJX5	H0YJX5	1	1	1		CCDC88C	#N/A	#N/A	>tr|H0YJX5|H0YJX5_HUMAN Protein Daple (Fragment) OS=Homo sapiens GN=CCDC88C PE=4 SV=1	1	1	1	1	0	0	1	1	0	0	0	1	0	0	1	1	0	0	0	1	0	0	1	1	0	0	0	1	6.9	6.9	6.9	14.06	131	131	1
ABL1	ABL1	P00519	TK		H0YLP6;H0YMF4;P46779;H0YKD8	H0YLP6;H0YMF4;P46779;H0YKD8	3;3;3;3	3;3;3;3	3;3;3;3	60S ribosomal protein L28	RPL28	#N/A	#N/A	>tr|H0YLP6|H0YLP6_HUMAN 60S ribosomal protein L28 OS=Homo sapiens GN=RPL28 PE=2 SV=1;>tr|H0YMF4|H0YMF4_HUMAN 60S ribosomal protein L28 OS=Homo sapiens GN=RPL28 PE=2 SV=1;>sp|P46779|RL28_HUMAN 60S ribosomal protein L28 OS=Homo sapiens GN=RPL28 PE=1 SV=3;>tr	4	3	3	3	3	2	2	3	2	2	2	2	3	2	2	3	2	2	2	2	3	2	2	3	2	2	2	2	36	36	36	9.657	89	89;112;137;170	0
ABL2	ABL2	P42684	TK		H0YKX5;H0YL52;P09493;Q6ZN40;H0YKP3;Q5TCU3;P07951;CON__Q3SX28;Q5TCU8	H0YKX5;H0YL52;P09493;Q6ZN40;H0YKP3;Q5TCU3;P07951;CON__Q3SX28;Q5TCU8	3;3;3;3;2;2;2;2;2	1;1;1;1;1;1;1;1;1	1;1;1;1;1;1;1;1;1	Tropomyosin alpha-1 chain;Tropomyosin beta chain	TPM1;TPM2	#N/A	#N/A	>tr|H0YKX5|H0YKX5_HUMAN Tropomyosin alpha-1 chain (Fragment) OS=Homo sapiens GN=TPM1 PE=2 SV=1;>tr|H0YL52|H0YL52_HUMAN Tropomyosin alpha-1 chain (Fragment) OS=Homo sapiens GN=TPM1 PE=3 SV=1;>sp|P09493|TPM1_HUMAN Tropomyosin alpha-1 chain OS=Homo sapiens GN	9	3	1	1	2	3	1	2	2	2	1	2	1	1	0	0	1	1	0	0	1	1	0	0	1	1	0	0	23.2	9.2	9.2	16.365	142	142;265;284;326;157;284;284;284;322	0
ALK	ALK	Q9UM73	TK		H0YMZ1;H0YN18;H0YL69;P25789;H0YLS6;H0YLC2;H0YKT8;H0YMI6;H0YMA1	H0YMZ1;H0YN18;H0YL69;P25789;H0YLS6;H0YLC2;H0YKT8;H0YMI6;H0YMA1	2;2;2;2;1;1;1;1;1	2;2;2;2;1;1;1;1;1	2;2;2;2;1;1;1;1;1	Proteasome subunit alpha type;Proteasome subunit alpha type-4;Proteasome subunit beta type	PSMA4	#N/A	#N/A	>tr|H0YMZ1|H0YMZ1_HUMAN Proteasome subunit alpha type (Fragment) OS=Homo sapiens GN=PSMA4 PE=2 SV=1;>tr|H0YN18|H0YN18_HUMAN Proteasome subunit alpha type-4 OS=Homo sapiens GN=PSMA4 PE=2 SV=1;>tr|H0YL69|H0YL69_HUMAN Proteasome subunit alpha type (Fragment)	9	2	2	2	1	2	2	2	1	2	2	1	1	2	2	2	1	2	2	1	1	2	2	2	1	2	2	1	8.1	8.1	8.1	24.583	221	221;230;236;261;125;174;182;183;209	0.0071942
AXL	UFO	P30530	TK		H0YMD0;H0YMU9;H0YN42;P07355;H0YKS4;H0YMM1;H0YNP5;H0YM50;A6NMY6;H0YKZ7;H0YLV6;H0YMT9;H0YKX9;H0YKV8;H0YKL9;H0YN28;H0YL33;H0YMW4;H0YMD9;H0YNA0;H0YNB8;H0YN52;H0YKN4;H0YLE2	H0YMD0;H0YMU9;H0YN42;P07355;H0YKS4;H0YMM1;H0YNP5;H0YM50;A6NMY6;H0YKZ7;H0YLV6;H0YMT9;H0YKX9	9;9;9;9;7;6;6;6;6;5;5;5;5;4;4;4;4;4;3;3;2;2;2;1	9;9;9;9;7;6;6;6;6;5;5;5;5;4;4;4;4;4;3;3;2;2;2;1	9;9;9;9;7;6;6;6;6;5;5;5;5;4;4;4;4;4;3;3;2;2;2;1	Annexin;Annexin A2;Putative annexin A2-like protein	ANXA2;ANXA2P2	#N/A	#N/A	>tr|H0YMD0|H0YMD0_HUMAN Annexin (Fragment) OS=Homo sapiens GN=ANXA2 PE=2 SV=1;>tr|H0YMU9|H0YMU9_HUMAN Annexin OS=Homo sapiens GN=ANXA2 PE=2 SV=1;>tr|H0YN42|H0YN42_HUMAN Annexin (Fragment) OS=Homo sapiens GN=ANXA2 PE=2 SV=1;>sp|P07355|ANXA2_HUMAN Annexin A2	24	9	9	9	7	6	5	7	7	7	6	6	7	6	5	7	7	7	6	6	7	6	5	7	7	7	6	6	47.1	47.1	47.1	25.341	227	227;230;256;339;176;149;175;248;339;119;132;133;134;81;110;139;142;146;65;79;47;59;69;45	0
BLK	BLK	P51451	TK		H0YMN4	H0YMN4	1	1	1		SHF	#N/A	#N/A	>tr|H0YMN4|H0YMN4_HUMAN SH2 domain-containing adapter protein F (Fragment) OS=Homo sapiens GN=SHF PE=4 SV=2	1	1	1	1	1	0	1	0	1	1	1	1	1	0	1	0	1	1	1	1	1	0	1	0	1	1	1	1	4.3	4.3	4.3	17.8	161	161	1
BMX	BMX	P51813	TK		Q71UM5;H0YMV8;C9JLI6;C9J1C5	Q71UM5;H0YMV8;C9JLI6	3;3;2;1	3;3;2;1	1;1;1;0	40S ribosomal protein S27-like;40S ribosomal protein S27	RPS27L	#N/A	#N/A	>sp|Q71UM5|RS27L_HUMAN 40S ribosomal protein S27-like OS=Homo sapiens GN=RPS27L PE=1 SV=3;>tr|H0YMV8|H0YMV8_HUMAN 40S ribosomal protein S27 OS=Homo sapiens GN=RPS27L PE=2 SV=1;>tr|C9JLI6|C9JLI6_HUMAN 40S ribosomal protein S27 OS=Homo sapiens GN=RPS27L PE=2	4	3	3	1	2	2	3	3	2	2	2	2	2	2	3	3	2	2	2	2	1	1	1	1	1	1	1	1	38.1	38.1	13.1	9.4771	84	84;100;97;52	0
BTK	BTK	Q06187	TK		H3BLU6;Q63HN8	H3BLU6;Q63HN8	2;2	2;2	2;2	E3 ubiquitin-protein ligase RNF213	RNF213	#N/A	#N/A	>tr|H3BLU6|H3BLU6_HUMAN E3 ubiquitin-protein ligase RNF213 OS=Homo sapiens GN=RNF213 PE=2 SV=1;>sp|Q63HN8|RN213_HUMAN E3 ubiquitin-protein ligase RNF213 OS=Homo sapiens GN=RNF213 PE=1 SV=3	2	2	2	2	0	1	0	0	1	1	2	0	0	1	0	0	1	1	2	0	0	1	0	0	1	1	2	0	0.5	0.5	0.5	373.98	3280	3280;5207	0.00095785
CSF1R	CSF1R	P07333	TK		H3BM68	H3BM68	1	1	1		CD276	#N/A	#N/A	>tr|H3BM68|H3BM68_HUMAN CD276 antigen (Fragment) OS=Homo sapiens GN=CD276 PE=2 SV=1	1	1	1	1	1	0	1	1	1	1	1	1	1	0	1	1	1	1	1	1	1	0	1	1	1	1	1	1	6.8	6.8	6.8	15.685	146	146	1
CSK	CSK	P41240	TK		H3BP86;H3BMG9;H3BSV5;Q6ZS17	H3BP86;H3BMG9;H3BSV5;Q6ZS17	1;1;1;1	1;1;1;1	1;1;1;1	Protein FAM65A	FAM65A	#N/A	#N/A	>tr|H3BP86|H3BP86_HUMAN Protein FAM65A (Fragment) OS=Homo sapiens GN=FAM65A PE=4 SV=1;>tr|H3BMG9|H3BMG9_HUMAN Protein FAM65A (Fragment) OS=Homo sapiens GN=FAM65A PE=2 SV=1;>tr|H3BSV5|H3BSV5_HUMAN Protein FAM65A (Fragment) OS=Homo sapiens GN=FAM65A PE=2 SV=	4	1	1	1	1	0	0	1	1	1	1	1	1	0	0	1	1	1	1	1	1	0	0	1	1	1	1	1	15	15	15	15.284	140	140;589;627;1223	0.00097466
DDR1	DDR1	Q08345	TK		H3BMM5;Q96AX1;F5H2X5;F5H7N5;F5H6Y0	H3BMM5;Q96AX1;F5H2X5	4;4;2;1;1	4;4;2;1;1	4;4;2;1;1	Vacuolar protein sorting-associated protein 33A	VPS33A	#N/A	#N/A	>tr|H3BMM5|H3BMM5_HUMAN Uncharacterized protein OS=Homo sapiens PE=4 SV=1;>sp|Q96AX1|VP33A_HUMAN Vacuolar protein sorting-associated protein 33A OS=Homo sapiens GN=VPS33A PE=1 SV=1;>tr|F5H2X5|F5H2X5_HUMAN Vacuolar protein sorting-associated protein 33A (Fr	5	4	4	4	0	4	3	3	1	1	2	1	0	4	3	3	1	1	2	1	0	4	3	3	1	1	2	1	6.3	6.3	6.3	61.238	538	538;596;154;42;186	0
DDR2	DDR2	Q16832	TK		H3BV36;H3BMS6;H3BNX3;Q9Y6N5	H3BV36;H3BMS6;H3BNX3;Q9Y6N5	1;1;1;1	1;1;1;1	1;1;1;1	Sulfide:quinone oxidoreductase, mitochondrial	SQRDL	#N/A	#N/A	>tr|H3BV36|H3BV36_HUMAN Sulfide:quinone oxidoreductase, mitochondrial (Fragment) OS=Homo sapiens GN=SQRDL PE=2 SV=1;>tr|H3BMS6|H3BMS6_HUMAN Sulfide:quinone oxidoreductase, mitochondrial (Fragment) OS=Homo sapiens GN=SQRDL PE=4 SV=1;>tr|H3BNX3|H3BNX3_HUMAN	4	1	1	1	1	1	0	1	0	1	0	0	1	1	0	1	0	1	0	0	1	1	0	1	0	1	0	0	9.9	9.9	9.9	15.187	141	141;181;289;450	0
EGFR	EGFR	P00533	TK		H3BN64;H3BRM1;H3BRF9;Q96K21	H3BN64;H3BRM1;H3BRF9;Q96K21	1;1;1;1	1;1;1;1	1;1;1;1	Zinc finger FYVE domain-containing protein 19	ZFYVE19	#N/A	#N/A	>tr|H3BN64|H3BN64_HUMAN Zinc finger FYVE domain-containing protein 19 (Fragment) OS=Homo sapiens GN=ZFYVE19 PE=4 SV=1;>tr|H3BRM1|H3BRM1_HUMAN Zinc finger FYVE domain-containing protein 19 (Fragment) OS=Homo sapiens GN=ZFYVE19 PE=2 SV=1;>tr|H3BRF9|H3BRF9_HU	4	1	1	1	0	0	1	0	1	0	0	1	0	0	1	0	1	0	0	1	0	0	1	0	1	0	0	1	4.1	4.1	4.1	29.587	271	271;307;448;471	1
EPHA1	EPHA1	P21709	TK		J3KS95;H3BNV7;Q9Y3D0	J3KS95;H3BNV7;Q9Y3D0	2;2;2	2;2;2	2;2;2	Mitotic spindle-associated MMXD complex subunit MIP18	FAM96B	#N/A	#N/A	>tr|J3KS95|J3KS95_HUMAN Mitotic spindle-associated MMXD complex subunit MIP18 (Fragment) OS=Homo sapiens GN=FAM96B PE=2 SV=1;>tr|H3BNV7|H3BNV7_HUMAN Mitotic spindle-associated MMXD complex subunit MIP18 (Fragment) OS=Homo sapiens GN=FAM96B PE=4 SV=1;>sp|Q9	3	2	2	2	2	0	0	2	0	1	0	0	2	0	0	2	0	1	0	0	2	0	0	2	0	1	0	0	26.4	26.4	26.4	11.773	106	106;161;163	0.0096407
EPHA10	EPHAA	Q5JZY3	TK		P35637;H3BPE7	P35637;H3BPE7	4;4	4;4	2;2	RNA-binding protein FUS	FUS	#N/A	#N/A	>sp|P35637|FUS_HUMAN RNA-binding protein FUS OS=Homo sapiens GN=FUS PE=1 SV=1;>tr|H3BPE7|H3BPE7_HUMAN RNA-binding protein FUS OS=Homo sapiens GN=FUS PE=2 SV=1	2	4	4	2	4	4	4	4	4	4	3	3	4	4	4	4	4	4	3	3	2	2	2	2	2	2	1	1	10.5	10.5	6.1	53.425	526	526;527	0
EPHA2	EPHA2	P29317	TK		Q9BVR6;H3BPU4;Q9UGJ1	Q9BVR6;H3BPU4;Q9UGJ1	4;4;4	4;4;4	4;4;4	Gamma-tubulin complex component 4	TUBGCP4	#N/A	#N/A	>tr|Q9BVR6|Q9BVR6_HUMAN Gamma-tubulin complex component 4 OS=Homo sapiens GN=TUBGCP4 PE=2 SV=1;>tr|H3BPU4|H3BPU4_HUMAN Gamma-tubulin complex component 4 (Fragment) OS=Homo sapiens GN=TUBGCP4 PE=4 SV=1;>sp|Q9UGJ1|GCP4_HUMAN Gamma-tubulin complex component 4	3	4	4	4	2	2	3	4	3	3	2	1	2	2	3	4	3	3	2	1	2	2	3	4	3	3	2	1	17	17	17	38.694	342	342;397;667	0
EPHA3	EPHA3	P29320	TK		H3BPZ1;Q9P035;H3BS72	H3BPZ1;Q9P035;H3BS72	1;1;1	1;1;1	1;1;1	Very-long-chain (3R)-3-hydroxyacyl-[acyl-carrier protein] dehydratase 3	PTPLAD1	#N/A	#N/A	>tr|H3BPZ1|H3BPZ1_HUMAN Very-long-chain (3R)-3-hydroxyacyl-[acyl-carrier protein] dehydratase 3 OS=Homo sapiens GN=PTPLAD1 PE=2 SV=1;>sp|Q9P035|HACD3_HUMAN Very-long-chain (3R)-3-hydroxyacyl-[acyl-carrier protein] dehydratase 3 OS=Homo sapiens GN=PTPLAD1 P	3	1	1	1	0	1	0	0	0	1	0	0	0	1	0	0	0	1	0	0	0	1	0	0	0	1	0	0	3.6	3.6	3.6	40.069	337	337;362;400	1
EPHA4	EPHA4	P54764	TK		H3BQB1;P07741;H3BQF1;H3BQZ9	H3BQB1;P07741;H3BQF1;H3BQZ9	2;2;1;1	2;2;1;1	2;2;1;1	Adenine phosphoribosyltransferase	APRT	#N/A	#N/A	>tr|H3BQB1|H3BQB1_HUMAN Adenine phosphoribosyltransferase (Fragment) OS=Homo sapiens GN=APRT PE=4 SV=1;>sp|P07741|APT_HUMAN Adenine phosphoribosyltransferase OS=Homo sapiens GN=APRT PE=1 SV=2;>tr|H3BQF1|H3BQF1_HUMAN Adenine phosphoribosyltransferase (Fragm	4	2	2	2	1	2	2	2	2	2	2	1	1	2	2	2	2	2	2	1	1	2	2	2	2	2	2	1	11.1	11.1	11.1	17.451	162	162;180;149;153	0
EPHA5	EPHA5	P54756	TK		H3BQN4;P04075;J3KPS3;H3BUH7;H3BPS8;H3BMQ8;H3BR04;H3BR68;H3BU78	H3BQN4;P04075;J3KPS3;H3BUH7;H3BPS8;H3BMQ8;H3BR04	4;4;4;3;3;2;2;1;1	4;4;4;3;3;2;2;1;1	4;4;4;3;3;2;2;1;1	Fructose-bisphosphate aldolase;Fructose-bisphosphate aldolase A	ALDOA	#N/A	#N/A	>tr|H3BQN4|H3BQN4_HUMAN Fructose-bisphosphate aldolase OS=Homo sapiens GN=ALDOA PE=2 SV=1;>sp|P04075|ALDOA_HUMAN Fructose-bisphosphate aldolase A OS=Homo sapiens GN=ALDOA PE=1 SV=2;>tr|J3KPS3|J3KPS3_HUMAN Fructose-bisphosphate aldolase OS=Homo sapiens GN=A	9	4	4	4	3	4	3	3	3	3	4	4	3	4	3	3	3	3	4	4	3	4	3	3	3	3	4	4	16.1	16.1	16.1	39.34	361	361;364;368;155;278;140;162;130;204	0
EPHA6	EPHA6	Q9UF33	TK		H3BQV3;Q96MW5;H3BMQ9;H3BSH5;J3QRV3;H3BUN2	H3BQV3;Q96MW5	9;9;4;4;2;1	9;9;4;4;2;1	9;9;4;4;2;1	Conserved oligomeric Golgi complex subunit 8	COG8	#N/A	#N/A	>tr|H3BQV3|H3BQV3_HUMAN Conserved oligomeric Golgi complex subunit 8 OS=Homo sapiens GN=COG8 PE=2 SV=1;>sp|Q96MW5|COG8_HUMAN Conserved oligomeric Golgi complex subunit 8 OS=Homo sapiens GN=COG8 PE=1 SV=2	6	9	9	9	4	7	7	7	5	4	6	4	4	7	7	7	5	4	6	4	4	7	7	7	5	4	6	4	18.4	18.4	18.4	60.438	534	534;612;156;223;99;164	0
EPHA7	EPHA7	Q15375	TK		H3BQZ7;Q1KMD3	H3BQZ7;Q1KMD3	3;3	3;3	3;3	Heterogeneous nuclear ribonucleoprotein U-like protein 2	hCG_2044799;HNRNPUL2	#N/A	#N/A	>tr|H3BQZ7|H3BQZ7_HUMAN HCG2044799 OS=Homo sapiens GN=hCG_2044799 PE=4 SV=1;>sp|Q1KMD3|HNRL2_HUMAN Heterogeneous nuclear ribonucleoprotein U-like protein 2 OS=Homo sapiens GN=HNRNPUL2 PE=1 SV=1	2	3	3	3	2	1	0	1	2	2	1	1	2	1	0	1	2	2	1	1	2	1	0	1	2	2	1	1	5.6	5.6	5.6	84.69	746	746;747	0
EPHA8	EPHA8	P29322	TK		H3BRV0;Q99613;B5ME19;H3BPE4	H3BRV0;Q99613;B5ME19	10;10;9;1	10;10;9;1	10;10;9;1	Eukaryotic translation initiation factor 3 subunit C;Eukaryotic translation initiation factor 3 subunit C-like protein	EIF3C;EIF3CL	#N/A	#N/A	>tr|H3BRV0|H3BRV0_HUMAN Eukaryotic translation initiation factor 3 subunit C OS=Homo sapiens GN=EIF3C PE=2 SV=1;>sp|Q99613|EIF3C_HUMAN Eukaryotic translation initiation factor 3 subunit C OS=Homo sapiens GN=EIF3C PE=1 SV=1;>sp|B5ME19|EIFCL_HUMAN Eukaryotic	4	10	10	10	6	6	8	8	6	7	8	8	6	6	8	8	6	7	8	8	6	6	8	8	6	7	8	8	13.6	13.6	13.6	104.1	903	903;913;914;148	0
EPHB1	EPHB1	P54762	TK		H3BTA2;P60510;H3BV22;I3L4X0;H3BPN5;H3BVE3	H3BTA2;P60510;H3BV22;I3L4X0	4;4;3;2;1;1	4;4;3;2;1;1	4;4;3;2;1;1	Serine/threonine-protein phosphatase;Serine/threonine-protein phosphatase 4 catalytic subunit	PPP4C	#N/A	#N/A	>tr|H3BTA2|H3BTA2_HUMAN Serine/threonine-protein phosphatase (Fragment) OS=Homo sapiens GN=PPP4C PE=2 SV=1;>sp|P60510|PP4C_HUMAN Serine/threonine-protein phosphatase 4 catalytic subunit OS=Homo sapiens GN=PPP4C PE=1 SV=1;>tr|H3BV22|H3BV22_HUMAN Serine/thre	6	4	4	4	4	4	2	3	3	4	2	2	4	4	2	3	3	4	2	2	4	4	2	3	3	4	2	2	15	15	15	30.561	267	267;307;203;120;50;56	0
EPHB2	EPHB2	P29323	TK		H3BTN5;P14618;H3BQ34;H3BT25;H3BUW1;H3BTJ2;Q504U3;P30613	H3BTN5;P14618;H3BQ34;H3BT25;H3BUW1;H3BTJ2	6;6;5;3;3;3;2;1	6;6;5;3;3;3;2;1	6;6;5;3;3;3;2;1	Pyruvate kinase;Pyruvate kinase PKM	PKM	Metabolic	KPYM	>tr|H3BTN5|H3BTN5_HUMAN Pyruvate kinase (Fragment) OS=Homo sapiens GN=PKM PE=2 SV=1;>sp|P14618|KPYM_HUMAN Pyruvate kinase PKM OS=Homo sapiens GN=PKM PE=1 SV=4;>tr|H3BQ34|H3BQ34_HUMAN Pyruvate kinase OS=Homo sapiens GN=PKM PE=2 SV=1;>tr|H3BT25|H3BT25_HUMAN	8	6	6	6	5	5	5	5	6	5	6	6	5	5	5	5	6	5	6	6	5	5	5	5	6	5	6	6	15.5	15.5	15.5	53.045	485	485;531;281;151;162;168;366;574	0
EPHB3	EPHB3	P54753	TK		P0CG35;P0CG34;H3BU88;H3BUE5	P0CG35;P0CG34;H3BU88;H3BUE5	1;1;1;1	1;1;1;1	1;1;1;1	Thymosin beta-15B;Thymosin beta-15A	TMSB15B;TMSB15A	#N/A	#N/A	>sp|P0CG35|TB15B_HUMAN Thymosin beta-15B OS=Homo sapiens GN=TMSB15B PE=1 SV=1;>sp|P0CG34|TB15A_HUMAN Thymosin beta-15A OS=Homo sapiens GN=TMSB15A PE=1 SV=1;>tr|H3BU88|H3BU88_HUMAN Thymosin beta-15B OS=Homo sapiens GN=TMSB15B PE=2 SV=1;>tr|H3BUE5|H3BUE5_HUM	4	1	1	1	0	0	0	0	0	0	0	1	0	0	0	0	0	0	0	1	0	0	0	0	0	0	0	1	28.9	28.9	28.9	5.2288	45	45;45;45;80	1
EPHB4	EPHB4	P54760	TK		Q8N1F7;H3BVG0;H3BV11;H3BRI8;H3BM93;H3BVE2;H3BNN5;H3BRD9;H3BV15;H3BPA9	Q8N1F7;H3BVG0;H3BV11;H3BRI8;H3BM93	8;8;4;4;4;2;2;2;1;1	8;8;4;4;4;2;2;2;1;1	8;8;4;4;4;2;2;2;1;1	Nuclear pore complex protein Nup93	NUP93	#N/A	#N/A	>sp|Q8N1F7|NUP93_HUMAN Nuclear pore complex protein Nup93 OS=Homo sapiens GN=NUP93 PE=1 SV=2;>tr|H3BVG0|H3BVG0_HUMAN Nuclear pore complex protein Nup93 OS=Homo sapiens GN=NUP93 PE=2 SV=1;>tr|H3BV11|H3BV11_HUMAN Nuclear pore complex protein Nup93 (Fragment)	10	8	8	8	5	3	6	8	4	6	4	5	5	3	6	8	4	6	4	5	5	3	6	8	4	6	4	5	13.9	13.9	13.9	93.487	819	819;880;136;151;178;117;132;140;84;230	0
EPHB6	EPHB6	O15197	TK		H7BY83;Q5JSH3	H7BY83;Q5JSH3	2;2	2;2	2;2	WD repeat-containing protein 44	WDR44	#N/A	#N/A	>tr|H7BY83|H7BY83_HUMAN WD repeat-containing protein 44 (Fragment) OS=Homo sapiens GN=WDR44 PE=4 SV=1;>sp|Q5JSH3|WDR44_HUMAN WD repeat-containing protein 44 OS=Homo sapiens GN=WDR44 PE=1 SV=1	2	2	2	2	0	1	1	0	0	0	1	0	0	1	1	0	0	0	1	0	0	1	1	0	0	0	1	0	2.4	2.4	2.4	89.847	806	806;913	1
ERBB2	ERBB2	P04626	TK		H7BYE2;Q9NWZ8	H7BYE2;Q9NWZ8	1;1	1;1	1;1	Gem-associated protein 8	GEMIN8	#N/A	#N/A	>tr|H7BYE2|H7BYE2_HUMAN Gem-associated protein 8 (Fragment) OS=Homo sapiens GN=GEMIN8 PE=2 SV=1;>sp|Q9NWZ8|GEMI8_HUMAN Gem-associated protein 8 OS=Homo sapiens GN=GEMIN8 PE=1 SV=1	2	1	1	1	0	0	1	1	0	0	0	1	0	0	1	1	0	0	0	1	0	0	1	1	0	0	0	1	4.5	4.5	4.5	21.044	177	177;242	0.0096491
ERBB3	ERBB3	P21860	TK		S4R3T2;H7BYG8;O94822	S4R3T2;H7BYG8;O94822	3;3;3	3;3;3	3;3;3	E3 ubiquitin-protein ligase listerin	LTN1	#N/A	#N/A	>tr|S4R3T2|S4R3T2_HUMAN E3 ubiquitin-protein ligase listerin (Fragment) OS=Homo sapiens GN=LTN1 PE=4 SV=1;>tr|H7BYG8|H7BYG8_HUMAN E3 ubiquitin-protein ligase listerin OS=Homo sapiens GN=LTN1 PE=2 SV=1;>sp|O94822|LTN1_HUMAN E3 ubiquitin-protein ligase liste	3	3	3	3	2	2	2	3	3	3	3	3	2	2	2	3	3	3	3	3	2	2	2	3	3	3	3	3	9.3	9.3	9.3	41.491	366	366;813;1766	0
ERBB4	ERBB4	Q15303	TK		H7BYJ3;O14578	H7BYJ3;O14578	2;2	2;2	2;2	Citron Rho-interacting kinase	CIT	AGC	CTRO	>tr|H7BYJ3|H7BYJ3_HUMAN Citron Rho-interacting kinase (Fragment) OS=Homo sapiens GN=CIT PE=4 SV=1;>sp|O14578|CTRO_HUMAN Citron Rho-interacting kinase OS=Homo sapiens GN=CIT PE=1 SV=2	2	2	2	2	2	1	1	1	1	2	1	0	2	1	1	1	1	2	1	0	2	1	1	1	1	2	1	0	1.3	1.3	1.3	187.3	1640	1640;2027	0.0072202
FER	FER	P16591	TK		Q9ULK4;Q5JWT2;H7BYY3;F5H685;F5H4T7	Q9ULK4;Q5JWT2;H7BYY3;F5H685;F5H4T7	5;5;5;4;3	5;5;5;4;3	5;5;5;4;3	Mediator of RNA polymerase II transcription subunit 23	MED23	#N/A	#N/A	>sp|Q9ULK4|MED23_HUMAN Mediator of RNA polymerase II transcription subunit 23 OS=Homo sapiens GN=MED23 PE=1 SV=2;>tr|Q5JWT2|Q5JWT2_HUMAN Mediator of RNA polymerase II transcription subunit 23 OS=Homo sapiens GN=MED23 PE=2 SV=1;>tr|H7BYY3|H7BYY3_HUMAN Media	5	5	5	5	3	4	5	4	2	3	3	5	3	4	5	4	2	3	3	5	3	4	5	4	2	3	3	5	3.9	3.9	3.9	156.47	1368	1368;1374;1374;886;1009	0
FES	FES	P07332	TK		O00422;H7BZW6	O00422;H7BZW6	1;1	1;1	1;1	Histone deacetylase complex subunit SAP18	SAP18	#N/A	#N/A	>sp|O00422|SAP18_HUMAN Histone deacetylase complex subunit SAP18 OS=Homo sapiens GN=SAP18 PE=1 SV=1;>tr|H7BZW6|H7BZW6_HUMAN Histone deacetylase complex subunit SAP18 (Fragment) OS=Homo sapiens GN=SAP18 PE=4 SV=1	2	1	1	1	1	1	1	1	1	1	1	1	1	1	1	1	1	1	1	1	1	1	1	1	1	1	1	1	7.8	7.8	7.8	17.561	153	153;160	0
FGFR1	FGFR1	P11362	TK		H7C0R1	H7C0R1	1	1	1		RNF215	#N/A	#N/A	>tr|H7C0R1|H7C0R1_HUMAN RING finger protein 215 (Fragment) OS=Homo sapiens GN=RNF215 PE=2 SV=1	1	1	1	1	1	1	1	1	1	1	1	1	1	1	1	1	1	1	1	1	1	1	1	1	1	1	1	1	38.2	38.2	38.2	3.7514	34	34	1
FGFR2	FGFR2	P21802	TK		H7C1V4;Q9HCH0	H7C1V4;Q9HCH0	1;1	1;1	1;1	Nck-associated protein 5-like	NCKAP5L	#N/A	#N/A	>tr|H7C1V4|H7C1V4_HUMAN Nck-associated protein 5-like (Fragment) OS=Homo sapiens GN=NCKAP5L PE=4 SV=1;>sp|Q9HCH0|NCK5L_HUMAN Nck-associated protein 5-like OS=Homo sapiens GN=NCKAP5L PE=1 SV=2	2	1	1	1	0	1	1	0	0	0	1	0	0	1	1	0	0	0	1	0	0	1	1	0	0	0	1	0	1.5	1.5	1.5	104.78	1004	1004;1330	1
FGFR3	FGFR3	P22607	TK		H7C2Y5;Q9UBS4	H7C2Y5;Q9UBS4	1;1	1;1	1;1	DnaJ homolog subfamily B member 11	DNAJB11	#N/A	#N/A	>tr|H7C2Y5|H7C2Y5_HUMAN DnaJ homolog subfamily B member 11 (Fragment) OS=Homo sapiens GN=DNAJB11 PE=4 SV=1;>sp|Q9UBS4|DJB11_HUMAN DnaJ homolog subfamily B member 11 OS=Homo sapiens GN=DNAJB11 PE=1 SV=1	2	1	1	1	0	1	0	1	1	1	1	1	0	1	0	1	1	1	1	1	0	1	0	1	1	1	1	1	7.7	7.7	7.7	19.247	168	168;358	0.0055453
FGFR4	FGFR4	P22455	TK		H7C314;Q14247	H7C314;Q14247	6;6	6;6	6;6	Src substrate cortactin	CTTN	#N/A	#N/A	>tr|H7C314|H7C314_HUMAN Src substrate cortactin (Fragment) OS=Homo sapiens GN=CTTN PE=4 SV=1;>sp|Q14247|SRC8_HUMAN Src substrate cortactin OS=Homo sapiens GN=CTTN PE=1 SV=2	2	6	6	6	4	5	2	3	6	6	4	3	4	5	2	3	6	6	4	3	4	5	2	3	6	6	4	3	27.8	27.8	27.8	24.983	223	223;550	0
FGR	FGR	P09769	TK		H7C3M1	H7C3M1	1	1	1		MORC2	#N/A	#N/A	>tr|H7C3M1|H7C3M1_HUMAN MORC family CW-type zinc finger protein 2 (Fragment) OS=Homo sapiens GN=MORC2 PE=2 SV=1	1	1	1	1	0	0	0	0	0	1	0	0	0	0	0	0	0	1	0	0	0	0	0	0	0	1	0	0	9	9	9	10.371	89	89	1
FLT1	VGFR1	P17948	TK		H7C560	H7C560	11	1	1		BRAF	TKL	BRAF	>tr|H7C560|H7C560_HUMAN Serine/threonine-protein kinase B-raf (Fragment) OS=Homo sapiens GN=BRAF PE=4 SV=1	1	11	1	1	10	11	9	8	10	10	9	9	1	1	1	1	1	1	1	1	1	1	1	1	1	1	1	1	32.3	4	4	41.838	375	375	0
FLT3	FLT3	P36888	TK		H7C5H5;Q8IWA4	H7C5H5;Q8IWA4	1;1	1;1	1;1	Mitofusin-1	MFN1	#N/A	#N/A	>tr|H7C5H5|H7C5H5_HUMAN Mitofusin-1 (Fragment) OS=Homo sapiens GN=MFN1 PE=2 SV=1;>sp|Q8IWA4|MFN1_HUMAN Mitofusin-1 OS=Homo sapiens GN=MFN1 PE=1 SV=2	2	1	1	1	1	0	0	1	1	1	0	0	1	0	0	1	1	1	0	0	1	0	0	1	1	1	0	0	2.2	2.2	2.2	56.235	493	493;741	1
FLT4	VGFR3	P35916	TK		Q6Y7W6;I1E4Y6;E9PC50;E7ESB6;C9JHW1;C9JH78;C9IYH5;C9JH18;C9JW88;F8WCD5;C9JPV7;C9JXQ0;C9J0V6;C9JHT0;C9JRZ2;REV__E9PKC1;REV__E9PMZ5;REV__Q86UU1	Q6Y7W6;I1E4Y6;E9PC50;E7ESB6	12;12;7;6;5;2;2;2;1;1;1;1;1;1;1;1;1;1	12;12;7;6;5;2;2;2;1;1;1;1;1;1;1;1;1;1	12;12;7;6;5;2;2;2;1;1;1;1;1;1;1;1;1;1	PERQ amino acid-rich with GYF domain-containing protein 2	GIGYF2	#N/A	#N/A	>sp|Q6Y7W6|PERQ2_HUMAN PERQ amino acid-rich with GYF domain-containing protein 2 OS=Homo sapiens GN=GIGYF2 PE=1 SV=1;>tr|I1E4Y6|I1E4Y6_HUMAN PERQ amino acid-rich with GYF domain-containing protein 2 OS=Homo sapiens GN=GIGYF2 PE=2 SV=1;>tr|E9PC50|E9PC50_HUM	18	12	12	12	8	6	11	7	8	9	9	9	8	6	11	7	8	9	9	9	8	6	11	7	8	9	9	9	12.2	12.2	12.2	150.07	1299	1299;1321;872;836;720;90;119;149;68;92;93;100;106;113;115;417;509;1377	0
FRK	FRK	P42685	TK		Q6ZTK2;I3L099;M0QZD8	Q6ZTK2;I3L099;M0QZD8	1;1;1	1;1;1	1;1;1	Putative uncharacterized protein LOC400499	LOC388210	#N/A	#N/A	>sp|Q6ZTK2|YP015_HUMAN Putative uncharacterized protein LOC400499 OS=Homo sapiens PE=2 SV=1;>tr|I3L099|I3L099_HUMAN Protein LOC388210 OS=Homo sapiens GN=LOC388210 PE=4 SV=1;>tr|M0QZD8|M0QZD8_HUMAN Protein LOC388210 (Fragment) OS=Homo sapiens GN=LOC388210 P	3	1	1	1	1	1	1	1	1	1	1	1	1	1	1	1	1	1	1	1	1	1	1	1	1	1	1	1	1.6	1.6	1.6	61.933	550	550;550;2491	1
FYN	FYN	P06241	TK		I3L0L5	I3L0L5	1	1	1		TRPV3	#N/A	#N/A	>tr|I3L0L5|I3L0L5_HUMAN Transient receptor potential cation channel subfamily V member 3 OS=Homo sapiens GN=TRPV3 PE=2 SV=1	1	1	1	1	0	0	1	1	0	1	1	1	0	0	1	1	0	1	1	1	0	0	1	1	0	1	1	1	20	20	20	6.1562	55	55	1
HCK	HCK	P08631	TK		I3L543;I3L0Y6;I3L1Y8;I3L3I6;Q9HBL8	I3L543;I3L0Y6;I3L1Y8;I3L3I6;Q9HBL8	2;2;2;2;2	2;2;2;2;2	2;2;2;2;2	NmrA-like family domain-containing protein 1	NMRAL1	#N/A	#N/A	>tr|I3L543|I3L543_HUMAN NmrA-like family domain-containing protein 1 (Fragment) OS=Homo sapiens GN=NMRAL1 PE=2 SV=1;>tr|I3L0Y6|I3L0Y6_HUMAN NmrA-like family domain-containing protein 1 (Fragment) OS=Homo sapiens GN=NMRAL1 PE=2 SV=1;>tr|I3L1Y8|I3L1Y8_HUMAN	5	2	2	2	1	1	2	2	1	1	2	2	1	1	2	2	1	1	2	2	1	1	2	2	1	1	2	2	11.3	11.3	11.3	17.549	159	159;188;190;225;299	0.00094518
IGF1R	IGF1R	P08069	TK		I3L213	I3L213	2	1	1		PHKB	#N/A	#N/A	>tr|I3L213|I3L213_HUMAN Phosphorylase b kinase regulatory subunit beta (Fragment) OS=Homo sapiens GN=PHKB PE=2 SV=1	1	2	1	1	2	1	1	1	2	2	1	2	1	1	1	1	1	1	1	1	1	1	1	1	1	1	1	1	18.1	8.1	8.1	23.538	210	210	0
INSR	INSR	P06213	TK		I3L2C0	I3L2C0	1	1	1		ABR	#N/A	#N/A	>tr|I3L2C0|I3L2C0_HUMAN Active breakpoint cluster region-related protein OS=Homo sapiens GN=ABR PE=2 SV=1	1	1	1	1	0	1	1	0	0	0	1	1	0	1	1	0	0	0	1	1	0	1	1	0	0	0	1	1	9.8	9.8	9.8	17.442	153	153	1
INSRR	INSRR	P14616	TK		I3L2J8;Q9UPN4;I3L4M5;I3L2X7;I3L316	I3L2J8;Q9UPN4;I3L4M5;I3L2X7	3;3;2;2;1	3;3;2;2;1	3;3;2;2;1	5-azacytidine-induced protein 1	AZI1	#N/A	#N/A	>tr|I3L2J8|I3L2J8_HUMAN 5-azacytidine-induced protein 1 OS=Homo sapiens GN=AZI1 PE=2 SV=1;>sp|Q9UPN4|AZI1_HUMAN 5-azacytidine-induced protein 1 OS=Homo sapiens GN=AZI1 PE=1 SV=3;>tr|I3L4M5|I3L4M5_HUMAN 5-azacytidine-induced protein 1 (Fragment) OS=Homo sap	5	3	3	3	0	1	3	3	2	2	1	1	0	1	3	3	2	2	1	1	0	1	3	3	2	2	1	1	2.5	2.5	2.5	117.7	1047	1047;1083;307;524;207	0.00096246
ITK	ITK	Q08881	TK		I3L3P7;P62244;I3L246;H3BN98;H3BV27;H3BT37;I3L303;H3BVC7	I3L3P7;P62244;I3L246;H3BN98	4;4;3;3;1;1;1;1	4;4;3;3;1;1;1;1	4;4;3;3;1;1;1;1	40S ribosomal protein S15a	RPS15A	#N/A	#N/A	>tr|I3L3P7|I3L3P7_HUMAN 40S ribosomal protein S15a OS=Homo sapiens GN=RPS15A PE=2 SV=1;>sp|P62244|RS15A_HUMAN 40S ribosomal protein S15a OS=Homo sapiens GN=RPS15A PE=1 SV=2;>tr|I3L246|I3L246_HUMAN 40S ribosomal protein S15a OS=Homo sapiens GN=RPS15A PE=2 S	8	4	4	4	4	3	3	4	3	3	3	3	4	3	3	4	3	3	3	3	4	3	3	4	3	3	3	3	40	40	40	11.477	100	100;130;111;237;49;50;52;58	0
JAK1	JAK1	P23458	TK		J3QLH2;Q99708;I6L8A6	J3QLH2;Q99708;I6L8A6	1;1;1	1;1;1	1;1;1	DNA endonuclease RBBP8	RBBP8	#N/A	#N/A	>tr|J3QLH2|J3QLH2_HUMAN DNA endonuclease RBBP8 OS=Homo sapiens GN=RBBP8 PE=2 SV=1;>sp|Q99708|COM1_HUMAN DNA endonuclease RBBP8 OS=Homo sapiens GN=RBBP8 PE=1 SV=2;>tr|I6L8A6|I6L8A6_HUMAN DNA endonuclease RBBP8 OS=Homo sapiens GN=RBBP8 PE=2 SV=1	3	1	1	1	1	1	0	0	1	0	0	0	1	1	0	0	1	0	0	0	1	1	0	0	1	0	0	0	10.7	10.7	10.7	8.9011	75	75;897;902	1
JAK2	JAK2	O60674	TK		J3QQL7;J3KMX2;Q92925	J3QQL7;J3KMX2;Q92925	1;1;1	1;1;1	1;1;1	SWI/SNF-related matrix-associated actin-dependent regulator of chromatin subfamily D member 2	SMARCD2	#N/A	#N/A	>tr|J3QQL7|J3QQL7_HUMAN SWI/SNF-related matrix-associated actin-dependent regulator of chromatin subfamily D member 2 (Fragment) OS=Homo sapiens GN=SMARCD2 PE=2 SV=1;>tr|J3KMX2|J3KMX2_HUMAN SWI/SNF-related matrix-associated actin-dependent regulator of chr	3	1	1	1	0	0	0	0	0	1	0	0	0	0	0	0	0	1	0	0	0	0	0	0	0	1	0	0	9.2	9.2	9.2	11.724	109	109;456;531	1
JAK3	JAK3	P52333	TK		P42356;J3KN10;A8MTF1;A4QPH2;C9JLI1;Q8N8J0	P42356;J3KN10	26;26;6;5;1;1	26;26;6;5;1;1	26;26;6;5;1;1	Phosphatidylinositol 4-kinase alpha	PI4KA	Atypical	PI4KA	>sp|P42356|PI4KA_HUMAN Phosphatidylinositol 4-kinase alpha OS=Homo sapiens GN=PI4KA PE=1 SV=3;>tr|J3KN10|J3KN10_HUMAN Phosphatidylinositol 4-kinase alpha OS=Homo sapiens GN=PI4KA PE=2 SV=1	6	26	26	26	16	21	20	16	16	17	22	19	16	21	20	16	16	17	22	19	16	21	20	16	16	17	22	19	13.6	13.6	13.6	231.32	2044	2044;2102;435;592;87;262	0
KDR	VGFR2	P35968	TK		J3KN37;O43687;Q9P0M2	J3KN37;O43687;Q9P0M2	1;1;1	1;1;1	1;1;1	A-kinase anchor protein 7 isoforms alpha and beta;A-kinase anchor protein 7 isoform gamma	AKAP7	#N/A	#N/A	>tr|J3KN37|J3KN37_HUMAN A-kinase anchor protein 7 isoform gamma OS=Homo sapiens GN=AKAP7 PE=2 SV=1;>sp|O43687|AKA7A_HUMAN A-kinase anchor protein 7 isoforms alpha and beta OS=Homo sapiens GN=AKAP7 PE=1 SV=4;>sp|Q9P0M2|AKA7G_HUMAN A-kinase anchor protein 7	3	1	1	1	1	1	1	1	1	1	1	1	1	1	1	1	1	1	1	1	1	1	1	1	1	1	1	1	14.3	14.3	14.3	9.3362	84	84;104;348	0
KIT	KIT	P10721	TK		J3KN75;Q0IIM8;D6RFZ2;O95759;J3KQ40	J3KN75;Q0IIM8	3;3;1;1;1	3;3;1;1;1	3;3;1;1;1	TBC1 domain family member 8B	TBC1D8B	#N/A	#N/A	>tr|J3KN75|J3KN75_HUMAN TBC1 domain family member 8B OS=Homo sapiens GN=TBC1D8B PE=2 SV=1;>sp|Q0IIM8|TBC8B_HUMAN TBC1 domain family member 8B OS=Homo sapiens GN=TBC1D8B PE=1 SV=2	5	3	3	3	3	1	2	1	2	0	2	2	3	1	2	1	2	0	2	2	3	1	2	1	2	0	2	2	3.6	3.6	3.6	128.11	1114	1114;1120;419;1140;1155	0
LCK	LCK	P06239	TK		J3KN87;O14757;E9PPA5;E7EPP6;E9PJI4;E9PKQ3;E9PM65;E9PQW7;E9PRU7	J3KN87;O14757;E9PPA5;E7EPP6;E9PJI4;E9PKQ3	5;5;4;4;3;3;1;1;1	5;5;4;4;3;3;1;1;1	5;5;4;4;3;3;1;1;1	Serine/threonine-protein kinase Chk1	CHEK1	CAMK	CHK1	>tr|J3KN87|J3KN87_HUMAN Serine/threonine-protein kinase Chk1 OS=Homo sapiens GN=CHEK1 PE=2 SV=1;>sp|O14757|CHK1_HUMAN Serine/threonine-protein kinase Chk1 OS=Homo sapiens GN=CHEK1 PE=1 SV=2;>tr|E9PPA5|E9PPA5_HUMAN Serine/threonine-protein kinase Chk1 (Frag	9	5	5	5	4	1	2	3	4	3	3	4	4	1	2	3	4	3	3	4	4	1	2	3	4	3	3	4	16	16	16	49.019	432	432;476;193;492;170;204;42;127;133	0
LMTK2	LMTK2	Q8IWU2	TK		J3KNC1;Q05BV3	J3KNC1;Q05BV3	1;1	1;1	1;1	Echinoderm microtubule-associated protein-like 5	EML5	#N/A	#N/A	>tr|J3KNC1|J3KNC1_HUMAN Echinoderm microtubule-associated protein-like 5 OS=Homo sapiens GN=EML5 PE=2 SV=1;>sp|Q05BV3|EMAL5_HUMAN Echinoderm microtubule-associated protein-like 5 OS=Homo sapiens GN=EML5 PE=2 SV=3	2	1	1	1	0	0	1	1	0	0	1	1	0	0	1	1	0	0	1	1	0	0	1	1	0	0	1	1	0.6	0.6	0.6	215.56	1931	1931;1969	1
LMTK3	LMTK3	Q96Q04	TK		Q92772;J3KNE8	Q92772;J3KNE8	6;6	5;5	5;5	Cyclin-dependent kinase-like 2	CDKL2	CMGC	CDKL2	>sp|Q92772|CDKL2_HUMAN Cyclin-dependent kinase-like 2 OS=Homo sapiens GN=CDKL2 PE=1 SV=1;>tr|J3KNE8|J3KNE8_HUMAN Cyclin-dependent kinase-like 2 OS=Homo sapiens GN=CDKL2 PE=2 SV=1	2	6	5	5	5	5	4	3	5	5	5	5	4	4	3	2	4	4	4	4	4	4	3	2	4	4	4	4	14.2	12.6	12.6	56.018	493	493;570	0
LTK	LTK	P29376	TK		Q9H9E3;J3KNI1;J3KRB5;H3BMV9;E9PRT5;H3BSD2;H3BQB2;J3QLW1	Q9H9E3;J3KNI1	18;18;7;5;2;2;2;1	18;18;7;5;2;2;2;1	18;18;7;5;2;2;2;1	Conserved oligomeric Golgi complex subunit 4	COG4	#N/A	#N/A	>sp|Q9H9E3|COG4_HUMAN Conserved oligomeric Golgi complex subunit 4 OS=Homo sapiens GN=COG4 PE=1 SV=3;>tr|J3KNI1|J3KNI1_HUMAN Conserved oligomeric Golgi complex subunit 4 OS=Homo sapiens GN=COG4 PE=2 SV=1	8	18	18	18	16	13	16	17	14	15	13	13	16	13	16	17	14	15	13	13	16	13	16	17	14	15	13	13	27.1	27.1	27.1	89.082	785	785;789;158;193;100;130;143;72	0
LYN	LYN	P07948	TK		J3KNJ7;Q8N3J2	J3KNJ7;Q8N3J2	1;1	1;1	1;1	Methyltransferase-like protein 4	METTL4	#N/A	#N/A	>tr|J3KNJ7|J3KNJ7_HUMAN Methyltransferase-like protein 4 OS=Homo sapiens GN=METTL4 PE=2 SV=1;>sp|Q8N3J2|METL4_HUMAN Methyltransferase-like protein 4 OS=Homo sapiens GN=METTL4 PE=2 SV=3	2	1	1	1	1	1	1	0	0	1	1	1	1	1	1	0	0	1	1	1	1	1	1	0	0	1	1	1	4.3	4.3	4.3	48.136	419	419;472	0.002809
MATK	MATK	P42679	TK		Q8N414;J3KNK5	Q8N414;J3KNK5	1;1	1;1	1;1	PiggyBac transposable element-derived protein 5	PGBD5	#N/A	#N/A	>sp|Q8N414|PGBD5_HUMAN PiggyBac transposable element-derived protein 5 OS=Homo sapiens GN=PGBD5 PE=1 SV=3;>tr|J3KNK5|J3KNK5_HUMAN PiggyBac transposable element derived 5 OS=Homo sapiens GN=PGBD5 PE=2 SV=1	2	1	1	1	0	0	0	1	1	1	1	0	0	0	0	1	1	1	1	0	0	0	0	1	1	1	1	0	2.6	2.6	2.6	51.641	455	455;554	1
MERTK	MERTK	Q12866	TK		O15027;J3KNL6;Q8N9G1	O15027;J3KNL6;Q8N9G1	4;4;2	4;4;2	4;4;2	Protein transport protein Sec16A	SEC16A	#N/A	#N/A	>sp|O15027|SC16A_HUMAN Protein transport protein Sec16A OS=Homo sapiens GN=SEC16A PE=1 SV=3;>tr|J3KNL6|J3KNL6_HUMAN Protein transport protein Sec16A OS=Homo sapiens GN=SEC16A PE=2 SV=1;>tr|Q8N9G1|Q8N9G1_HUMAN Protein transport protein Sec16A OS=Homo sapien	3	4	4	4	0	2	4	2	0	1	1	1	0	2	4	2	0	1	1	1	0	2	4	2	0	1	1	1	2	2	2	233.51	2179	2179;2357;385	0
MET	MET	P08581	TK		P15735;J3KNN3;H3BP07;H3BTW6;H3BTI9;H3BN16;C9JME8;C9J2Q6;B7Z5U3;Q16816	P15735;J3KNN3;H3BP07;H3BTW6	7;7;4;4;3;1;1;1;1;1	7;7;4;4;3;1;1;1;1;1	7;7;4;4;3;1;1;1;1;1	Phosphorylase b kinase gamma catalytic chain, liver/testis isoform	PHKG2	CAMK	PHKG2	>sp|P15735|PHKG2_HUMAN Phosphorylase b kinase gamma catalytic chain, liver/testis isoform OS=Homo sapiens GN=PHKG2 PE=1 SV=1;>tr|J3KNN3|J3KNN3_HUMAN Phosphorylase b kinase gamma catalytic chain, liver/testis isoform OS=Homo sapiens GN=PHKG2 PE=2 SV=1;>tr|H	10	7	7	7	5	5	6	5	4	5	5	5	5	5	6	5	4	5	5	5	5	5	6	5	4	5	5	5	19.5	19.5	19.5	46.442	406	406;410;255;266;80;87;117;146;333;387	0
MST1R	RON	Q04912	TK		Q9NVD7;J3KNQ4;F5H1R9;B7Z952;E9PS97	Q9NVD7;J3KNQ4;F5H1R9;B7Z952;E9PS97	11;11;10;8;7	11;11;10;8;7	10;10;9;7;7	Alpha-parvin	PARVA	#N/A	#N/A	>sp|Q9NVD7|PARVA_HUMAN Alpha-parvin OS=Homo sapiens GN=PARVA PE=1 SV=1;>tr|J3KNQ4|J3KNQ4_HUMAN Alpha-parvin OS=Homo sapiens GN=PARVA PE=2 SV=1;>tr|F5H1R9|F5H1R9_HUMAN Alpha-parvin OS=Homo sapiens GN=PARVA PE=2 SV=1;>tr|B7Z952|B7Z952_HUMAN Alpha-parvin OS=H	5	11	11	10	9	10	10	11	10	10	9	10	9	10	10	11	10	10	9	10	8	9	9	10	9	9	8	9	30.4	30.4	26.9	42.243	372	372;412;372;290;209	0
MUSK	MUSK	O15146	TK		P27448;J3KNR0;H0YIY6;A2SY06;Q9P0L2;H0YNV4;H0YKJ3;H0YKP9;K7EK17;K7EKG8	P27448;J3KNR0;H0YIY6	19;19;12;6;6;5;4;4;1;1	15;15;11;6;4;3;3;4;0;0	15;15;11;6;4;3;3;4;0;0	MAP/microtubule affinity-regulating kinase 3	MARK3	CAMK	MARK3	>sp|P27448|MARK3_HUMAN MAP/microtubule affinity-regulating kinase 3 OS=Homo sapiens GN=MARK3 PE=1 SV=4;>tr|J3KNR0|J3KNR0_HUMAN MAP/microtubule affinity-regulating kinase 3 OS=Homo sapiens GN=MARK3 PE=2 SV=1;>tr|H0YIY6|H0YIY6_HUMAN MAP/microtubule affinity-	10	19	15	15	17	16	16	16	18	17	17	16	13	12	12	12	14	13	13	12	13	12	12	12	14	13	13	12	31.5	25	25	84.488	753	753;776;505;331;795;178;129;222;62;74	0
NTRK1	NTRK1	P04629	TK		J3KNT4;E7EU09;H0YE20;E9PKF2;E9PNM3;P22607;E9PQ40;C9J205;E9PN14;E9PKV7;J3KPQ0;P22455	J3KNT4;E7EU09	11;10;2;2;2;2;1;1;1;1;1;1	1;1;0;1;0;0;1;0;0;0;0;0	1;1;0;1;0;0;1;0;0;0;0;0	Fibroblast growth factor receptor	FGFR1	TK	FGFR1	>tr|J3KNT4|J3KNT4_HUMAN Fibroblast growth factor receptor OS=Homo sapiens GN=FGFR1 PE=2 SV=1;>tr|E7EU09|E7EU09_HUMAN Fibroblast growth factor receptor OS=Homo sapiens GN=FGFR1 PE=2 SV=1	12	11	1	1	11	6	6	8	7	6	5	5	1	0	0	0	0	0	0	0	1	0	0	0	0	0	0	0	18	2.3	2.3	91.787	822	822;733;134;145;298;806;85;107;139;142;734;802	0.0028169
NTRK2	NTRK2	Q16620	TK		Q5SQL3;J3KP92;Q86Z02;J3KQS0	Q5SQL3;J3KP92;Q86Z02;J3KQS0	1;1;1;1	1;1;1;1	1;1;1;1	Homeodomain-interacting protein kinase 1	HIPK1	CMGC	HIPK1	>tr|Q5SQL3|Q5SQL3_HUMAN Homeodomain-interacting protein kinase 1 OS=Homo sapiens GN=HIPK1 PE=2 SV=1;>tr|J3KP92|J3KP92_HUMAN Homeodomain-interacting protein kinase 1 OS=Homo sapiens GN=HIPK1 PE=2 SV=1;>sp|Q86Z02|HIPK1_HUMAN Homeodomain-interacting protein k	4	1	1	1	0	1	1	1	1	1	1	0	0	1	1	1	1	1	1	0	0	1	1	1	1	1	1	0	1.1	1.1	1.1	126.26	1165	1165;1176;1210;1281	0
NTRK3	NTRK3	Q16288	TK		Q8TES7;J3KPL7;K7ENL6;K7EL64	Q8TES7;J3KPL7;K7ENL6;K7EL64	2;2;2;1	2;2;2;1	2;2;2;1	Fas-binding factor 1	FBF1	#N/A	#N/A	>sp|Q8TES7|FBF1_HUMAN Fas-binding factor 1 OS=Homo sapiens GN=FBF1 PE=1 SV=2;>tr|J3KPL7|J3KPL7_HUMAN Fas-binding factor 1 OS=Homo sapiens GN=FBF1 PE=2 SV=1;>tr|K7ENL6|K7ENL6_HUMAN Fas-binding factor 1 (Fragment) OS=Homo sapiens GN=FBF1 PE=4 SV=1;>tr|K7EL64	4	2	2	2	2	2	2	2	2	2	2	2	2	2	2	2	2	2	2	2	2	2	2	2	2	2	2	2	1.5	1.5	1.5	125.44	1133	1133;1134;1148;88	0
PDGFRA	PGFRA	P16234	TK		J3KPS2;Q6ZRV2	J3KPS2;Q6ZRV2	10;10	10;10	10;10	Protein FAM83H	FAM83H	#N/A	#N/A	>tr|J3KPS2|J3KPS2_HUMAN Protein FAM83H (Fragment) OS=Homo sapiens GN=FAM83H PE=4 SV=1;>sp|Q6ZRV2|FA83H_HUMAN Protein FAM83H OS=Homo sapiens GN=FAM83H PE=1 SV=3	2	10	10	10	9	9	7	7	10	7	6	8	9	9	7	7	10	7	6	8	9	9	7	7	10	7	6	8	10	10	10	96.337	906	906;1179	0
PDGFRB	PGFRB	P09619	TK		J3KR24;P41252;Q5TCC4	J3KR24;P41252;Q5TCC4	2;2;1	2;2;1	2;2;1	Isoleucine--tRNA ligase, cytoplasmic	IARS	#N/A	#N/A	>tr|J3KR24|J3KR24_HUMAN Isoleucine--tRNA ligase, cytoplasmic OS=Homo sapiens GN=IARS PE=2 SV=1;>sp|P41252|SYIC_HUMAN Isoleucine--tRNA ligase, cytoplasmic OS=Homo sapiens GN=IARS PE=1 SV=2;>tr|Q5TCC4|Q5TCC4_HUMAN Isoleucine--tRNA ligase, cytoplasmic (Fragme	3	2	2	2	2	2	2	2	2	2	2	2	2	2	2	2	2	2	2	2	2	2	2	2	2	2	2	2	1.6	1.6	1.6	131.76	1152	1152;1262;249	0
PTK2	FAK1	Q05397	TK		J3KR82;J3KR84;O00444	J3KR82;J3KR84;O00444	3;3;3	3;3;3	3;3;3	Serine/threonine-protein kinase PLK4	PLK4	Other	PLK4	>tr|J3KR82|J3KR82_HUMAN Serine/threonine-protein kinase PLK4 OS=Homo sapiens GN=PLK4 PE=2 SV=1;>tr|J3KR84|J3KR84_HUMAN Serine/threonine-protein kinase PLK4 OS=Homo sapiens GN=PLK4 PE=2 SV=1;>sp|O00444|PLK4_HUMAN Serine/threonine-protein kinase PLK4 OS=Homo	3	3	3	3	3	1	0	0	1	1	1	1	3	1	0	0	1	1	1	1	3	1	0	0	1	1	1	1	3.8	3.8	3.8	100.11	892	892;909;970	0
PTK2B	FAK2	Q14289	TK		Q9BTW9;J3KR97;I3L120;I3L1L0;I3L0V3;C9J1U4	Q9BTW9;J3KR97;I3L120	3;3;2;1;1;1	3;3;2;1;1;1	3;3;2;1;1;1	Tubulin-specific chaperone D	TBCD	#N/A	#N/A	>sp|Q9BTW9|TBCD_HUMAN Tubulin-specific chaperone D OS=Homo sapiens GN=TBCD PE=1 SV=2;>tr|J3KR97|J3KR97_HUMAN Tubulin-specific chaperone D OS=Homo sapiens GN=TBCD PE=2 SV=1;>tr|I3L120|I3L120_HUMAN Tubulin-specific chaperone D (Fragment) OS=Homo sapiens GN=T	6	3	3	3	1	0	1	1	1	0	1	0	1	0	1	1	1	0	1	0	1	0	1	1	1	0	1	0	2.7	2.7	2.7	132.6	1192	1192;1230;260;68;237;311	0
PTK6	PTK6	Q13882	TK		J3KRK0	J3KRK0	9	1	0		TLK2	Other	TLK2	>tr|J3KRK0|J3KRK0_HUMAN Serine/threonine-protein kinase tousled-like 2 (Fragment) OS=Homo sapiens GN=TLK2 PE=2 SV=1	1	9	1	0	6	5	4	7	8	9	6	5	1	0	0	1	1	1	0	0	0	0	0	0	0	0	0	0	15.5	3.7	0	68.832	593	593	0
PTK7	PTK7	Q13308	TK		J3QQT2;J3KRX5;P18621;J3QS96;J3QLC8;J3KSJ0;J3KRB3	J3QQT2;J3KRX5;P18621;J3QS96;J3QLC8	3;3;3;2;2;1;1	3;3;3;2;2;1;1	3;3;3;2;2;1;1	60S ribosomal protein L17	RPL17	#N/A	#N/A	>tr|J3QQT2|J3QQT2_HUMAN 60S ribosomal protein L17 (Fragment) OS=Homo sapiens GN=RPL17 PE=2 SV=1;>tr|J3KRX5|J3KRX5_HUMAN 60S ribosomal protein L17 (Fragment) OS=Homo sapiens GN=RPL17 PE=2 SV=1;>sp|P18621|RL17_HUMAN 60S ribosomal protein L17 OS=Homo sapiens	7	3	3	3	3	2	2	3	3	2	2	2	3	2	2	3	3	2	2	2	3	2	2	3	3	2	2	2	23.4	23.4	23.4	19.786	171	171;174;184;138;174;56;106	0
RET	RET	P07949	TK		J3QLN8;J3KT86;Q96GD4;J9JID1	J3QLN8;J3KT86;Q96GD4;J9JID1	2;2;2;2	1;1;1;1	1;1;1;1	Aurora kinase B	AURKB	Other	AURKB	>tr|J3QLN8|J3QLN8_HUMAN Aurora kinase B (Fragment) OS=Homo sapiens GN=AURKB PE=2 SV=1;>tr|J3KT86|J3KT86_HUMAN Aurora kinase B (Fragment) OS=Homo sapiens GN=AURKB PE=4 SV=1;>sp|Q96GD4|AURKB_HUMAN Aurora kinase B OS=Homo sapiens GN=AURKB PE=1 SV=3;>tr|J9JID1	4	2	1	1	1	0	1	1	0	0	1	2	1	0	0	0	0	0	0	1	1	0	0	0	0	0	0	1	9.5	6.1	6.1	26.795	231	231;242;344;345	0
ROR1	ROR1	Q01973	TK		J3KTD7;Q8ND04	J3KTD7;Q8ND04	1;1	1;1	1;1	Protein SMG8	SMG8	#N/A	#N/A	>tr|J3KTD7|J3KTD7_HUMAN Protein SMG8 (Fragment) OS=Homo sapiens GN=SMG8 PE=2 SV=1;>sp|Q8ND04|SMG8_HUMAN Protein SMG8 OS=Homo sapiens GN=SMG8 PE=1 SV=1	2	1	1	1	0	0	1	1	0	0	0	1	0	0	1	1	0	0	0	1	0	0	1	1	0	0	0	1	5.2	5.2	5.2	30.088	271	271;991	0
ROR2	ROR2	Q01974	TK		J3QR09;J3KTE4;P84098;J3QL15	J3QR09;J3KTE4;P84098;J3QL15	2;2;2;1	2;2;2;1	2;2;2;1	Ribosomal protein L19;60S ribosomal protein L19	RPL19	#N/A	#N/A	>tr|J3QR09|J3QR09_HUMAN Ribosomal protein L19 OS=Homo sapiens GN=RPL19 PE=2 SV=1;>tr|J3KTE4|J3KTE4_HUMAN Ribosomal protein L19 OS=Homo sapiens GN=RPL19 PE=2 SV=1;>sp|P84098|RL19_HUMAN 60S ribosomal protein L19 OS=Homo sapiens GN=RPL19 PE=1 SV=1;>tr|J3QL15|	4	2	2	2	2	2	2	2	2	2	2	2	2	2	2	2	2	2	2	2	2	2	2	2	2	2	2	2	13.5	13.5	13.5	23.134	193	193;194;196;128	0
ROS1	ROS1	P08922	TK		P0CB38;J3KTH5	P0CB38;J3KTH5	2;2	2;2	1;1	Polyadenylate-binding protein 4-like	PABPC4L	#N/A	#N/A	>sp|P0CB38|PAB4L_HUMAN Polyadenylate-binding protein 4-like OS=Homo sapiens GN=PABPC4L PE=2 SV=1;>tr|J3KTH5|J3KTH5_HUMAN Polyadenylate-binding protein 4-like OS=Homo sapiens GN=PABPC4L PE=2 SV=1	2	2	2	1	0	0	1	0	1	0	0	0	0	0	1	0	1	0	0	0	0	0	1	0	0	0	0	0	4.3	4.3	1.6	41.853	370	370;428	0.00096154
RYK	RYK	P34925	TK		Q07955;J3KTL2;J3KSR8;J3QQV5;J3KSW7	Q07955;J3KTL2;J3KSR8	6;6;3;2;2	6;6;3;2;2	6;6;3;2;2	Serine/arginine-rich splicing factor 1	SRSF1	#N/A	#N/A	>sp|Q07955|SRSF1_HUMAN Serine/arginine-rich splicing factor 1 OS=Homo sapiens GN=SRSF1 PE=1 SV=2;>tr|J3KTL2|J3KTL2_HUMAN Serine/arginine-rich-splicing factor 1 OS=Homo sapiens GN=SRSF1 PE=2 SV=1;>tr|J3KSR8|J3KSR8_HUMAN Serine/arginine-rich-splicing factor	5	6	6	6	6	5	4	4	6	6	4	4	6	5	4	4	6	6	4	4	6	5	4	4	6	6	4	4	25.8	25.8	25.8	27.744	248	248;253;143;65;73	0
SRC	SRC	P12931	TK		J3QLI9;P62314	J3QLI9;P62314	2;2	2;2	2;2	Small nuclear ribonucleoprotein Sm D1	SNRPD1	#N/A	#N/A	>tr|J3QLI9|J3QLI9_HUMAN Small nuclear ribonucleoprotein Sm D2 OS=Homo sapiens GN=SNRPD1 PE=2 SV=1;>sp|P62314|SMD1_HUMAN Small nuclear ribonucleoprotein Sm D1 OS=Homo sapiens GN=SNRPD1 PE=1 SV=1	2	2	2	2	1	1	0	1	0	2	1	0	1	1	0	1	0	2	1	0	1	1	0	1	0	2	1	0	41.3	41.3	41.3	8.3926	75	75;119	0
SRMS	SRMS	Q9H3Y6	TK		J3QQN5	J3QQN5	1	1	1			#N/A	#N/A	>tr|J3QQN5|J3QQN5_HUMAN Uncharacterized protein OS=Homo sapiens PE=4 SV=1	1	1	1	1	0	0	0	0	0	0	0	1	0	0	0	0	0	0	0	1	0	0	0	0	0	0	0	1	7.4	7.4	7.4	16.187	149	149	1
STYK1	STYK1	Q6J9G0	TK		P19105;O14950;J3QRS3;P24844;J3KTJ1	P19105;O14950;J3QRS3;P24844;J3KTJ1	6;6;6;4;3	6;6;6;4;3	6;6;6;4;3	Myosin regulatory light chain 12A;Myosin regulatory light chain 12B;Myosin regulatory light polypeptide 9	MYL12A;MYL12B;MYL9	#N/A	#N/A	>sp|P19105|ML12A_HUMAN Myosin regulatory light chain 12A OS=Homo sapiens GN=MYL12A PE=1 SV=2;>sp|O14950|ML12B_HUMAN Myosin regulatory light chain 12B OS=Homo sapiens GN=MYL12B PE=1 SV=2;>tr|J3QRS3|J3QRS3_HUMAN Myosin regulatory light chain 12A OS=Homo sapi	5	6	6	6	5	3	3	5	5	5	4	5	5	3	3	5	5	5	4	5	5	3	3	5	5	5	4	5	36.8	36.8	36.8	19.794	171	171;172;177;172;114	0
SYK	KSYK	P43405	TK		P07947;J3QRU1;P09769;Q5TGY6;F5H3M4;P06239;Q573B4	P07947;J3QRU1	19;19;2;1;1;1;1	12;12;0;0;0;0;0	10;10;0;0;0;0;0	Tyrosine-protein kinase Yes	YES1	TK	YES	>sp|P07947|YES_HUMAN Tyrosine-protein kinase Yes OS=Homo sapiens GN=YES1 PE=1 SV=3;>tr|J3QRU1|J3QRU1_HUMAN Tyrosine-protein kinase Yes OS=Homo sapiens GN=YES1 PE=2 SV=1	7	19	12	10	18	15	16	18	18	15	16	15	11	8	10	12	11	9	10	9	9	6	8	10	9	7	8	7	37.4	26	23	60.801	543	543;548;529;313;463;509;516	0
TEC	TEC	P42680	TK		J3QRY4;O00231	J3QRY4;O00231	2;2	2;2	2;2	26S proteasome non-ATPase regulatory subunit 11	PSMD11	#N/A	#N/A	>tr|J3QRY4|J3QRY4_HUMAN 26S proteasome non-ATPase regulatory subunit 11 (Fragment) OS=Homo sapiens GN=PSMD11 PE=2 SV=1;>sp|O00231|PSD11_HUMAN 26S proteasome non-ATPase regulatory subunit 11 OS=Homo sapiens GN=PSMD11 PE=1 SV=3	2	2	2	2	1	2	0	1	2	2	1	0	1	2	0	1	2	2	1	0	1	2	0	1	2	2	1	0	11.7	11.7	11.7	21.18	188	188;422	0
TEK	TIE2	Q02763	TK		J3QSB4;P26373	J3QSB4;P26373	3;3	3;3	3;3	60S ribosomal protein L13	RPL13	#N/A	#N/A	>tr|J3QSB4|J3QSB4_HUMAN 60S ribosomal protein L13 (Fragment) OS=Homo sapiens GN=RPL13 PE=2 SV=1;>sp|P26373|RL13_HUMAN 60S ribosomal protein L13 OS=Homo sapiens GN=RPL13 PE=1 SV=4	2	3	3	3	3	2	2	3	2	3	3	2	3	2	2	3	2	3	3	2	3	2	2	3	2	3	3	2	23.8	23.8	23.8	14.692	126	126;211	0
TIE1	TIE1	P35590	TK		J3QSD7;Q9NYV4	J3QSD7;Q9NYV4	4;4	3;3	3;3	Cyclin-dependent kinase 12	CDK12	CMGC	CDK12	>tr|J3QSD7|J3QSD7_HUMAN Cyclin-dependent kinase 12 (Fragment) OS=Homo sapiens GN=CDK12 PE=2 SV=1;>sp|Q9NYV4|CDK12_HUMAN Cyclin-dependent kinase 12 OS=Homo sapiens GN=CDK12 PE=1 SV=2	2	4	3	3	4	3	2	2	4	3	3	2	3	2	1	1	3	2	2	1	3	2	1	1	3	2	2	1	3.9	3.2	3.2	133.66	1201	1201;1490	0
TNK1	TNK1	Q13470	TK		J3QT28;O43684;J3QSX4;B4DDM6	J3QT28;O43684;J3QSX4;B4DDM6	6;6;4;4	6;6;4;4	6;6;4;4	Mitotic checkpoint protein BUB3	BUB3	#N/A	#N/A	>tr|J3QT28|J3QT28_HUMAN Mitotic checkpoint protein BUB3 (Fragment) OS=Homo sapiens GN=BUB3 PE=2 SV=1;>sp|O43684|BUB3_HUMAN Mitotic checkpoint protein BUB3 OS=Homo sapiens GN=BUB3 PE=1 SV=1;>tr|J3QSX4|J3QSX4_HUMAN Mitotic checkpoint protein BUB3 OS=Homo sap	4	6	6	6	3	1	3	4	3	4	4	6	3	1	3	4	3	4	4	6	3	1	3	4	3	4	4	6	27.7	27.7	27.7	31.703	278	278;328;145;248	0
TNK2	ACK1	Q07912	TK		K4DI83;Q9HCN3	K4DI83;Q9HCN3	1;1	1;1	1;1	Transmembrane protein 8A	TMEM8A	#N/A	#N/A	>tr|K4DI83|K4DI83_HUMAN Transmembrane protein 8 (Five membrane-spanning domains), isoform CRA_a OS=Homo sapiens GN=TMEM8A PE=2 SV=1;>sp|Q9HCN3|TMM8A_HUMAN Transmembrane protein 8A OS=Homo sapiens GN=TMEM8A PE=1 SV=3	2	1	1	1	0	0	1	0	0	0	1	1	0	0	1	0	0	0	1	1	0	0	1	0	0	0	1	1	2.4	2.4	2.4	64.405	578	578;771	1
TXK	TXK	P42681	TK		K7EIG1;O75153;I3L318;I3L0P4;I3L2B0	K7EIG1;O75153;I3L318;I3L0P4;I3L2B0	2;2;1;1;1	2;2;1;1;1	2;2;1;1;1	Clustered mitochondria protein homolog	CLUH	#N/A	#N/A	>tr|K7EIG1|K7EIG1_HUMAN Clustered mitochondria protein homolog OS=Homo sapiens GN=CLUH PE=2 SV=1;>sp|O75153|CLU_HUMAN Clustered mitochondria protein homolog OS=Homo sapiens GN=CLUH PE=1 SV=2;>tr|I3L318|I3L318_HUMAN Clustered mitochondria protein homolog (F	5	2	2	2	0	2	2	2	1	2	2	1	0	2	2	2	1	2	2	1	0	2	2	2	1	2	2	1	1.7	1.7	1.7	139.62	1242	1242;1309;165;180;769	0
TYK2	TYK2	P29597	TK		K7EM02;K7EIJ8;Q8IYT4	K7EM02;K7EIJ8;Q8IYT4	1;1;1	1;1;1	1;1;1	Katanin p60 ATPase-containing subunit A-like 2	KATNAL2	#N/A	#N/A	>tr|K7EM02|K7EM02_HUMAN Katanin p60 ATPase-containing subunit A-like 2 (Fragment) OS=Homo sapiens GN=KATNAL2 PE=2 SV=1;>tr|K7EIJ8|K7EIJ8_HUMAN Katanin p60 ATPase-containing subunit A-like 2 (Fragment) OS=Homo sapiens GN=KATNAL2 PE=4 SV=1;>sp|Q8IYT4|KATL2_H	3	1	1	1	1	1	1	1	1	1	1	1	1	1	1	1	1	1	1	1	1	1	1	1	1	1	1	1	9.4	9.4	9.4	13.999	128	128;341;538	0.0064576
TYRO3	TYRO3	Q06418	TK		K7EM73;K7EIV0;K7EKD8;P04632	K7EM73;K7EIV0;K7EKD8;P04632	1;1;1;1	1;1;1;1	1;1;1;1	Calpain small subunit 1	CAPNS1	#N/A	#N/A	>tr|K7EM73|K7EM73_HUMAN Calpain small subunit 1 (Fragment) OS=Homo sapiens GN=CAPNS1 PE=2 SV=1;>tr|K7EIV0|K7EIV0_HUMAN Calpain small subunit 1 (Fragment) OS=Homo sapiens GN=CAPNS1 PE=2 SV=2;>tr|K7EKD8|K7EKD8_HUMAN Calpain small subunit 1 OS=Homo sapiens GN	4	1	1	1	1	1	1	1	1	1	1	1	1	1	1	1	1	1	1	1	1	1	1	1	1	1	1	1	8	8	8	15.958	163	163;196;238;268	0
YES1	YES	P07947	TK		K7EJ44;P07737	K7EJ44;P07737	1;1	1;1	1;1	Profilin-1	PFN1	#N/A	#N/A	>tr|K7EJ44|K7EJ44_HUMAN Profilin 1, isoform CRA_b OS=Homo sapiens GN=PFN1 PE=2 SV=1;>sp|P07737|PROF1_HUMAN Profilin-1 OS=Homo sapiens GN=PFN1 PE=1 SV=2	2	1	1	1	0	1	0	1	1	1	1	1	0	1	0	1	1	1	1	1	0	1	0	1	1	1	1	1	9.6	9.6	9.6	11.39	104	104;140	0.0096831
ZAP70	ZAP70	P43403	TK		S4R456;K7EM56;K7EJ78;K7EQJ5;P62841;K7ELC2	S4R456;K7EM56;K7EJ78;K7EQJ5;P62841;K7ELC2	2;2;2;2;2;2	2;2;2;2;2;2	2;2;2;2;2;2	40S ribosomal protein S15	RPS15	#N/A	#N/A	>tr|S4R456|S4R456_HUMAN 40S ribosomal protein S15 (Fragment) OS=Homo sapiens GN=RPS15 PE=4 SV=1;>tr|K7EM56|K7EM56_HUMAN 40S ribosomal protein S15 OS=Homo sapiens GN=RPS15 PE=3 SV=2;>tr|K7EJ78|K7EJ78_HUMAN 40S ribosomal protein S15 OS=Homo sapiens GN=RPS15	6	2	2	2	2	2	2	2	1	2	2	2	2	2	2	2	1	2	2	2	2	2	2	2	1	2	2	2	45.6	45.6	45.6	8.0266	68	68;112;129;141;145;152	0
ACVR1	ACVR1	Q04771	TKL		K7EJ81;Q15029;K7EP67;K7EJ74;K7EIV5;K7EIT3;REV__Q02539	K7EJ81;Q15029;K7EP67;K7EJ74	4;4;3;2;1;1;1	3;3;2;1;1;1;1	2;2;2;1;0;0;0	116 kDa U5 small nuclear ribonucleoprotein component	EFTUD2	#N/A	#N/A	>tr|K7EJ81|K7EJ81_HUMAN 116 kDa U5 small nuclear ribonucleoprotein component OS=Homo sapiens GN=EFTUD2 PE=2 SV=1;>sp|Q15029|U5S1_HUMAN 116 kDa U5 small nuclear ribonucleoprotein component OS=Homo sapiens GN=EFTUD2 PE=1 SV=1;>tr|K7EP67|K7EP67_HUMAN 116 kDa	7	4	3	2	1	2	2	2	2	3	1	2	0	1	1	1	1	2	0	1	0	1	1	1	1	2	0	1	4.1	3	2.4	108.28	962	962;972;223;134;106;148;215	0.0072267
ACVR1B	ACV1B	P36896	TKL		K7EJT5;K7EP65;K7EKS7;K7ELC4;K7EMH1;K7ERI7;P35268	K7EJT5;K7EP65;K7EKS7;K7ELC4;K7EMH1;K7ERI7;P35268	2;2;2;2;2;2;2	2;2;2;2;2;2;2	2;2;2;2;2;2;2	60S ribosomal protein L22	RPL22	#N/A	#N/A	>tr|K7EJT5|K7EJT5_HUMAN 60S ribosomal protein L22 (Fragment) OS=Homo sapiens GN=RPL22 PE=2 SV=1;>tr|K7EP65|K7EP65_HUMAN 60S ribosomal protein L22 (Fragment) OS=Homo sapiens GN=RPL22 PE=2 SV=1;>tr|K7EKS7|K7EKS7_HUMAN 60S ribosomal protein L22 OS=Homo sapien	7	2	2	2	2	2	2	2	2	2	2	2	2	2	2	2	2	2	2	2	2	2	2	2	2	2	2	2	51.1	51.1	51.1	5.0827	47	47;48;53;79;89;95;128	0
ACVR1C	ACV1C	Q8NER5	TKL		K7EJT8;P63010	K7EJT8;P63010	2;2	2;2	2;2	AP-2 complex subunit beta	AP2B1	#N/A	#N/A	>tr|K7EJT8|K7EJT8_HUMAN AP-2 complex subunit beta OS=Homo sapiens GN=AP2B1 PE=2 SV=1;>sp|P63010|AP2B1_HUMAN AP-2 complex subunit beta OS=Homo sapiens GN=AP2B1 PE=1 SV=1	2	2	2	2	0	1	0	0	0	2	2	1	0	1	0	0	0	2	2	1	0	1	0	0	0	2	2	1	2.5	2.5	2.5	101.33	913	913;937	0
ACVR2A	AVR2A	P27037	TKL		K7EJY0	K7EJY0	1	1	1		ZNF573	#N/A	#N/A	>tr|K7EJY0|K7EJY0_HUMAN Zinc finger protein 573 (Fragment) OS=Homo sapiens GN=ZNF573 PE=4 SV=1	1	1	1	1	0	1	1	1	1	1	1	1	0	1	1	1	1	1	1	1	0	1	1	1	1	1	1	1	72.2	72.2	72.2	2.2014	18	18	0.0080573
ACVR2B	AVR2B	Q13705	TKL		K7EK91;Q9UFH2	K7EK91;Q9UFH2	1;1	1;1	1;1	Dynein heavy chain 17, axonemal	DNAH17	#N/A	#N/A	>tr|K7EK91|K7EK91_HUMAN Dynein heavy chain 17, axonemal OS=Homo sapiens GN=DNAH17 PE=2 SV=1;>sp|Q9UFH2|DYH17_HUMAN Dynein heavy chain 17, axonemal OS=Homo sapiens GN=DNAH17 PE=1 SV=2	2	1	1	1	1	0	0	0	0	1	0	0	1	0	0	0	0	1	0	0	1	0	0	0	0	1	0	0	0.3	0.3	0.3	508.78	4457	4457;4485	1
ACVRL1	ACVL1	P37023	TKL		K7EL20;O75821;K7ER90;K7ENA8;K7ENH0;K7EL60	K7EL20;O75821;K7ER90;K7ENA8	5;5;4;4;2;2	5;5;4;4;2;2	5;5;4;4;2;2	Eukaryotic translation initiation factor 3 subunit G	EIF3G	#N/A	#N/A	>tr|K7EL20|K7EL20_HUMAN Eukaryotic translation initiation factor 3 subunit G (Fragment) OS=Homo sapiens GN=EIF3G PE=2 SV=1;>sp|O75821|EIF3G_HUMAN Eukaryotic translation initiation factor 3 subunit G OS=Homo sapiens GN=EIF3G PE=1 SV=2;>tr|K7ER90|K7ER90_HUMA	6	5	5	5	4	3	5	5	5	3	5	5	4	3	5	5	5	3	5	5	4	3	5	5	5	3	5	5	22.4	22.4	22.4	29.38	263	263;320;227;289;52;149	0
AMHR2	AMHR2	Q16671	TKL		K7EL88	K7EL88	1	1	1		BECN1	#N/A	#N/A	>tr|K7EL88|K7EL88_HUMAN Beclin-1 (Fragment) OS=Homo sapiens GN=BECN1 PE=2 SV=1	1	1	1	1	1	1	1	1	1	1	1	1	1	1	1	1	1	1	1	1	1	1	1	1	1	1	1	1	21.8	21.8	21.8	6.254	55	55	0
ANKK1	ANKK1	Q8NFD2	TKL		P14314;K7ELL7;K7EPW7	P14314;K7ELL7;K7EPW7	2;2;1	2;2;1	2;2;1	Glucosidase 2 subunit beta	PRKCSH	#N/A	#N/A	>sp|P14314|GLU2B_HUMAN Glucosidase 2 subunit beta OS=Homo sapiens GN=PRKCSH PE=1 SV=2;>tr|K7ELL7|K7ELL7_HUMAN Glucosidase 2 subunit beta OS=Homo sapiens GN=PRKCSH PE=2 SV=1;>tr|K7EPW7|K7EPW7_HUMAN Glucosidase 2 subunit beta (Fragment) OS=Homo sapiens GN=PR	3	2	2	2	1	2	1	1	1	1	1	1	1	2	1	1	1	1	1	1	1	2	1	1	1	1	1	1	4	4	4	59.425	528	528;535;168	0
ARAF	ARAF	P10398	TKL		K7EM90;P06733	K7EM90;P06733	1;1	1;1	1;1	Enolase;Alpha-enolase	ENO1	#N/A	#N/A	>tr|K7EM90|K7EM90_HUMAN Enolase (Fragment) OS=Homo sapiens GN=ENO1 PE=2 SV=1;>sp|P06733|ENOA_HUMAN Alpha-enolase OS=Homo sapiens GN=ENO1 PE=1 SV=2	2	1	1	1	0	0	0	1	0	0	0	0	0	0	0	1	0	0	0	0	0	0	0	1	0	0	0	0	5.6	5.6	5.6	21.02	195	195;434	0.0080501
BMPR1A	BMR1A	P36894	TKL		K7ENG2;P26368	K7ENG2;P26368	2;2	2;2	2;2	Splicing factor U2AF 65 kDa subunit	U2AF2	#N/A	#N/A	>tr|K7ENG2|K7ENG2_HUMAN Splicing factor U2AF 65 kDa subunit OS=Homo sapiens GN=U2AF2 PE=2 SV=1;>sp|P26368|U2AF2_HUMAN Splicing factor U2AF 65 kDa subunit OS=Homo sapiens GN=U2AF2 PE=1 SV=4	2	2	2	2	2	2	0	2	1	2	2	1	2	2	0	2	1	2	2	1	2	2	0	2	1	2	2	1	10.1	10.1	10.1	33.901	307	307;475	0
BMPR1B	BMR1B	O00238	TKL		K7EPG7	K7EPG7	1	1	1		ZNF93	#N/A	#N/A	>tr|K7EPG7|K7EPG7_HUMAN Zinc finger protein 93 OS=Homo sapiens GN=ZNF93 PE=2 SV=1	1	1	1	1	1	1	1	0	0	0	1	1	1	1	1	0	0	0	1	1	1	1	1	0	0	0	1	1	8.9	8.9	8.9	14.111	123	123	1
BMPR2	BMPR2	Q13873	TKL		K7EPT6;Q92804;K7EKB2	K7EPT6;Q92804	3;3;1	1;1;1	1;1;1	TATA-binding protein-associated factor 2N	TAF15	#N/A	#N/A	>tr|K7EPT6|K7EPT6_HUMAN TATA-binding protein-associated factor 2N OS=Homo sapiens GN=TAF15 PE=2 SV=1;>sp|Q92804|RBP56_HUMAN TATA-binding protein-associated factor 2N OS=Homo sapiens GN=TAF15 PE=1 SV=1	3	3	1	1	2	3	3	3	3	3	3	3	0	1	1	1	1	1	1	1	0	1	1	1	1	1	1	1	8.5	3.3	3.3	48.839	449	449;592;214	0
BRAF	BRAF	P15056	TKL		M0R2U2;M0R1H0;M0R2B0;M0R0P1;M0QXL5;M0R2Q4;P22087;M0R299;M0QXC9	M0R2U2;M0R1H0;M0R2B0;M0R0P1;M0QXL5;M0R2Q4;P22087;M0R299	4;4;4;4;4;4;4;3;1	4;4;4;4;4;4;4;3;1	3;3;3;3;3;3;3;2;1	rRNA 2-O-methyltransferase fibrillarin	FBL	#N/A	#N/A	>tr|M0R2U2|M0R2U2_HUMAN rRNA 2-O-methyltransferase fibrillarin (Fragment) OS=Homo sapiens GN=FBL PE=4 SV=1;>tr|M0R1H0|M0R1H0_HUMAN rRNA 2-O-methyltransferase fibrillarin (Fragment) OS=Homo sapiens GN=FBL PE=4 SV=1;>tr|M0R2B0|M0R2B0_HUMAN rRNA 2-O-methyl	9	4	4	3	3	4	2	4	4	4	3	2	3	4	2	4	4	4	3	2	3	3	2	3	3	3	3	2	28	28	18.5	16.164	157	157;178;182;228;244;273;321;229;40	0
ILK	ILK	Q13418	TKL		M0QY97;Q9UPT8	M0QY97;Q9UPT8	1;1	1;1	1;1	Zinc finger CCCH domain-containing protein 4	ZC3H4	#N/A	#N/A	>tr|M0QY97|M0QY97_HUMAN Zinc finger CCCH domain-containing protein 4 (Fragment) OS=Homo sapiens GN=ZC3H4 PE=4 SV=1;>sp|Q9UPT8|ZC3H4_HUMAN Zinc finger CCCH domain-containing protein 4 OS=Homo sapiens GN=ZC3H4 PE=1 SV=3	2	1	1	1	0	0	0	0	0	1	0	1	0	0	0	0	0	1	0	1	0	0	0	0	0	1	0	1	1.8	1.8	1.8	95.425	910	910;1303	0.0073733
IRAK1	IRAK1	P51617	TKL		M0R0Y6;M0QYQ7;M0R0N3;M0R019;M0R2T0;P52272	M0R0Y6;M0QYQ7;M0R0N3;M0R019;M0R2T0;P52272	1;1;1;1;1;1	1;1;1;1;1;1	1;1;1;1;1;1	Heterogeneous nuclear ribonucleoprotein M	HNRNPM	#N/A	#N/A	>tr|M0R0Y6|M0R0Y6_HUMAN Heterogeneous nuclear ribonucleoprotein M OS=Homo sapiens GN=HNRNPM PE=4 SV=1;>tr|M0QYQ7|M0QYQ7_HUMAN Heterogeneous nuclear ribonucleoprotein M (Fragment) OS=Homo sapiens GN=HNRNPM PE=4 SV=1;>tr|M0R0N3|M0R0N3_HUMAN Heterogeneous nuc	6	1	1	1	1	0	0	1	0	1	0	1	1	0	0	1	0	1	0	1	1	0	0	1	0	1	0	1	11.1	11.1	11.1	10.739	99	99;219;276;353;357;730	0.0096746
IRAK2	IRAK2	O43187	TKL		Q6NVV1;P40429;M0QYS1	Q6NVV1;P40429;M0QYS1	2;2;2	2;2;2	2;2;2	Putative 60S ribosomal protein L13a-like MGC87657;60S ribosomal protein L13a	RPL13A	#N/A	#N/A	>sp|Q6NVV1|R13AX_HUMAN Putative 60S ribosomal protein L13a-like MGC87657 OS=Homo sapiens PE=5 SV=1;>sp|P40429|RL13A_HUMAN 60S ribosomal protein L13a OS=Homo sapiens GN=RPL13A PE=1 SV=2;>tr|M0QYS1|M0QYS1_HUMAN 60S ribosomal protein L13a (Fragment) OS=Homo s	3	2	2	2	2	2	2	2	1	2	2	2	2	2	2	2	1	2	2	2	2	2	2	2	1	2	2	2	18.6	18.6	18.6	12.134	102	102;203;210	0
IRAK3	IRAK3	Q9Y616	TKL		M0QZH0;Q96D15	M0QZH0;Q96D15	3;3	3;3	3;3	Reticulocalbin-3	RCN3	#N/A	#N/A	>tr|M0QZH0|M0QZH0_HUMAN Reticulocalbin-3 (Fragment) OS=Homo sapiens GN=RCN3 PE=4 SV=1;>sp|Q96D15|RCN3_HUMAN Reticulocalbin-3 OS=Homo sapiens GN=RCN3 PE=1 SV=1	2	3	3	3	2	3	1	3	3	3	2	2	2	3	1	3	3	3	2	2	2	3	1	3	3	3	2	2	16	16	16	19.813	169	169;328	0
IRAK4	IRAK4	Q9NWZ3	TKL		Q9BZL6;M0QZW1;M0R2R2;M0R2Z8;M0QZ82	Q9BZL6;M0QZW1;M0R2R2	14;14;12;4;2	11;11;9;2;2	10;10;8;2;2	Serine/threonine-protein kinase D2;Serine/threonine-protein kinase D	PRKD2	CAMK	KPCD2	>sp|Q9BZL6|KPCD2_HUMAN Serine/threonine-protein kinase D2 OS=Homo sapiens GN=PRKD2 PE=1 SV=2;>tr|M0QZW1|M0QZW1_HUMAN Serine/threonine-protein kinase D OS=Homo sapiens GN=PRKD2 PE=3 SV=1;>tr|M0R2R2|M0R2R2_HUMAN Serine/threonine-protein kinase D2 OS=Homo sap	5	14	11	10	11	13	13	13	12	12	13	13	8	10	10	10	9	9	10	10	7	9	9	9	8	8	9	9	20.2	16.9	14.1	96.749	878	878;888;721;153;67	0
KSR1	KSR1	Q8IVT5	TKL		M0R0D0;O43293;M0QYW5;Q9UIK4	M0R0D0;O43293;M0QYW5;Q9UIK4	2;2;1;1	2;2;1;1	2;2;1;1	Death-associated protein kinase 3;Death-associated protein kinase 2	DAPK3;DAPK2	#N/A	#N/A	>tr|M0R0D0|M0R0D0_HUMAN Death-associated protein kinase 3 (Fragment) OS=Homo sapiens GN=DAPK3 PE=4 SV=1;>sp|O43293|DAPK3_HUMAN Death-associated protein kinase 3 OS=Homo sapiens GN=DAPK3 PE=1 SV=1;>tr|M0QYW5|M0QYW5_HUMAN Death-associated protein kinase 3 (F	4	2	2	2	2	1	0	2	2	2	1	2	2	1	0	2	2	2	1	2	2	1	0	2	2	2	1	2	18.4	18.4	18.4	18.408	158	158;454;141;370	0
KSR2	KSR2	Q6VAB6	TKL		M0R0F0;P46782;M0R0R2;M0QZN2	M0R0F0;P46782;M0R0R2;M0QZN2	3;3;3;2	3;3;3;2	3;3;3;2	40S ribosomal protein S5;40S ribosomal protein S5, N-terminally processed	RPS5	#N/A	#N/A	>tr|M0R0F0|M0R0F0_HUMAN 40S ribosomal protein S5 (Fragment) OS=Homo sapiens GN=RPS5 PE=3 SV=1;>sp|P46782|RS5_HUMAN 40S ribosomal protein S5 OS=Homo sapiens GN=RPS5 PE=1 SV=4;>tr|M0R0R2|M0R0R2_HUMAN 40S ribosomal protein S5 OS=Homo sapiens GN=RPS5 PE=3 SV=1	4	3	3	3	2	2	3	2	2	2	2	1	2	2	3	2	2	2	2	1	2	2	3	2	2	2	2	1	17	17	17	22.391	200	200;204;225;134	0
LIMK1	LIMK1	P53667	TKL		M0R0P7;M0R3D6;M0R1A7;M0R117;Q02543	M0R0P7;M0R3D6;M0R1A7;M0R117;Q02543	4;4;4;4;4	4;4;4;4;4	4;4;4;4;4	60S ribosomal protein L18a	RPL18A	#N/A	#N/A	>tr|M0R0P7|M0R0P7_HUMAN 60S ribosomal protein L18a OS=Homo sapiens GN=RPL18A PE=4 SV=1;>tr|M0R3D6|M0R3D6_HUMAN 60S ribosomal protein L18a (Fragment) OS=Homo sapiens GN=RPL18A PE=4 SV=1;>tr|M0R1A7|M0R1A7_HUMAN 60S ribosomal protein L18a OS=Homo sapiens GN=R	5	4	4	4	3	3	2	3	3	3	4	2	3	3	2	3	3	3	4	2	3	3	2	3	3	3	4	2	30.7	30.7	30.7	16.177	137	137;141;147;154;176	0
LIMK2	LIMK2	P53671	TKL		M0R0W6;P30530;H7C3L9;E9PHX8;Q12866	M0R0W6;P30530	10;10;1;1;1	10;10;1;1;1	10;10;1;1;1	Tyrosine-protein kinase receptor UFO	AXL	TK	UFO	>tr|M0R0W6|M0R0W6_HUMAN Tyrosine-protein kinase receptor UFO OS=Homo sapiens GN=AXL PE=3 SV=1;>sp|P30530|UFO_HUMAN Tyrosine-protein kinase receptor UFO OS=Homo sapiens GN=AXL PE=1 SV=3	5	10	10	10	10	8	6	6	9	8	6	7	10	8	6	6	9	8	6	7	10	8	6	6	9	8	6	7	21.1	21.1	21.1	69.23	626	626;894;257;823;999	0
LRRK1	LRRK1	Q38SD2	TKL		M0R0W7	M0R0W7	2	1	1		PIK3C3	Metabolic	PK3C3	>tr|M0R0W7|M0R0W7_HUMAN Phosphatidylinositol 3-kinase catalytic subunit type 3 OS=Homo sapiens GN=PIK3C3 PE=4 SV=1	1	2	1	1	1	1	2	1	0	1	1	2	0	0	1	0	0	0	0	1	0	0	1	0	0	0	0	1	32.3	23.1	23.1	7.5716	65	65	0
LRRK2	LRRK2	Q5S007	TKL		M0R2V9	M0R2V9	1	1	1			#N/A	#N/A	>tr|M0R2V9|M0R2V9_HUMAN Uncharacterized protein OS=Homo sapiens PE=4 SV=1	1	1	1	1	0	1	1	1	0	1	1	1	0	1	1	1	0	1	1	1	0	1	1	1	0	1	1	1	26.1	26.1	26.1	2.5622	23	23	1
RAF1	RAF1	P04049	TKL		Q09013;M0R333	Q09013;M0R333	2;2	1;1	1;1	Myotonin-protein kinase	DMPK	AGC	DMPK	>sp|Q09013|DMPK_HUMAN Myotonin-protein kinase OS=Homo sapiens GN=DMPK PE=1 SV=3;>tr|M0R333|M0R333_HUMAN Myotonin-protein kinase OS=Homo sapiens GN=DMPK PE=4 SV=1	2	2	1	1	2	2	2	2	2	2	2	2	1	1	1	1	1	1	1	1	1	1	1	1	1	1	1	1	3.2	1.7	1.7	69.384	629	629;635	0
RIPK1	RIPK1	Q13546	TKL		O00410;H0Y8C6;B4E0R6;E7ETV3;E7EQT5;C9JMV5;H0Y3V4;E7EV12;C9JZD8;C9JZ53;E7EWK4;E7EX05;O60518;C9JQT6;E7ESA1;E7ESZ1;E7ETV8;C9J875	O00410;H0Y8C6;B4E0R6	37;36;33;6;5;5;5;4;3;3;3;3;3;2;2;2;2;1	37;36;33;6;5;5;5;4;3;3;3;3;3;2;2;2;2;1	37;36;33;6;5;5;5;4;3;3;3;3;3;2;2;2;2;1	Importin-5	IPO5	#N/A	#N/A	>sp|O00410|IPO5_HUMAN Importin-5 OS=Homo sapiens GN=IPO5 PE=1 SV=4;>tr|H0Y8C6|H0Y8C6_HUMAN Importin-5 (Fragment) OS=Homo sapiens GN=IPO5 PE=4 SV=1;>tr|B4E0R6|B4E0R6_HUMAN Importin-5 OS=Homo sapiens GN=IPO5 PE=2 SV=1	18	37	37	37	27	24	29	35	27	28	27	26	27	24	29	35	27	28	27	26	27	24	29	35	27	28	27	26	49.2	49.2	49.2	123.63	1097	1097;1099;972;170;126;165;182;142;74;77;117;119;1105;88;98;106;129;75	0
RIPK2	RIPK2	O43353	TKL		O00443;B4E2G4;F5H2B0;E9PPP3	O00443;B4E2G4;F5H2B0	7;4;4;2	7;4;4;2	7;4;4;2	Phosphatidylinositol 4-phosphate 3-kinase C2 domain-containing subunit alpha	PIK3C2A	Atypical	P3C2A	>sp|O00443|P3C2A_HUMAN Phosphatidylinositol 4-phosphate 3-kinase C2 domain-containing subunit alpha OS=Homo sapiens GN=PIK3C2A PE=1 SV=2;>tr|B4E2G4|B4E2G4_HUMAN Phosphatidylinositol 4-phosphate 3-kinase C2 domain-containing subunit alpha OS=Homo sapiens GN	4	7	7	7	3	2	6	7	4	3	3	6	3	2	6	7	4	3	3	6	3	2	6	7	4	3	3	6	4.4	4.4	4.4	190.68	1686	1686;483;1306;130	0
RIPK3	RIPK3	Q9Y572	TKL		O00459;E9PFP1	O00459	4;1	3;1	3;1	Phosphatidylinositol 3-kinase regulatory subunit beta	PIK3R2	#N/A	#N/A	>sp|O00459|P85B_HUMAN Phosphatidylinositol 3-kinase regulatory subunit beta OS=Homo sapiens GN=PIK3R2 PE=1 SV=2	2	4	3	3	2	3	4	4	3	3	2	3	1	2	3	3	2	2	1	2	1	2	3	3	2	2	1	2	5.8	4.3	4.3	81.544	728	728;481	0
RIPK4	RIPK4	P57078	TKL		O00461;F8W785	O00461;F8W785	2;1	2;1	2;1	Golgi integral membrane protein 4	GOLIM4	#N/A	#N/A	>sp|O00461|GOLI4_HUMAN Golgi integral membrane protein 4 OS=Homo sapiens GN=GOLIM4 PE=1 SV=1;>tr|F8W785|F8W785_HUMAN Golgi integral membrane protein 4 OS=Homo sapiens GN=GOLIM4 PE=2 SV=1	2	2	2	2	0	0	0	0	0	0	1	2	0	0	0	0	0	0	1	2	0	0	0	0	0	0	1	2	3.3	3.3	3.3	81.879	696	696;668	0
TESK1	TESK1	Q15569	TKL		O00471;F8W9B8;G3V377	O00471;F8W9B8	13;10;1	13;10;1	13;10;1	Exocyst complex component 5	EXOC5	#N/A	#N/A	>sp|O00471|EXOC5_HUMAN Exocyst complex component 5 OS=Homo sapiens GN=EXOC5 PE=1 SV=1;>tr|F8W9B8|F8W9B8_HUMAN Exocyst complex component 5 OS=Homo sapiens GN=EXOC5 PE=2 SV=1	3	13	13	13	8	10	8	11	10	9	7	8	8	10	8	11	10	9	7	8	8	10	8	11	10	9	7	8	20.5	20.5	20.5	81.852	708	708;643;44	0
TESK2	TESK2	Q96S53	TKL		O00487	O00487	1	1	1	26S proteasome non-ATPase regulatory subunit 14	PSMD14	#N/A	#N/A	>sp|O00487|PSDE_HUMAN 26S proteasome non-ATPase regulatory subunit 14 OS=Homo sapiens GN=PSMD14 PE=1 SV=1	1	1	1	1	1	1	1	1	1	1	1	1	1	1	1	1	1	1	1	1	1	1	1	1	1	1	1	1	4.2	4.2	4.2	34.577	310	310	0
TGFBR1	TGFR1	P36897	TKL		O00506;B7Z9K1;A8K6Z3;H7C279;C9J6L2;C9JCC0;C9J232;C9JDH9;C9JJV0;E7EM58;C9K0M6;C9JIH8;C9JFA1;C9JN58	O00506;B7Z9K1;A8K6Z3;H7C279;C9J6L2;C9JCC0;C9J232;C9JDH9	9;8;8;7;6;6;6;5;2;2;1;1;1;1	6;5;5;4;3;3;3;3;1;2;1;1;1;1	5;4;4;3;2;2;2;2;1;2;1;1;1;1	Serine/threonine-protein kinase 25	STK25	STE	STK25	>sp|O00506|STK25_HUMAN Serine/threonine-protein kinase 25 OS=Homo sapiens GN=STK25 PE=1 SV=1;>tr|B7Z9K1|B7Z9K1_HUMAN Serine/threonine-protein kinase 25 OS=Homo sapiens GN=STK25 PE=2 SV=1;>tr|A8K6Z3|A8K6Z3_HUMAN Serine/threonine-protein kinase 25 OS=Homo sa	14	9	6	5	5	6	7	9	5	5	5	8	3	4	4	6	3	3	3	5	2	4	4	5	2	3	3	5	22.5	15	11.5	48.111	426	426;332;349;247;161;163;177;148;79;152;49;58;89;115	0
TGFBR2	TGFR2	P37173	TKL		O00519	O00519	1	1	1	Fatty-acid amide hydrolase 1	FAAH	#N/A	#N/A	>sp|O00519|FAAH1_HUMAN Fatty-acid amide hydrolase 1 OS=Homo sapiens GN=FAAH PE=1 SV=2	1	1	1	1	0	1	1	0	1	1	0	0	0	1	1	0	1	1	0	0	0	1	1	0	1	1	0	0	2.1	2.1	2.1	63.065	579	579	1
TNNI3K	TNI3K	Q59H18	TKL		O00567;H0YDU4;Q5JXT2;H0Y653	O00567;H0YDU4;Q5JXT2	3;2;2;1	3;2;2;1	3;2;2;1	Nucleolar protein 56	NOP56	#N/A	#N/A	>sp|O00567|NOP56_HUMAN Nucleolar protein 56 OS=Homo sapiens GN=NOP56 PE=1 SV=4;>tr|H0YDU4|H0YDU4_HUMAN Nucleolar protein 56 (Fragment) OS=Homo sapiens GN=NOP56 PE=4 SV=1;>tr|Q5JXT2|Q5JXT2_HUMAN Nucleolar protein 56 (Fragment) OS=Homo sapiens GN=NOP56 PE=2	4	3	3	3	0	1	0	2	1	3	2	1	0	1	0	2	1	3	2	1	0	1	0	2	1	3	2	1	6.4	6.4	6.4	66.049	594	594;252;281;219	0
					O00571;B4DXX7;O15523;B4E132;C9J8G5;C9J081;B4E3C4;D6RCM4;Q9NQI0	O00571;B4DXX7;O15523;B4E132	9;8;8;5;1;1;1;1;1	9;8;8;5;1;1;1;1;1	8;7;7;4;1;1;1;1;1	ATP-dependent RNA helicase DDX3X;ATP-dependent RNA helicase DDX3Y	DDX3X;DDX3Y	#N/A	#N/A	>sp|O00571|DDX3X_HUMAN ATP-dependent RNA helicase DDX3X OS=Homo sapiens GN=DDX3X PE=1 SV=3;>tr|B4DXX7|B4DXX7_HUMAN Uncharacterized protein OS=Homo sapiens GN=DDX3Y PE=2 SV=1;>sp|O15523|DDX3Y_HUMAN ATP-dependent RNA helicase DDX3Y OS=Homo sapiens GN=DDX3Y P	9	9	9	8	4	5	5	7	3	6	8	6	4	5	5	7	3	6	8	6	4	4	4	6	3	5	7	5	15.9	15.9	14.2	73.243	662	662;657;660;407;224;250;308;518;724	0
					O14787;K7ESC1;K7ENW1;K7EMA3	O14787	13;4;2;1	8;3;1;1	8;3;1;1	Transportin-2	TNPO2	#N/A	#N/A	>sp|O14787|TNPO2_HUMAN Transportin-2 OS=Homo sapiens GN=TNPO2 PE=1 SV=3	4	13	8	8	9	8	9	9	11	11	9	8	6	5	6	6	7	8	6	6	6	5	6	6	7	8	6	6	18.3	13.5	13.5	101.39	897	897;109;85;56	0
					O14818;Q8TAA3;H0Y586	O14818;Q8TAA3;H0Y586	4;3;2	4;3;2	4;3;2	Proteasome subunit alpha type-7;Proteasome subunit alpha type-7-like	PSMA7;PSMA8	#N/A	#N/A	>sp|O14818|PSA7_HUMAN Proteasome subunit alpha type-7 OS=Homo sapiens GN=PSMA7 PE=1 SV=1;>sp|Q8TAA3|PSA7L_HUMAN Proteasome subunit alpha type-7-like OS=Homo sapiens GN=PSMA8 PE=1 SV=3;>tr|H0Y586|H0Y586_HUMAN Proteasome subunit alpha type-7 (Fragment) OS=Ho	3	4	4	4	4	4	1	3	4	4	2	1	4	4	1	3	4	4	2	1	4	4	1	3	4	4	2	1	19.4	19.4	19.4	27.887	248	248;256;187	0
					O14893;H0YEL0;G5EA29;H0YDP6	O14893;H0YEL0;G5EA29;H0YDP6	4;3;2;2	4;3;2;2	4;3;2;2	Gem-associated protein 2	GEMIN2	#N/A	#N/A	>sp|O14893|GEMI2_HUMAN Gem-associated protein 2 OS=Homo sapiens GN=GEMIN2 PE=1 SV=1;>tr|H0YEL0|H0YEL0_HUMAN Gem-associated protein 2 (Fragment) OS=Homo sapiens GN=GEMIN2 PE=4 SV=1;>tr|G5EA29|G5EA29_HUMAN Gem-associated protein 2 OS=Homo sapiens GN=GEMIN2 P	4	4	4	4	3	1	2	2	2	1	1	1	3	1	2	2	2	1	1	1	3	1	2	2	2	1	1	1	15	15	15	31.585	280	280;220;149;198	0
					O14920;B3KRB7;G3V105;E5RGW5;J3KNS5;E5RJH2;E5RGA0;E5RIW0;E5RFT3;E5RFG5	O14920;B3KRB7;G3V105	12;9;6;4;2;1;1;1;1;1	11;9;5;3;2;1;1;1;1;1	11;9;5;3;2;1;1;1;1;1	Inhibitor of nuclear factor kappa-B kinase subunit beta	IKBKB	Other	IKKB	>sp|O14920|IKKB_HUMAN Inhibitor of nuclear factor kappa-B kinase subunit beta OS=Homo sapiens GN=IKBKB PE=1 SV=1;>tr|B3KRB7|B3KRB7_HUMAN Inhibitor of kappa light polypeptide gene enhancer in B-cells, kinase beta, isoform CRA_a OS=Homo sapiens GN=IKBKB PE=2	10	12	11	11	11	11	11	10	10	10	11	11	10	10	10	9	9	9	10	10	10	10	10	9	9	9	10	10	18.7	17.6	17.6	86.563	756	756;533;562;375;164;43;48;51;76;109	0
					O14929	O14929	1	1	1	Histone acetyltransferase type B catalytic subunit	HAT1	#N/A	#N/A	>sp|O14929|HAT1_HUMAN Histone acetyltransferase type B catalytic subunit OS=Homo sapiens GN=HAT1 PE=1 SV=1	1	1	1	1	1	0	0	1	0	1	0	0	1	0	0	1	0	1	0	0	1	0	0	1	0	1	0	0	3.1	3.1	3.1	49.512	419	419	0
					O14965;A3KFJ0;Q5QPD4;A3KFJ1;J3KRJ2;B4DXA6;J3QR41;J3KTD6;Q5Y191;Q9UQB9	O14965;A3KFJ0;Q5QPD4	5;4;3;2;1;1;1;1;1;1	5;4;3;2;1;1;1;1;1;1	4;3;2;1;0;0;0;0;0;0	Aurora kinase A	AURKA	Other	STK6	>sp|O14965|AURKA_HUMAN Aurora kinase A OS=Homo sapiens GN=AURKA PE=1 SV=2;>tr|A3KFJ0|A3KFJ0_HUMAN Aurora kinase A OS=Homo sapiens GN=AURKA PE=2 SV=1;>tr|Q5QPD4|Q5QPD4_HUMAN Aurora kinase A (Fragment) OS=Homo sapiens GN=AURKA PE=2 SV=1	10	5	5	4	4	3	3	3	3	2	5	4	4	3	3	3	3	2	5	4	4	3	2	2	3	2	4	3	13.6	13.6	11.7	45.809	403	403;347;271;189;70;113;172;228;306;309	0
					O14976;E9PGR2;D6RC24;D6RAW3;H0Y8H5;D6RE78;D6RF16;D6RAQ7	O14976;E9PGR2	19;16;4;3;3;2;1;1	19;16;4;3;3;2;1;1	19;16;4;3;3;2;1;1	Cyclin-G-associated kinase	GAK	Other	GAK	>sp|O14976|GAK_HUMAN Cyclin-G-associated kinase OS=Homo sapiens GN=GAK PE=1 SV=2;>tr|E9PGR2|E9PGR2_HUMAN Cyclin-G-associated kinase OS=Homo sapiens GN=GAK PE=2 SV=1	8	19	19	19	16	16	15	17	17	16	15	15	16	16	15	17	17	16	15	15	16	16	15	17	17	16	15	15	16.3	16.3	16.3	143.19	1311	1311;1232;70;138;467;118;49;75	0
					O14980;C9JKM9;C9J673;C9IZS4;C9JQ02;C9JV99;H7BZC5;F8WF71;C9IYM2;C9JF49	O14980	29;8;6;5;5;5;4;4;3;2	29;8;6;5;5;5;4;4;3;2	29;8;6;5;5;5;4;4;3;2	Exportin-1	XPO1	#N/A	#N/A	>sp|O14980|XPO1_HUMAN Exportin-1 OS=Homo sapiens GN=XPO1 PE=1 SV=1	10	29	29	29	27	23	24	27	24	24	25	22	27	23	24	27	24	24	25	22	27	23	24	27	24	24	25	22	31.4	31.4	31.4	123.38	1071	1071;179;132;94;95;100;72;82;62;59	0
					O14981;B4E0W6	O14981	7;2	7;2	7;2	TATA-binding protein-associated factor 172	BTAF1	#N/A	#N/A	>sp|O14981|BTAF1_HUMAN TATA-binding protein-associated factor 172 OS=Homo sapiens GN=BTAF1 PE=1 SV=2	2	7	7	7	5	7	5	6	5	6	5	4	5	7	5	6	5	6	5	4	5	7	5	6	5	6	5	4	5	5	5	206.89	1849	1849;677	0
					O15084;B4DIW9	O15084	5;2	5;2	5;2	Serine/threonine-protein phosphatase 6 regulatory ankyrin repeat subunit A	ANKRD28	#N/A	#N/A	>sp|O15084|ANR28_HUMAN Serine/threonine-protein phosphatase 6 regulatory ankyrin repeat subunit A OS=Homo sapiens GN=ANKRD28 PE=1 SV=5	2	5	5	5	1	2	4	0	4	2	2	3	1	2	4	0	4	2	2	3	1	2	4	0	4	2	2	3	5.7	5.7	5.7	112.96	1053	1053;722	0
					O15111	O15111	23	23	22	Inhibitor of nuclear factor kappa-B kinase subunit alpha	CHUK	Other	IKKA	>sp|O15111|IKKA_HUMAN Inhibitor of nuclear factor kappa-B kinase subunit alpha OS=Homo sapiens GN=CHUK PE=1 SV=2	1	23	23	22	20	20	19	22	23	22	20	21	20	20	19	22	23	22	20	21	19	19	18	21	22	21	19	20	32.9	32.9	31.8	84.639	745	745	0
					O15173	O15173	4	4	4	Membrane-associated progesterone receptor component 2	PGRMC2	#N/A	#N/A	>sp|O15173|PGRC2_HUMAN Membrane-associated progesterone receptor component 2 OS=Homo sapiens GN=PGRMC2 PE=1 SV=1	1	4	4	4	4	4	3	4	4	4	2	4	4	4	3	4	4	4	2	4	4	4	3	4	4	4	2	4	23.3	23.3	23.3	23.818	223	223	0
					Q5T8U5;O15260;B7Z6A4	Q5T8U5;O15260;B7Z6A4	2;2;1	2;2;1	2;2;1	Surfeit locus protein 4	SURF4	#N/A	#N/A	>tr|Q5T8U5|Q5T8U5_HUMAN Surfeit 4 OS=Homo sapiens GN=SURF4 PE=2 SV=1;>sp|O15260|SURF4_HUMAN Surfeit locus protein 4 OS=Homo sapiens GN=SURF4 PE=1 SV=3;>tr|B7Z6A4|B7Z6A4_HUMAN Surfeit 4, isoform CRA_c OS=Homo sapiens GN=SURF4 PE=2 SV=1	3	2	2	2	1	2	2	1	2	2	2	2	1	2	2	1	2	2	2	2	1	2	2	1	2	2	2	2	15.1	15.1	15.1	21.127	186	186;269;128	0
					O15397;F5H2I3;F5H292;F5GXT5	O15397	5;2;1;1	5;2;1;1	5;2;1;1	Importin-8	IPO8	#N/A	#N/A	>sp|O15397|IPO8_HUMAN Importin-8 OS=Homo sapiens GN=IPO8 PE=1 SV=2	4	5	5	5	5	2	3	4	4	4	2	3	5	2	3	4	4	4	2	3	5	2	3	4	4	4	2	3	5.8	5.8	5.8	119.94	1037	1037;46;84;151	0
					O15460	O15460	3	3	3	Prolyl 4-hydroxylase subunit alpha-2	P4HA2	#N/A	#N/A	>sp|O15460|P4HA2_HUMAN Prolyl 4-hydroxylase subunit alpha-2 OS=Homo sapiens GN=P4HA2 PE=1 SV=1	1	3	3	3	2	2	2	3	2	3	1	3	2	2	2	3	2	3	1	3	2	2	2	3	2	3	1	3	6.7	6.7	6.7	60.901	535	535	0
					O43172	O43172	1	1	1	U4/U6 small nuclear ribonucleoprotein Prp4	PRPF4	#N/A	#N/A	>sp|O43172|PRP4_HUMAN U4/U6 small nuclear ribonucleoprotein Prp4 OS=Homo sapiens GN=PRPF4 PE=1 SV=2	1	1	1	1	0	1	0	0	0	0	0	0	0	1	0	0	0	0	0	0	0	1	0	0	0	0	0	0	2.3	2.3	2.3	58.449	522	522	1
					O43175;Q5SZU1	O43175;Q5SZU1	9;7	9;7	9;7	D-3-phosphoglycerate dehydrogenase	PHGDH	#N/A	#N/A	>sp|O43175|SERA_HUMAN D-3-phosphoglycerate dehydrogenase OS=Homo sapiens GN=PHGDH PE=1 SV=4;>tr|Q5SZU1|Q5SZU1_HUMAN D-3-phosphoglycerate dehydrogenase OS=Homo sapiens GN=PHGDH PE=2 SV=1	2	9	9	9	6	7	8	7	6	6	7	7	6	7	8	7	6	6	7	7	6	7	8	7	6	6	7	7	20.5	20.5	20.5	56.65	533	533;499	0
					O43242;B4DT72	O43242;B4DT72	7;5	7;5	7;5	26S proteasome non-ATPase regulatory subunit 3	PSMD3	#N/A	#N/A	>sp|O43242|PSMD3_HUMAN 26S proteasome non-ATPase regulatory subunit 3 OS=Homo sapiens GN=PSMD3 PE=1 SV=2;>tr|B4DT72|B4DT72_HUMAN 26S proteasome non-ATPase regulatory subunit 3 OS=Homo sapiens GN=PSMD3 PE=2 SV=1	2	7	7	7	3	5	7	7	5	5	6	5	3	5	7	7	5	5	6	5	3	5	7	7	5	5	6	5	14.4	14.4	14.4	60.977	534	534;356	0
					O43264;A1A528	O43264;A1A528	3;2	3;2	3;2	Centromere/kinetochore protein zw10 homolog	ZW10	#N/A	#N/A	>sp|O43264|ZW10_HUMAN Centromere/kinetochore protein zw10 homolog OS=Homo sapiens GN=ZW10 PE=1 SV=3;>tr|A1A528|A1A528_HUMAN Centromere/kinetochore protein zw10 homolog OS=Homo sapiens GN=ZW10 PE=2 SV=1	2	3	3	3	2	2	3	3	2	3	2	3	2	2	3	3	2	3	2	3	2	2	3	3	2	3	2	3	4.4	4.4	4.4	88.828	779	779;672	0
					O43314;D6RBU4;F8W9A8;B7WPL9;Q6PFW1;H0Y9S9;H0Y9M0;H7C436	O43314;D6RBU4	15;8;5;5;5;3;2;1	15;8;5;5;5;3;2;1	15;8;5;5;5;3;2;1	Inositol hexakisphosphate and diphosphoinositol-pentakisphosphate kinase 2	PPIP5K2	Metabolic	VIP2	>sp|O43314|VIP2_HUMAN Inositol hexakisphosphate and diphosphoinositol-pentakisphosphate kinase 2 OS=Homo sapiens GN=PPIP5K2 PE=1 SV=3;>tr|D6RBU4|D6RBU4_HUMAN Inositol hexakisphosphate and diphosphoinositol-pentakisphosphate kinase 2 (Fragment) OS=Homo sapi	8	15	15	15	10	10	12	13	10	11	9	14	10	10	12	13	10	11	9	14	10	10	12	13	10	11	9	14	13.7	13.7	13.7	140.41	1243	1243;452;1409;1429;1433;398;209;118	0
					Q9UG54;O43318	Q9UG54;O43318	2;2	2;2	2;2	Mitogen-activated protein kinase kinase kinase 7	DKFZp586F0420;MAP3K7	#N/A	#N/A	>tr|Q9UG54|Q9UG54_HUMAN Mitogen-activated protein kinase kinase kinase 7 OS=Homo sapiens GN=DKFZp586F0420 PE=2 SV=1;>sp|O43318|M3K7_HUMAN Mitogen-activated protein kinase kinase kinase 7 OS=Homo sapiens GN=MAP3K7 PE=1 SV=1	2	2	2	2	1	1	1	2	0	1	1	2	1	1	1	2	0	1	1	2	1	1	1	2	0	1	1	2	10.4	10.4	10.4	28.87	260	260;606	0
					O43353;Q16566	O43353	6;1	6;1	6;1	Receptor-interacting serine/threonine-protein kinase 2	RIPK2	TKL	RIPK2	>sp|O43353|RIPK2_HUMAN Receptor-interacting serine/threonine-protein kinase 2 OS=Homo sapiens GN=RIPK2 PE=1 SV=2	2	6	6	6	5	5	6	6	5	6	6	6	5	5	6	6	5	6	6	6	5	5	6	6	5	6	6	6	12.4	12.4	12.4	61.194	540	540;473	0
					O43390;S4R3J4;E7ETM7	O43390;S4R3J4;E7ETM7	9;8;5	7;6;4	7;6;4	Heterogeneous nuclear ribonucleoprotein R	HNRNPR	#N/A	#N/A	>sp|O43390|HNRPR_HUMAN Heterogeneous nuclear ribonucleoprotein R OS=Homo sapiens GN=HNRNPR PE=1 SV=1;>tr|S4R3J4|S4R3J4_HUMAN Heterogeneous nuclear ribonucleoprotein R OS=Homo sapiens GN=HNRNPR PE=4 SV=1;>tr|E7ETM7|E7ETM7_HUMAN Heterogeneous nuclear ribonuc	3	9	7	7	5	4	4	6	3	6	5	4	4	3	2	4	3	5	3	2	4	3	2	4	3	5	3	2	15.8	12.6	12.6	70.942	633	633;535;473	0
					O43427;H0YCE7;E9PJW6;E9PSD3	O43427;H0YCE7;E9PJW6;E9PSD3	2;1;1;1	2;1;1;1	2;1;1;1	Acidic fibroblast growth factor intracellular-binding protein	FIBP	#N/A	#N/A	>sp|O43427|FIBP_HUMAN Acidic fibroblast growth factor intracellular-binding protein OS=Homo sapiens GN=FIBP PE=1 SV=3;>tr|H0YCE7|H0YCE7_HUMAN Acidic fibroblast growth factor intracellular-binding protein (Fragment) OS=Homo sapiens GN=FIBP PE=4 SV=1;>tr|E9P	4	2	2	2	1	2	0	2	1	2	1	2	1	2	0	2	1	2	1	2	1	2	0	2	1	2	1	2	8.8	8.8	8.8	41.878	364	364;137;146;348	0
					O43592;F8WDU6;F5GYW6;F5GZM3	O43592	13;5;2;1	13;5;2;1	13;5;2;1	Exportin-T	XPOT	#N/A	#N/A	>sp|O43592|XPOT_HUMAN Exportin-T OS=Homo sapiens GN=XPOT PE=1 SV=2	4	13	13	13	12	12	11	11	13	12	12	11	12	12	11	11	13	12	12	11	12	12	11	11	13	12	12	11	16.6	16.6	16.6	109.96	962	962;202;60;228	0
					O43707;F5GXS2;H7C144;K7EP19;D6RH00;K7EJH8	O43707	13;6;4;2;1;1	13;6;4;2;1;1	8;4;3;1;0;0	Alpha-actinin-4	ACTN4	#N/A	#N/A	>sp|O43707|ACTN4_HUMAN Alpha-actinin-4 OS=Homo sapiens GN=ACTN4 PE=1 SV=2	6	13	13	8	5	12	7	9	10	11	9	9	5	12	7	9	10	11	9	9	3	8	6	6	6	8	6	7	17.9	17.9	11.6	104.85	911	911;521;342;105;72;182	0
					O43741;B4DH06	O43741;B4DH06	10;7	10;7	9;6	5-AMP-activated protein kinase subunit beta-2	PRKAB2	#N/A	#N/A	>sp|O43741|AAKB2_HUMAN 5-AMP-activated protein kinase subunit beta-2 OS=Homo sapiens GN=PRKAB2 PE=1 SV=1;>tr|B4DH06|B4DH06_HUMAN 5-AMP-activated protein kinase subunit beta-2 OS=Homo sapiens GN=PRKAB2 PE=2 SV=1	2	10	10	9	10	7	6	9	9	9	7	7	10	7	6	9	9	9	7	7	9	6	6	9	8	8	7	7	51.1	51.1	48.2	30.302	272	272;190	0
					O43852;H0Y875	O43852;H0Y875	5;4	5;4	5;4	Calumenin	CALU	#N/A	#N/A	>sp|O43852|CALU_HUMAN Calumenin OS=Homo sapiens GN=CALU PE=1 SV=2;>tr|H0Y875|H0Y875_HUMAN Calumenin (Fragment) OS=Homo sapiens GN=CALU PE=4 SV=1	2	5	5	5	4	5	4	4	4	5	5	4	4	5	4	4	4	5	5	4	4	5	4	4	4	5	5	4	17.8	17.8	17.8	37.106	315	315;147	0
					O43930;P51817	O43930;P51817	1;1	1;1	1;1	Putative serine/threonine-protein kinase PRKY;cAMP-dependent protein kinase catalytic subunit PRKX	PRKY;PRKX	#N/A	#N/A	>sp|O43930|PRKY_HUMAN Putative serine/threonine-protein kinase PRKY OS=Homo sapiens GN=PRKY PE=5 SV=1;>sp|P51817|PRKX_HUMAN cAMP-dependent protein kinase catalytic subunit PRKX OS=Homo sapiens GN=PRKX PE=1 SV=1	2	1	1	1	1	0	0	1	0	0	1	1	1	0	0	1	0	0	1	1	1	0	0	1	0	0	1	1	4	4	4	31.708	277	277;358	0
					O60244;H7C3E5	O60244;H7C3E5	2;1	2;1	2;1	Mediator of RNA polymerase II transcription subunit 14	MED14	#N/A	#N/A	>sp|O60244|MED14_HUMAN Mediator of RNA polymerase II transcription subunit 14 OS=Homo sapiens GN=MED14 PE=1 SV=2;>tr|H7C3E5|H7C3E5_HUMAN Mediator of RNA polymerase II transcription subunit 14 (Fragment) OS=Homo sapiens GN=MED14 PE=2 SV=1	2	2	2	2	2	2	1	2	1	2	0	1	2	2	1	2	1	2	0	1	2	2	1	2	1	2	0	1	2.1	2.1	2.1	160.6	1454	1454;331	0
					O60271	O60271	1	1	1	C-Jun-amino-terminal kinase-interacting protein 4	SPAG9	#N/A	#N/A	>sp|O60271|JIP4_HUMAN C-Jun-amino-terminal kinase-interacting protein 4 OS=Homo sapiens GN=SPAG9 PE=1 SV=4	1	1	1	1	0	1	0	1	0	1	1	1	0	1	0	1	0	1	1	1	0	1	0	1	0	1	1	1	0.8	0.8	0.8	146.2	1321	1321	1
					O60285;F8VSH4;F8VXF0	O60285;F8VSH4	7;4;1	7;4;1	7;4;1	NUAK family SNF1-like kinase 1	NUAK1	CAMK	NUAK1	>sp|O60285|NUAK1_HUMAN NUAK family SNF1-like kinase 1 OS=Homo sapiens GN=NUAK1 PE=1 SV=1;>tr|F8VSH4|F8VSH4_HUMAN NUAK family SNF1-like kinase 1 (Fragment) OS=Homo sapiens GN=NUAK1 PE=2 SV=1	3	7	7	7	7	6	0	3	5	3	3	3	7	6	0	3	5	3	3	3	7	6	0	3	5	3	3	3	10.4	10.4	10.4	74.304	661	661;152;74	0
					O60307	O60307	8	6	6	Microtubule-associated serine/threonine-protein kinase 3	MAST3	AGC	MAST3	>sp|O60307|MAST3_HUMAN Microtubule-associated serine/threonine-protein kinase 3 OS=Homo sapiens GN=MAST3 PE=1 SV=2	1	8	6	6	7	5	6	6	5	4	4	5	5	3	4	4	3	3	2	3	5	3	4	4	3	3	2	3	7.5	6	6	143.14	1309	1309	0
					O60506;F6UXX1	O60506	9;3	9;3	7;2	Heterogeneous nuclear ribonucleoprotein Q	SYNCRIP	#N/A	#N/A	>sp|O60506|HNRPQ_HUMAN Heterogeneous nuclear ribonucleoprotein Q OS=Homo sapiens GN=SYNCRIP PE=1 SV=2	2	9	9	7	6	5	4	8	5	5	8	4	6	5	4	8	5	5	8	4	5	4	2	6	5	4	6	2	18.1	18.1	14.9	69.602	623	623;185	0
					O60563;A9XU13;C9JUL2;B4DH21	O60563;A9XU13	6;3;1;1	6;3;1;1	5;3;0;0	Cyclin-T1	CCNT1;CYCT1b	#N/A	#N/A	>sp|O60563|CCNT1_HUMAN Cyclin-T1 OS=Homo sapiens GN=CCNT1 PE=1 SV=1;>tr|A9XU13|A9XU13_HUMAN Cyclin T1b OS=Homo sapiens GN=CYCT1b PE=2 SV=1	4	6	6	5	6	5	5	5	3	5	6	5	6	5	5	5	3	5	6	5	5	4	4	4	2	4	5	4	11	11	9.2	80.684	726	726;184;131;488	0
					O60565	O60565	1	1	1	Gremlin-1	GREM1	#N/A	#N/A	>sp|O60565|GREM1_HUMAN Gremlin-1 OS=Homo sapiens GN=GREM1 PE=1 SV=1	1	1	1	1	1	0	0	1	1	1	0	0	1	0	0	1	1	1	0	0	1	0	0	1	1	1	0	0	12	12	12	20.697	184	184	0
					O60583;H7BZ27;F8WDY7;F2Z2C9	O60583;H7BZ27	3;2;1;1	2;1;1;1	2;1;1;1	Cyclin-T2	CCNT2	#N/A	#N/A	>sp|O60583|CCNT2_HUMAN Cyclin-T2 OS=Homo sapiens GN=CCNT2 PE=1 SV=2;>tr|H7BZ27|H7BZ27_HUMAN Cyclin-T2 (Fragment) OS=Homo sapiens GN=CCNT2 PE=4 SV=1	4	3	2	2	3	2	2	3	2	2	3	3	2	1	1	2	1	1	2	2	2	1	1	2	1	1	2	2	5.3	3.6	3.6	81.028	730	730;149;173;173	0
					O60645;D6RB59;H0Y995;D6RBR9	O60645;D6RB59	6;5;2;1	6;5;2;1	6;5;2;1	Exocyst complex component 3	EXOC3	#N/A	#N/A	>sp|O60645|EXOC3_HUMAN Exocyst complex component 3 OS=Homo sapiens GN=EXOC3 PE=1 SV=2;>tr|D6RB59|D6RB59_HUMAN Exocyst complex component 3 OS=Homo sapiens GN=EXOC3 PE=2 SV=1	4	6	6	6	6	3	6	5	4	5	5	6	6	3	6	5	4	5	5	6	6	3	6	5	4	5	5	6	9	9	9	86.844	756	756;462;473;69	0
					O60667	O60667	1	1	1	Fas apoptotic inhibitory molecule 3	FAIM3	#N/A	#N/A	>sp|O60667|FAIM3_HUMAN Fas apoptotic inhibitory molecule 3 OS=Homo sapiens GN=FAIM3 PE=1 SV=1	1	1	1	1	1	0	1	1	0	1	1	1	1	0	1	1	0	1	1	1	1	0	1	1	0	1	1	1	3.1	3.1	3.1	43.146	390	390	1
					O60733;H0Y6W2;H7C3P5;H0Y7G5;E7EX67;H0Y6T3	O60733	6;1;1;1;1;1	6;1;1;1;1;1	6;1;1;1;1;1	85/88 kDa calcium-independent phospholipase A2	PLA2G6	#N/A	#N/A	>sp|O60733|PLPL9_HUMAN 85/88 kDa calcium-independent phospholipase A2 OS=Homo sapiens GN=PLA2G6 PE=1 SV=2	6	6	6	6	4	5	5	5	3	4	4	4	4	5	5	5	3	4	4	4	4	5	5	5	3	4	4	4	8.8	8.8	8.8	89.902	806	806;157;168;197;226;229	0
					O60763;H0Y7C0;F5H4X1;F5GYR8	O60763;H0Y7C0;F5H4X1;F5GYR8	2;1;1;1	2;1;1;1	2;1;1;1	General vesicular transport factor p115	USO1	#N/A	#N/A	>sp|O60763|USO1_HUMAN General vesicular transport factor p115 OS=Homo sapiens GN=USO1 PE=1 SV=2;>tr|H0Y7C0|H0Y7C0_HUMAN General vesicular transport factor p115 (Fragment) OS=Homo sapiens GN=USO1 PE=4 SV=1;>tr|F5H4X1|F5H4X1_HUMAN General vesicular transport	4	2	2	2	1	1	1	1	1	1	2	0	1	1	1	1	1	1	2	0	1	1	1	1	1	1	2	0	2.9	2.9	2.9	107.89	962	962;638;947;971	0
					O60841	O60841	2	2	2	Eukaryotic translation initiation factor 5B	EIF5B	#N/A	#N/A	>sp|O60841|IF2P_HUMAN Eukaryotic translation initiation factor 5B OS=Homo sapiens GN=EIF5B PE=1 SV=4	1	2	2	2	1	0	1	2	0	0	1	1	1	0	1	2	0	0	1	1	1	0	1	2	0	0	1	1	2.4	2.4	2.4	138.83	1220	1220	0.0055556
					O60884;H3BMW5	O60884	3;1	3;1	3;1	DnaJ homolog subfamily A member 2	DNAJA2	#N/A	#N/A	>sp|O60884|DNJA2_HUMAN DnaJ homolog subfamily A member 2 OS=Homo sapiens GN=DNAJA2 PE=1 SV=1	2	3	3	3	0	1	1	2	1	1	1	2	0	1	1	2	1	1	1	2	0	1	1	2	1	1	1	2	10.2	10.2	10.2	45.745	412	412;134	0
					O60885;M0QZD9;M0QYW0;M0R0H4	O60885;M0QZD9	10;7;2;1	7;4;2;1	7;4;2;1	Bromodomain-containing protein 4	BRD4	Atypical	BRD4	>sp|O60885|BRD4_HUMAN Bromodomain-containing protein 4 OS=Homo sapiens GN=BRD4 PE=1 SV=2;>tr|M0QZD9|M0QZD9_HUMAN Bromodomain-containing protein 4 (Fragment) OS=Homo sapiens GN=BRD4 PE=4 SV=1	4	10	7	7	9	7	4	7	8	7	4	4	6	4	2	6	5	4	2	3	6	4	2	6	5	4	2	3	7.9	5.7	5.7	152.22	1362	1362;572;146;105	0
					O75061	O75061	2	2	2	Putative tyrosine-protein phosphatase auxilin	DNAJC6	#N/A	#N/A	>sp|O75061|AUXI_HUMAN Putative tyrosine-protein phosphatase auxilin OS=Homo sapiens GN=DNAJC6 PE=1 SV=3	1	2	2	2	2	2	2	2	2	2	2	2	2	2	2	2	2	2	2	2	2	2	2	2	2	2	2	2	2.2	2.2	2.2	99.995	913	913	0
					O75116;E9PF63;D6REE7;C9JFJ0	O75116;E9PF63	32;27;7;2	32;27;7;2	26;24;4;0	Rho-associated protein kinase 2	ROCK2	AGC	ROCK2	>sp|O75116|ROCK2_HUMAN Rho-associated protein kinase 2 OS=Homo sapiens GN=ROCK2 PE=1 SV=4;>tr|E9PF63|E9PF63_HUMAN Rho-associated protein kinase 2 OS=Homo sapiens GN=ROCK2 PE=2 SV=1	4	32	32	26	23	27	25	26	25	26	27	27	23	27	25	26	25	26	27	27	20	23	20	22	22	23	22	22	26	26	21.5	160.9	1388	1388;1145;446;203	0
					O75146	O75146	1	1	1	Huntingtin-interacting protein 1-related protein	HIP1R	#N/A	#N/A	>sp|O75146|HIP1R_HUMAN Huntingtin-interacting protein 1-related protein OS=Homo sapiens GN=HIP1R PE=1 SV=2	1	1	1	1	1	1	0	1	1	1	1	0	1	1	0	1	1	1	1	0	1	1	0	1	1	1	1	0	0.9	0.9	0.9	119.39	1068	1068	1
					O75175;H7C148;H7C5J4	O75175;H7C148	7;4;1	7;4;1	7;4;1	CCR4-NOT transcription complex subunit 3	CNOT3	#N/A	#N/A	>sp|O75175|CNOT3_HUMAN CCR4-NOT transcription complex subunit 3 OS=Homo sapiens GN=CNOT3 PE=1 SV=1;>tr|H7C148|H7C148_HUMAN CCR4-NOT transcription complex subunit 3 (Fragment) OS=Homo sapiens GN=CNOT3 PE=4 SV=1	3	7	7	7	5	3	4	5	5	4	5	5	5	3	4	5	5	4	5	5	5	3	4	5	5	4	5	5	9.2	9.2	9.2	81.871	753	753;375;88	0
					O75340;H0Y9X3	O75340;H0Y9X3	2;1	2;1	2;1	Programmed cell death protein 6	PDCD6	#N/A	#N/A	>sp|O75340|PDCD6_HUMAN Programmed cell death protein 6 OS=Homo sapiens GN=PDCD6 PE=1 SV=1;>tr|H0Y9X3|H0Y9X3_HUMAN Programmed cell death protein 6 (Fragment) OS=Homo sapiens GN=PDCD6 PE=2 SV=1	2	2	2	2	1	0	0	2	1	0	0	0	1	0	0	2	1	0	0	0	1	0	0	2	1	0	0	0	11	11	11	21.868	191	191;104	0
					O75369;E7EN95	O75369;E7EN95	11;10	10;10	9;9	Filamin-B	FLNB	#N/A	#N/A	>sp|O75369|FLNB_HUMAN Filamin-B OS=Homo sapiens GN=FLNB PE=1 SV=2;>tr|E7EN95|E7EN95_HUMAN Filamin-B OS=Homo sapiens GN=FLNB PE=2 SV=1	2	11	10	9	3	5	7	8	6	10	9	9	3	5	7	7	6	10	9	9	3	5	6	7	5	9	8	8	5.8	5.5	4.8	278.16	2602	2602;2409	0
					O75385;F5H1S7;F5H4E9;F5GZQ0	O75385	7;2;1;1	7;2;1;1	7;2;1;1	Serine/threonine-protein kinase ULK1	ULK1	Other	ULK1	>sp|O75385|ULK1_HUMAN Serine/threonine-protein kinase ULK1 OS=Homo sapiens GN=ULK1 PE=1 SV=2	4	7	7	7	3	5	4	6	5	6	4	3	3	5	4	6	5	6	4	3	3	5	4	6	5	6	4	3	6.2	6.2	6.2	112.63	1050	1050;184;93;243	0
					O75460	O75460	6	6	6	Serine/threonine-protein kinase/endoribonuclease IRE1;Serine/threonine-protein kinase;Endoribonuclease	ERN1	Other	ERN1	>sp|O75460|ERN1_HUMAN Serine/threonine-protein kinase/endoribonuclease IRE1 OS=Homo sapiens GN=ERN1 PE=1 SV=2	1	6	6	6	6	4	2	5	6	5	1	1	6	4	2	5	6	5	1	1	6	4	2	5	6	5	1	1	8.7	8.7	8.7	109.73	977	977	0
					O75554	O75554	1	1	1	WW domain-binding protein 4	WBP4	#N/A	#N/A	>sp|O75554|WBP4_HUMAN WW domain-binding protein 4 OS=Homo sapiens GN=WBP4 PE=1 SV=1	1	1	1	1	1	1	0	1	1	1	1	1	1	1	0	1	1	1	1	1	1	1	0	1	1	1	1	1	2.7	2.7	2.7	42.506	376	376	1
					O75582;B7Z2Y5;G3V2D1	O75582;B7Z2Y5	16;14;4	13;12;2	13;12;2	Ribosomal protein S6 kinase alpha-5;Ribosomal protein S6 kinase	RPS6KA5	AGC	KS6A5	>sp|O75582|KS6A5_HUMAN Ribosomal protein S6 kinase alpha-5 OS=Homo sapiens GN=RPS6KA5 PE=1 SV=1;>tr|B7Z2Y5|B7Z2Y5_HUMAN Ribosomal protein S6 kinase OS=Homo sapiens GN=RPS6KA5 PE=2 SV=1	3	16	13	13	12	13	13	16	12	14	13	12	10	10	10	13	10	11	10	9	10	10	10	13	10	11	10	9	22.6	19.7	19.7	89.864	802	802;723;219	0
					O75676;E9PJN1;G3XAA9;E9PKU3	O75676;E9PJN1;G3XAA9	20;19;13;1	20;19;13;1	17;16;11;1	Ribosomal protein S6 kinase alpha-4;Ribosomal protein S6 kinase	RPS6KA4	AGC	KS6A4	>sp|O75676|KS6A4_HUMAN Ribosomal protein S6 kinase alpha-4 OS=Homo sapiens GN=RPS6KA4 PE=1 SV=1;>tr|E9PJN1|E9PJN1_HUMAN Ribosomal protein S6 kinase OS=Homo sapiens GN=RPS6KA4 PE=2 SV=1;>tr|G3XAA9|G3XAA9_HUMAN Ribosomal protein S6 kinase alpha-4 OS=Homo sap	4	20	20	17	19	16	15	19	17	18	18	18	19	16	15	19	17	18	18	18	17	13	12	16	15	15	15	15	31.5	31.5	28.5	85.605	772	772;765;524;48	0
					O75874	O75874	3	3	3	Isocitrate dehydrogenase [NADP] cytoplasmic	IDH1	#N/A	#N/A	>sp|O75874|IDHC_HUMAN Isocitrate dehydrogenase [NADP] cytoplasmic OS=Homo sapiens GN=IDH1 PE=1 SV=2	1	3	3	3	2	3	1	3	2	3	3	2	2	3	1	3	2	3	3	2	2	3	1	3	2	3	3	2	8	8	8	46.659	414	414	0
					O76039;J3KMW1;C9JDA4;Q00532;E7ET86;Q8IVW4;A8MU99;Q9NRP7	O76039	23;1;1;1;1;1;1;1	23;1;1;1;1;1;1;1	22;0;0;0;0;0;0;0	Cyclin-dependent kinase-like 5	CDKL5	CMGC	CDKL5	>sp|O76039|CDKL5_HUMAN Cyclin-dependent kinase-like 5 OS=Homo sapiens GN=CDKL5 PE=1 SV=1	8	23	23	22	19	21	19	17	19	20	21	19	19	21	19	17	19	20	21	19	18	20	18	16	18	19	20	18	27.6	27.6	26.8	115.54	1030	1030;276;279;357;590;592;1294;1315	0
					O76071	O76071	1	1	1	Probable cytosolic iron-sulfur protein assembly protein CIAO1	CIAO1	#N/A	#N/A	>sp|O76071|CIAO1_HUMAN Probable cytosolic iron-sulfur protein assembly protein CIAO1 OS=Homo sapiens GN=CIAO1 PE=1 SV=1	1	1	1	1	0	1	0	0	0	0	0	0	0	1	0	0	0	0	0	0	0	1	0	0	0	0	0	0	5.6	5.6	5.6	37.84	339	339	0.00096061
					O76094;R4GNC1	O76094;R4GNC1	6;4	6;4	6;4	Signal recognition particle subunit SRP72	SRP72	#N/A	#N/A	>sp|O76094|SRP72_HUMAN Signal recognition particle subunit SRP72 OS=Homo sapiens GN=SRP72 PE=1 SV=3;>tr|R4GNC1|R4GNC1_HUMAN Signal recognition particle subunit SRP72 OS=Homo sapiens GN=SRP72 PE=4 SV=1	2	6	6	6	2	4	2	4	5	5	3	4	2	4	2	4	5	5	3	4	2	4	2	4	5	5	3	4	11.5	11.5	11.5	74.605	671	671;220	0
					O94804;H0YB71	O94804	15;3	13;2	13;2	Serine/threonine-protein kinase 10	STK10	STE	STK10	>sp|O94804|STK10_HUMAN Serine/threonine-protein kinase 10 OS=Homo sapiens GN=STK10 PE=1 SV=1	2	15	13	13	13	13	12	14	13	14	13	11	11	11	11	12	11	12	11	10	11	11	11	12	11	12	11	10	14.3	13.1	13.1	112.13	968	968;281	0
					O94806;C9JKP8;H0Y5M6;H7C172	O94806	18;5;3;1	17;5;2;1	11;3;1;1	Serine/threonine-protein kinase D3	PRKD3	CAMK	KPCD3	>sp|O94806|KPCD3_HUMAN Serine/threonine-protein kinase D3 OS=Homo sapiens GN=PRKD3 PE=1 SV=1	4	18	17	11	18	18	15	16	18	17	18	16	17	17	14	15	17	16	17	15	11	11	8	9	11	10	11	9	24.8	23.9	16.2	100.47	890	890;181;185;173	0
					O94829;Q5T4X2	O94829	7;2	7;2	7;2	Importin-13	IPO13	#N/A	#N/A	>sp|O94829|IPO13_HUMAN Importin-13 OS=Homo sapiens GN=IPO13 PE=1 SV=3	2	7	7	7	5	6	5	6	5	7	6	6	5	6	5	6	5	7	6	6	5	6	5	6	5	7	6	6	8.8	8.8	8.8	108.19	963	963;181	0
					O94921;E7EUK8;C9IYJ9;C9JWL6;F8WF96;Q96Q40	O94921;E7EUK8	15;9;4;3;3;2	14;8;4;3;3;1	14;8;4;3;3;1	Cyclin-dependent kinase 14	CDK14	CMGC	CDK14	>sp|O94921|CDK14_HUMAN Cyclin-dependent kinase 14 OS=Homo sapiens GN=CDK14 PE=1 SV=3;>tr|E7EUK8|E7EUK8_HUMAN Cyclin-dependent kinase 14 OS=Homo sapiens GN=CDK14 PE=2 SV=1	6	15	14	14	13	14	11	14	12	11	11	14	12	13	10	13	11	10	10	13	12	13	10	13	11	10	10	13	33.9	32.2	32.2	53.056	469	469;340;127;92;113;435	0
					O94929	O94929	2	2	2	Actin-binding LIM protein 3	ABLIM3	#N/A	#N/A	>sp|O94929|ABLM3_HUMAN Actin-binding LIM protein 3 OS=Homo sapiens GN=ABLIM3 PE=1 SV=3	1	2	2	2	2	1	1	1	2	1	1	0	2	1	1	1	2	1	1	0	2	1	1	1	2	1	1	0	4.1	4.1	4.1	77.801	683	683	1
					O94986	O94986	1	1	1	Centrosomal protein of 152 kDa	CEP152	#N/A	#N/A	>sp|O94986|CE152_HUMAN Centrosomal protein of 152 kDa OS=Homo sapiens GN=CEP152 PE=1 SV=4	1	1	1	1	1	1	1	1	1	1	1	1	1	1	1	1	1	1	1	1	1	1	1	1	1	1	1	1	0.8	0.8	0.8	195.62	1710	1710	1
					O94992;Q96MH2	O94992	3;1	3;1	3;1	Protein HEXIM1	HEXIM1	#N/A	#N/A	>sp|O94992|HEXI1_HUMAN Protein HEXIM1 OS=Homo sapiens GN=HEXIM1 PE=1 SV=1	2	3	3	3	1	3	1	2	2	2	2	2	1	3	1	2	2	2	2	2	1	3	1	2	2	2	2	2	8.4	8.4	8.4	40.623	359	359;286	0
					O95067;H0YMP3	O95067;H0YMP3	2;1	2;1	2;1	G2/mitotic-specific cyclin-B2	CCNB2	#N/A	#N/A	>sp|O95067|CCNB2_HUMAN G2/mitotic-specific cyclin-B2 OS=Homo sapiens GN=CCNB2 PE=1 SV=1;>tr|H0YMP3|H0YMP3_HUMAN G2/mitotic-specific cyclin-B2 OS=Homo sapiens GN=CCNB2 PE=2 SV=1	2	2	2	2	2	2	2	2	2	1	1	2	2	2	2	2	2	1	1	2	2	2	2	2	2	1	1	2	5	5	5	45.281	398	398;270	0
					O95153	O95153	1	1	1	Peripheral-type benzodiazepine receptor-associated protein 1	BZRAP1	#N/A	#N/A	>sp|O95153|RIMB1_HUMAN Peripheral-type benzodiazepine receptor-associated protein 1 OS=Homo sapiens GN=BZRAP1 PE=1 SV=2	1	1	1	1	0	1	1	1	1	1	1	0	0	1	1	1	1	1	1	0	0	1	1	1	1	1	1	0	0.5	0.5	0.5	200.05	1857	1857	1
					O95218	O95218	3	3	3	Zinc finger Ran-binding domain-containing protein 2	ZRANB2	#N/A	#N/A	>sp|O95218|ZRAB2_HUMAN Zinc finger Ran-binding domain-containing protein 2 OS=Homo sapiens GN=ZRANB2 PE=1 SV=2	1	3	3	3	2	2	2	3	1	3	2	3	2	2	2	3	1	3	2	3	2	2	2	3	1	3	2	3	10.6	10.6	10.6	37.404	330	330	0
					O95347;Q5T821	O95347;Q5T821	3;2	3;2	3;2	Structural maintenance of chromosomes protein 2	SMC2	#N/A	#N/A	>sp|O95347|SMC2_HUMAN Structural maintenance of chromosomes protein 2 OS=Homo sapiens GN=SMC2 PE=1 SV=2;>tr|Q5T821|Q5T821_HUMAN Structural maintenance of chromosomes protein 2 (Fragment) OS=Homo sapiens GN=SMC2 PE=2 SV=1	2	3	3	3	1	1	2	2	1	2	2	2	1	1	2	2	1	2	2	2	1	1	2	2	1	2	2	2	2.8	2.8	2.8	135.65	1197	1197;145	0
					O95373;E9PLJ0;E9PLB2	O95373	18;2;2	18;2;2	18;2;2	Importin-7	IPO7	#N/A	#N/A	>sp|O95373|IPO7_HUMAN Importin-7 OS=Homo sapiens GN=IPO7 PE=1 SV=1	3	18	18	18	18	16	18	17	18	17	18	15	18	16	18	17	18	17	18	15	18	16	18	17	18	17	18	15	22.7	22.7	22.7	119.52	1038	1038;64;131	0
					O95382;H0Y894	O95382;H0Y894	7;5	6;4	6;4	Mitogen-activated protein kinase kinase kinase 6	MAP3K6	STE	M3K6	>sp|O95382|M3K6_HUMAN Mitogen-activated protein kinase kinase kinase 6 OS=Homo sapiens GN=MAP3K6 PE=1 SV=3;>tr|H0Y894|H0Y894_HUMAN Mitogen-activated protein kinase kinase kinase 6 (Fragment) OS=Homo sapiens GN=MAP3K6 PE=4 SV=1	2	7	6	6	7	6	5	6	5	7	7	5	6	5	4	5	4	6	6	4	6	5	4	5	4	6	6	4	7.6	7	7	142.59	1288	1288;798	0
					O95399;Q5H8X8	O95399;Q5H8X8	1;1	1;1	1;1	Urotensin-2	UTS2	#N/A	#N/A	>sp|O95399|UTS2_HUMAN Urotensin-2 OS=Homo sapiens GN=UTS2 PE=1 SV=1;>tr|Q5H8X8|Q5H8X8_HUMAN Urotensin-2 OS=Homo sapiens GN=UTS2 PE=2 SV=1	2	1	1	1	1	1	1	1	1	1	1	1	1	1	1	1	1	1	1	1	1	1	1	1	1	1	1	1	6.5	6.5	6.5	14.295	124	124;139	0
					O95470	O95470	1	1	1	Sphingosine-1-phosphate lyase 1	SGPL1	#N/A	#N/A	>sp|O95470|SGPL1_HUMAN Sphingosine-1-phosphate lyase 1 OS=Homo sapiens GN=SGPL1 PE=1 SV=3	1	1	1	1	1	1	1	1	1	1	0	1	1	1	1	1	1	1	0	1	1	1	1	1	1	1	0	1	1.9	1.9	1.9	63.523	568	568	0
					O95479;R4GMU1	O95479;R4GMU1	5;5	5;5	5;5	GDH/6PGL endoplasmic bifunctional protein;Glucose 1-dehydrogenase;6-phosphogluconolactonase	H6PD	#N/A	#N/A	>sp|O95479|G6PE_HUMAN GDH/6PGL endoplasmic bifunctional protein OS=Homo sapiens GN=H6PD PE=1 SV=2;>tr|R4GMU1|R4GMU1_HUMAN GDH/6PGL endoplasmic bifunctional protein OS=Homo sapiens GN=H6PD PE=4 SV=1	2	5	5	5	4	4	4	3	4	4	5	5	4	4	4	3	4	4	5	5	4	4	4	3	4	4	5	5	5.7	5.7	5.7	88.892	791	791;802	0
					O95747;C9JIG9	O95747;C9JIG9	3;2	3;2	3;2	Serine/threonine-protein kinase OSR1	OXSR1	STE	OXSR1	>sp|O95747|OXSR1_HUMAN Serine/threonine-protein kinase OSR1 OS=Homo sapiens GN=OXSR1 PE=1 SV=1;>tr|C9JIG9|C9JIG9_HUMAN Serine/threonine-protein kinase OSR1 OS=Homo sapiens GN=OXSR1 PE=2 SV=1	2	3	3	3	0	2	2	3	1	3	2	2	0	2	2	3	1	3	2	2	0	2	2	3	1	3	2	2	6.6	6.6	6.6	58.022	527	527;468	0
					O95816;B4DXE2	O95816;B4DXE2	2;1	2;1	2;1	BAG family molecular chaperone regulator 2	BAG2	#N/A	#N/A	>sp|O95816|BAG2_HUMAN BAG family molecular chaperone regulator 2 OS=Homo sapiens GN=BAG2 PE=1 SV=1;>tr|B4DXE2|B4DXE2_HUMAN BAG family molecular chaperone regulator 2 OS=Homo sapiens GN=BAG2 PE=2 SV=1	2	2	2	2	2	1	2	2	1	1	0	1	2	1	2	2	1	1	0	1	2	1	2	2	1	1	0	1	9.5	9.5	9.5	23.772	211	211;178	0
					O95835;H0YG09;Q6PJG3	O95835	26;5;1	26;5;1	24;5;1	Serine/threonine-protein kinase LATS1	LATS1	AGC	LATS1	>sp|O95835|LATS1_HUMAN Serine/threonine-protein kinase LATS1 OS=Homo sapiens GN=LATS1 PE=1 SV=1	3	26	26	24	24	23	24	24	23	24	22	24	24	23	24	24	23	24	22	24	22	21	22	22	21	22	21	22	25	25	23.3	126.87	1130	1130;201;135	0
					O95848	O95848	1	1	1	Uridine diphosphate glucose pyrophosphatase	NUDT14	#N/A	#N/A	>sp|O95848|NUD14_HUMAN Uridine diphosphate glucose pyrophosphatase OS=Homo sapiens GN=NUDT14 PE=1 SV=2	1	1	1	1	1	1	1	1	1	1	0	1	1	1	1	1	1	1	0	1	1	1	1	1	1	1	0	1	4.5	4.5	4.5	24.118	222	222	0
					O95965	O95965	1	1	1	Integrin beta-like protein 1	ITGBL1	#N/A	#N/A	>sp|O95965|ITGBL_HUMAN Integrin beta-like protein 1 OS=Homo sapiens GN=ITGBL1 PE=2 SV=1	1	1	1	1	0	1	0	0	0	0	0	0	0	1	0	0	0	0	0	0	0	1	0	0	0	0	0	0	1.6	1.6	1.6	53.921	494	494	1
					O96013;M0R2X4;M0R3G6;M0R0L9;M0R1R1;G5E9R2;Q9NQU5	O96013	10;3;2;2;1;1;1	10;3;2;2;1;1;1	9;3;2;2;1;0;0	Serine/threonine-protein kinase PAK 4	PAK4	STE	PAK4	>sp|O96013|PAK4_HUMAN Serine/threonine-protein kinase PAK 4 OS=Homo sapiens GN=PAK4 PE=1 SV=1	7	10	10	9	8	9	9	10	9	9	9	9	8	9	9	10	9	9	9	9	8	9	9	9	9	9	9	9	19.3	19.3	17.4	64.071	591	591;131;93;182;149;636;681	0
					O96017;B7ZBF2;H0Y820;B7ZBF7	O96017;B7ZBF2;H0Y820;B7ZBF7	2;1;1;1	2;1;1;1	2;1;1;1	Serine/threonine-protein kinase Chk2	CHEK2	CAMK	CHK2	>sp|O96017|CHK2_HUMAN Serine/threonine-protein kinase Chk2 OS=Homo sapiens GN=CHEK2 PE=1 SV=1;>tr|B7ZBF2|B7ZBF2_HUMAN Serine/threonine-protein kinase Chk2 (Fragment) OS=Homo sapiens GN=CHEK2 PE=2 SV=1;>tr|H0Y820|H0Y820_HUMAN Serine/threonine-protein kinase	4	2	2	2	2	2	1	2	2	2	2	2	2	2	1	2	2	2	2	2	2	2	1	2	2	2	2	2	3.7	3.7	3.7	60.914	543	543;121;276;295	0
					P00338;F5GXH2;F5GYU2;F5GXY2;F5H5G7;F5H155;A8MW50;G3XAP5;F5H245;Q6ZMR3;P07864;P07195	P00338	3;1;1;1;1;1;1;1;1;1;1;1	3;1;1;1;1;1;1;1;1;1;1;1	3;1;1;1;1;1;1;1;1;1;1;1	L-lactate dehydrogenase A chain	LDHA	#N/A	#N/A	>sp|P00338|LDHA_HUMAN L-lactate dehydrogenase A chain OS=Homo sapiens GN=LDHA PE=1 SV=2	12	3	3	3	3	3	3	3	3	3	3	3	3	3	3	3	3	3	3	3	3	3	3	3	3	3	3	3	9.3	9.3	9.3	36.688	332	332;114;144;157;183;225;232;241;318;332;332;334	0
					P00352;H0YMG7;P30837;O94788	P00352	10;2;2;2	7;0;0;0	3;0;0;0	Retinal dehydrogenase 1	ALDH1A1	#N/A	#N/A	>sp|P00352|AL1A1_HUMAN Retinal dehydrogenase 1 OS=Homo sapiens GN=ALDH1A1 PE=1 SV=2	4	10	7	3	10	8	8	8	8	8	7	7	7	6	6	6	6	6	5	5	3	2	2	2	2	2	2	2	19.2	16	6.8	54.861	501	501;489;517;518	0
					P00387	P00387	1	1	1	NADH-cytochrome b5 reductase 3;NADH-cytochrome b5 reductase 3 membrane-bound form;NADH-cytochrome b5 reductase 3 soluble form	CYB5R3	#N/A	#N/A	>sp|P00387|NB5R3_HUMAN NADH-cytochrome b5 reductase 3 OS=Homo sapiens GN=CYB5R3 PE=1 SV=3	1	1	1	1	0	0	0	1	0	1	0	0	0	0	0	1	0	1	0	0	0	0	0	1	0	1	0	0	4	4	4	34.234	301	301	0
					P00519	P00519	16	10	10	Tyrosine-protein kinase ABL1	ABL1	TK	ABL1	>sp|P00519|ABL1_HUMAN Tyrosine-protein kinase ABL1 OS=Homo sapiens GN=ABL1 PE=1 SV=4	1	16	10	10	14	10	9	12	9	10	9	10	9	6	5	6	5	5	4	5	9	6	5	6	5	5	4	5	16.7	10.5	10.5	122.87	1130	1130	0
					Q504U8;P00533;E9PFD7;C9JYS6;H3BLT0	Q504U8;P00533;E9PFD7	12;12;11;2;1	12;12;11;2;1	11;11;10;2;0	Epidermal growth factor receptor	EGFR	TK	EGFR	>tr|Q504U8|Q504U8_HUMAN EGFR protein OS=Homo sapiens GN=EGFR PE=2 SV=1;>sp|P00533|EGFR_HUMAN Epidermal growth factor receptor OS=Homo sapiens GN=EGFR PE=1 SV=2;>tr|E9PFD7|E9PFD7_HUMAN Epidermal growth factor receptor OS=Homo sapiens GN=EGFR PE=2 SV=2	5	12	12	11	9	10	5	8	11	11	8	9	9	10	5	8	11	11	8	9	8	9	4	7	10	10	7	8	12.1	12.1	11	120.69	1091	1091;1210;1157;128;731	0
					P00558;E7ERH5;B7Z7A9;P07205	P00558;E7ERH5;B7Z7A9;P07205	4;3;3;2	4;3;3;2	4;3;3;2	Phosphoglycerate kinase 1;Phosphoglycerate kinase;Phosphoglycerate kinase 2	PGK1;PGK2	#N/A	#N/A	>sp|P00558|PGK1_HUMAN Phosphoglycerate kinase 1 OS=Homo sapiens GN=PGK1 PE=1 SV=3;>tr|E7ERH5|E7ERH5_HUMAN Phosphoglycerate kinase OS=Homo sapiens GN=PGK1 PE=2 SV=1;>tr|B7Z7A9|B7Z7A9_HUMAN Phosphoglycerate kinase OS=Homo sapiens GN=PGK1 PE=2 SV=1;>sp|P07205	4	4	4	4	2	4	2	2	2	4	3	4	2	4	2	2	2	4	3	4	2	4	2	2	2	4	3	4	10.8	10.8	10.8	44.614	417	417;281;389;417	0
					P02452	P02452	2	2	2	Collagen alpha-1(I) chain	COL1A1	#N/A	#N/A	>sp|P02452|CO1A1_HUMAN Collagen alpha-1(I) chain OS=Homo sapiens GN=COL1A1 PE=1 SV=5	1	2	2	2	0	1	0	0	2	1	0	0	0	1	0	0	2	1	0	0	0	1	0	0	2	1	0	0	1.6	1.6	1.6	138.94	1464	1464	0
					Q6UYC3;P02545;Q5TCI8;D6RAQ3;H0YAB0;E9PBF6;P20700	Q6UYC3;P02545;Q5TCI8;D6RAQ3	9;9;5;5;1;1;1	9;9;5;5;1;1;1	8;8;4;4;1;0;0	Prelamin-A/C;Lamin-A/C	LMNA	#N/A	#N/A	>tr|Q6UYC3|Q6UYC3_HUMAN Prelamin-A/C OS=Homo sapiens GN=LMNA PE=2 SV=1;>sp|P02545|LMNA_HUMAN Prelamin-A/C OS=Homo sapiens GN=LMNA PE=1 SV=1;>tr|Q5TCI8|Q5TCI8_HUMAN Prelamin-A/C OS=Homo sapiens GN=LMNA PE=2 SV=1;>tr|D6RAQ3|D6RAQ3_HUMAN Prelamin-A/C OS=Homo	7	9	9	8	4	5	3	3	6	9	5	4	4	5	3	3	6	9	5	4	3	4	3	3	5	8	4	4	16.1	16.1	14.8	69.248	614	614;664;491;565;182;387;586	0
					P02549	P02549	1	1	1	Spectrin alpha chain, erythrocytic 1	SPTA1	#N/A	#N/A	>sp|P02549|SPTA1_HUMAN Spectrin alpha chain, erythrocytic 1 OS=Homo sapiens GN=SPTA1 PE=1 SV=5	1	1	1	1	1	1	1	0	0	0	1	1	1	1	1	0	0	0	1	1	1	1	1	0	0	0	1	1	0.6	0.6	0.6	280.01	2419	2419	1
					P04040	P04040	3	3	3	Catalase	CAT	#N/A	#N/A	>sp|P04040|CATA_HUMAN Catalase OS=Homo sapiens GN=CAT PE=1 SV=3	1	3	3	3	2	3	2	2	2	3	1	1	2	3	2	2	2	3	1	1	2	3	2	2	2	3	1	1	7.4	7.4	7.4	59.755	527	527	0
					P04049;H7C155;B4E0X2;B4E1N6	P04049;H7C155;B4E0X2;B4E1N6	7;6;6;5	2;1;1;0	2;1;1;0	RAF proto-oncogene serine/threonine-protein kinase	RAF1	TKL	RAF1	>sp|P04049|RAF1_HUMAN RAF proto-oncogene serine/threonine-protein kinase OS=Homo sapiens GN=RAF1 PE=1 SV=1;>tr|H7C155|H7C155_HUMAN RAF proto-oncogene serine/threonine-protein kinase (Fragment) OS=Homo sapiens GN=RAF1 PE=2 SV=1;>tr|B4E0X2|B4E0X2_HUMAN RAF p	4	7	2	2	5	5	4	5	6	5	5	3	0	0	0	1	1	0	0	0	0	0	0	1	1	0	0	0	11	2.5	2.5	73.051	648	648;527;567;433	1
					P04083;Q5T3N1;Q5T3N0	P04083;Q5T3N1	4;2;1	4;2;1	4;2;1	Annexin A1	ANXA1	#N/A	#N/A	>sp|P04083|ANXA1_HUMAN Annexin A1 OS=Homo sapiens GN=ANXA1 PE=1 SV=2;>tr|Q5T3N1|Q5T3N1_HUMAN Annexin (Fragment) OS=Homo sapiens GN=ANXA1 PE=2 SV=1	3	4	4	4	4	3	2	3	3	3	3	2	4	3	2	3	3	3	3	2	4	3	2	3	3	3	3	2	11	11	11	38.714	346	346;204;115	0
					P04114	P04114	8	6	6	Apolipoprotein B-100;Apolipoprotein B-48	APOB	#N/A	#N/A	>sp|P04114|APOB_HUMAN Apolipoprotein B-100 OS=Homo sapiens GN=APOB PE=1 SV=2	1	8	6	6	4	7	8	7	7	7	6	6	4	6	6	6	6	6	5	5	4	6	6	6	6	6	5	5	1.9	1.3	1.3	515.6	4563	4563	0
					P04259	P04259	27	1	1	Keratin, type II cytoskeletal 6B	KRT6B	#N/A	#N/A	>sp|P04259|K2C6B_HUMAN Keratin, type II cytoskeletal 6B OS=Homo sapiens GN=KRT6B PE=1 SV=5	1	27	1	1	26	23	23	24	21	20	26	22	1	1	1	1	0	0	1	1	1	1	1	1	0	0	1	1	45.6	1.6	1.6	60.066	564	564	1
					P04264;CON__P04264	P04264;CON__P04264	29;28	25;24	17;16	Keratin, type II cytoskeletal 1	KRT1	#N/A	#N/A	>sp|P04264|K2C1_HUMAN Keratin, type II cytoskeletal 1 OS=Homo sapiens GN=KRT1 PE=1 SV=6;>P04264 SWISS-PROT:P04264 Tax_Id=9606 Gene_Symbol=KRT1 Keratin, type II cytoskeletal 1	2	29	25	17	28	28	28	27	26	25	28	24	25	24	24	24	22	22	24	21	17	16	16	16	16	15	16	14	47.5	44.4	33.7	66.038	644	644;644	0
					P04406;E7EUT5	P04406;E7EUT5	4;2	4;2	4;2	Glyceraldehyde-3-phosphate dehydrogenase	GAPDH	#N/A	#N/A	>sp|P04406|G3P_HUMAN Glyceraldehyde-3-phosphate dehydrogenase OS=Homo sapiens GN=GAPDH PE=1 SV=3;>tr|E7EUT5|E7EUT5_HUMAN Glyceraldehyde-3-phosphate dehydrogenase OS=Homo sapiens GN=GAPDH PE=2 SV=1	2	4	4	4	4	3	3	4	4	4	3	3	4	3	3	4	4	4	3	3	4	3	3	4	4	4	3	3	15.2	15.2	15.2	36.053	335	335;260	0
					P04899;A2A2R6;Q5JWD1;H0Y7E8;Q5JWE9;H0Y7F4;F5GZL8;B4E2X5;B3KTZ0;P11488;P63096;P19087;P09471;P08754;A8MTJ3;P38405	P04899;A2A2R6;Q5JWD1;H0Y7E8;Q5JWE9;H0Y7F4;F5GZL8;B4E2X5;B3KTZ0;P11488;P63096;P19087;P09471;P08754;A8MTJ3;P38405	2;1;1;1;1;1;1;1;1;1;1;1;1;1;1;1	2;1;1;1;1;1;1;1;1;1;1;1;1;1;1;1	1;0;0;0;0;0;1;1;1;0;0;0;0;0;0;0	Guanine nucleotide-binding protein G(i) subunit alpha-2;Guanine nucleotide-binding protein G(t) subunit alpha-1;Guanine nucleotide-binding protein G(i) subunit alpha-1;Guanine nucleotide-binding protein G(t) subunit alpha-2;Guanine nucleotide-binding protein G(o) subunit alpha;Guanine nucleotide-binding protein G(k) subunit alpha;Guanine nucleotide-binding protein G(t) subunit alpha-3;Guanine nuc…	GNAI2;GNAS;GNAT1;GNAI1;GNAT2;GNAO1;GNAI3;GNAT3;GNAL	#N/A	#N/A	>sp|P04899|GNAI2_HUMAN Guanine nucleotide-binding protein G(i) subunit alpha-2 OS=Homo sapiens GN=GNAI2 PE=1 SV=3;>tr|A2A2R6|A2A2R6_HUMAN Guanine nucleotide-binding protein G(s) subunit alpha isoforms short (Fragment) OS=Homo sapiens GN=GNAS PE=2 SV=1;>tr|	16	2	2	1	1	1	0	0	1	2	1	0	1	1	0	0	1	2	1	0	0	0	0	0	0	1	0	0	7.3	7.3	4.2	40.45	355	355;61;87;93;193;199;274;303;339;350;354;354;354;354;354;381	0
					P05091;F8VP50;S4R3S4	P05091	11;5;1	11;5;1	8;4;1	Aldehyde dehydrogenase, mitochondrial	ALDH2	#N/A	#N/A	>sp|P05091|ALDH2_HUMAN Aldehyde dehydrogenase, mitochondrial OS=Homo sapiens GN=ALDH2 PE=1 SV=2	3	11	11	8	11	10	10	10	10	10	8	9	11	10	10	10	10	10	8	9	8	8	8	8	8	8	6	7	21.9	21.9	18.8	56.381	517	517;261;117	0
					P05141;P12236;I7HJJ0;Q9H0C2	P05141;P12236;I7HJJ0	10;7;6;3	10;7;6;3	5;2;2;0	ADP/ATP translocase 2;ADP/ATP translocase 2, N-terminally processed;ADP/ATP translocase 3	SLC25A5;SLC25A6	#N/A	#N/A	>sp|P05141|ADT2_HUMAN ADP/ATP translocase 2 OS=Homo sapiens GN=SLC25A5 PE=1 SV=7;>sp|P12236|ADT3_HUMAN ADP/ATP translocase 3 OS=Homo sapiens GN=SLC25A6 PE=1 SV=4;>tr|I7HJJ0|I7HJJ0_HUMAN ADP/ATP translocase 3 (Fragment) OS=Homo sapiens GN=SLC25A6 PE=2 SV=1	4	10	10	5	7	6	4	8	7	6	2	1	7	6	4	8	7	6	2	1	5	3	1	3	4	3	1	1	32.2	32.2	17.1	32.852	298	298;298;158;315	0
					P05198;H0YJS4;G3V4T5	P05198;H0YJS4;G3V4T5	3;2;2	3;2;2	3;2;2	Eukaryotic translation initiation factor 2 subunit 1	EIF2S1	#N/A	#N/A	>sp|P05198|IF2A_HUMAN Eukaryotic translation initiation factor 2 subunit 1 OS=Homo sapiens GN=EIF2S1 PE=1 SV=3;>tr|H0YJS4|H0YJS4_HUMAN Eukaryotic translation initiation factor 2 subunit 1 (Fragment) OS=Homo sapiens GN=EIF2S1 PE=4 SV=1;>tr|G3V4T5|G3V4T5_HUM	3	3	3	3	3	2	0	3	2	2	2	1	3	2	0	3	2	2	2	1	3	2	0	3	2	2	2	1	9.2	9.2	9.2	36.112	315	315;252;273	0
					P05387;H0YDD8	P05387	4;1	4;1	4;1	60S acidic ribosomal protein P2	RPLP2	#N/A	#N/A	>sp|P05387|RLA2_HUMAN 60S acidic ribosomal protein P2 OS=Homo sapiens GN=RPLP2 PE=1 SV=1	2	4	4	4	4	4	3	4	4	4	3	4	4	4	3	4	4	4	3	4	4	4	3	4	4	4	3	4	63.5	63.5	63.5	11.665	115	115;92	0
					P05455;E9PGX9;E9PFL9;E7ERC4	P05455;E9PGX9;E9PFL9;E7ERC4	2;1;1;1	2;1;1;1	2;1;1;1	Lupus La protein	SSB	#N/A	#N/A	>sp|P05455|LA_HUMAN Lupus La protein OS=Homo sapiens GN=SSB PE=1 SV=2;>tr|E9PGX9|E9PGX9_HUMAN Lupus La protein (Fragment) OS=Homo sapiens GN=SSB PE=2 SV=1;>tr|E9PFL9|E9PFL9_HUMAN Lupus La protein OS=Homo sapiens GN=SSB PE=2 SV=1;>tr|E7ERC4|E7ERC4_HUMAN Lup	4	2	2	2	1	1	1	1	1	1	1	2	1	1	1	1	1	1	1	2	1	1	1	1	1	1	1	2	5.1	5.1	5.1	46.836	408	408;120;134;184	0.00096805
					P05976;P08590	P05976;P08590	1;1	1;1	1;1	Myosin light chain 1/3, skeletal muscle isoform;Myosin light chain 3	MYL1;MYL3	#N/A	#N/A	>sp|P05976|MYL1_HUMAN Myosin light chain 1/3, skeletal muscle isoform OS=Homo sapiens GN=MYL1 PE=1 SV=3;>sp|P08590|MYL3_HUMAN Myosin light chain 3 OS=Homo sapiens GN=MYL3 PE=1 SV=3	2	1	1	1	1	1	1	1	1	1	1	1	1	1	1	1	1	1	1	1	1	1	1	1	1	1	1	1	6.2	6.2	6.2	21.145	194	194;195	0
					P06213;M0R3E6	P06213	16;1	13;1	13;1	Insulin receptor;Insulin receptor subunit alpha;Insulin receptor subunit beta	INSR	TK	INSR	>sp|P06213|INSR_HUMAN Insulin receptor OS=Homo sapiens GN=INSR PE=1 SV=4	2	16	13	13	13	12	11	13	15	15	10	12	10	9	9	10	12	12	7	9	10	9	9	10	12	12	7	9	12.9	10.9	10.9	156.33	1382	1382;152	0
					P06241;E5RFS5;E5RH71;E5RIX5;E5RGT0;E5RGM6;E5RI25;E5RFM0;E5RK23;E5RFM4;E5RHF7;E5RHX7	P06241	21;7;5;5;4;3;3;3;2;2;2;2	21;7;5;5;4;3;3;3;2;2;2;2	7;3;3;3;3;2;2;2;1;1;1;1	Tyrosine-protein kinase Fyn	FYN	TK	FYN	>sp|P06241|FYN_HUMAN Tyrosine-protein kinase Fyn OS=Homo sapiens GN=FYN PE=1 SV=3	12	21	21	7	19	17	17	18	19	17	16	13	19	17	17	18	19	17	16	13	6	5	4	5	5	6	4	3	46	46	19.2	60.761	537	537;232;175;186;153;140;145;152;106;116;118;120	0
					P06493;E5RIU6	P06493;E5RIU6	16;10	14;8	14;8	Cyclin-dependent kinase 1	CDK1	CMGC	CDK1	>sp|P06493|CDK1_HUMAN Cyclin-dependent kinase 1 OS=Homo sapiens GN=CDK1 PE=1 SV=3;>tr|E5RIU6|E5RIU6_HUMAN Cyclin-dependent kinase 1 (Fragment) OS=Homo sapiens GN=CDK1 PE=2 SV=2	2	16	14	14	15	13	13	13	15	14	15	13	13	11	11	11	13	12	13	11	13	11	11	11	13	12	13	11	61.3	54.9	54.9	34.095	297	297;189	0
					P06702	P06702	2	2	2	Protein S100-A9	S100A9	#N/A	#N/A	>sp|P06702|S10A9_HUMAN Protein S100-A9 OS=Homo sapiens GN=S100A9 PE=1 SV=1	1	2	2	2	1	2	0	0	1	1	2	1	1	2	0	0	1	1	2	1	1	2	0	0	1	1	2	1	21.1	21.1	21.1	13.242	114	114	0
					P06732	P06732	1	1	1	Creatine kinase M-type;Creatine kinase M-type, N-terminally processed	CKM	Metabolic	KCRM	>sp|P06732|KCRM_HUMAN Creatine kinase M-type OS=Homo sapiens GN=CKM PE=1 SV=2	1	1	1	1	0	1	0	1	0	0	1	1	0	1	0	1	0	0	1	1	0	1	0	1	0	0	1	1	3.7	3.7	3.7	43.101	381	381	0.0028195
					P06748;E5RGW4;E5RI98	P06748	5;2;1	5;2;1	5;2;1	Nucleophosmin	NPM1	#N/A	#N/A	>sp|P06748|NPM_HUMAN Nucleophosmin OS=Homo sapiens GN=NPM1 PE=1 SV=2	3	5	5	5	5	3	2	4	2	3	3	4	5	3	2	4	2	3	3	4	5	3	2	4	2	3	3	4	20.1	20.1	20.1	32.575	294	294;59;111	0
					Q5JP53;P07437;Q5ST81;E9PBJ4;G3V2A3;M0R042	Q5JP53;P07437;Q5ST81;E9PBJ4	20;20;17;10;3;1	20;20;17;10;3;1	4;4;2;3;0;0	Tubulin beta chain	TUBB	#N/A	#N/A	>tr|Q5JP53|Q5JP53_HUMAN Tubulin beta chain OS=Homo sapiens GN=TUBB PE=2 SV=1;>sp|P07437|TBB5_HUMAN Tubulin beta chain OS=Homo sapiens GN=TUBB PE=1 SV=2;>tr|Q5ST81|Q5ST81_HUMAN Tubulin beta chain OS=Homo sapiens GN=TUBB PE=2 SV=1;>tr|E9PBJ4|E9PBJ4_HUMAN Tub	6	20	20	4	17	15	15	20	17	17	16	16	17	15	15	20	17	17	16	16	3	2	2	4	3	3	2	2	63.8	63.8	16.7	47.766	426	426;444;372;243;189;144	0
					P07814;B4DWJ2;P47897	P07814	11;1;1	11;1;1	11;1;1	Bifunctional glutamate/proline--tRNA ligase;Glutamate--tRNA ligase;Proline--tRNA ligase	EPRS	#N/A	#N/A	>sp|P07814|SYEP_HUMAN Bifunctional glutamate/proline--tRNA ligase OS=Homo sapiens GN=EPRS PE=1 SV=5	3	11	11	11	9	8	9	8	8	8	7	6	9	8	9	8	8	8	7	6	9	8	9	8	8	8	7	6	6.6	6.6	6.6	170.59	1512	1512;764;775	0
					P07900;Q86U12;G3V2J8;Q14568;Q58FG0	P07900;Q86U12	20;15;4;4;3	11;8;2;1;1	11;8;2;1;1	Heat shock protein HSP 90-alpha	HSP90AA1	#N/A	#N/A	>sp|P07900|HS90A_HUMAN Heat shock protein HSP 90-alpha OS=Homo sapiens GN=HSP90AA1 PE=1 SV=5;>tr|Q86U12|Q86U12_HUMAN Full-length cDNA clone CS0CAP007YF18 of Thymus of Homo sapiens (human) OS=Homo sapiens GN=HSP90AA1 PE=2 SV=1	5	20	11	11	14	18	14	18	18	19	19	15	7	10	7	10	10	10	10	8	7	10	7	10	10	10	10	8	30.7	18.3	18.3	84.659	732	732;413;174;343;334	0
					P07948;E5RJ37	P07948	5;2	3;2	3;2	Tyrosine-protein kinase Lyn	LYN	TK	LYN	>sp|P07948|LYN_HUMAN Tyrosine-protein kinase Lyn OS=Homo sapiens GN=LYN PE=1 SV=3	2	5	3	3	5	3	3	4	3	4	3	4	3	1	1	2	1	2	1	2	3	1	1	2	1	2	1	2	11.9	9	9	58.573	512	512;150	0
					P07996;P35442	P07996	7;1	1;1	1;1	Thrombospondin-1	THBS1	#N/A	#N/A	>sp|P07996|TSP1_HUMAN Thrombospondin-1 OS=Homo sapiens GN=THBS1 PE=1 SV=2	2	7	1	1	4	5	3	7	3	6	2	4	0	0	0	1	0	0	0	0	0	0	0	1	0	0	0	0	6.9	1.2	1.2	129.38	1170	1170;1172	0.00096618
					P08107;E7EP94	P08107;E7EP94	12;9	10;8	4;3	Heat shock 70 kDa protein 1A/1B	HSPA1A	#N/A	#N/A	>sp|P08107|HSP71_HUMAN Heat shock 70 kDa protein 1A/1B OS=Homo sapiens GN=HSPA1A PE=1 SV=5;>tr|E7EP94|E7EP94_HUMAN Heat shock 70 kDa protein 1A/1B OS=Homo sapiens GN=HSPA1A PE=2 SV=2	2	12	10	4	9	10	10	11	12	10	11	10	7	8	8	9	10	8	9	8	3	4	4	4	4	3	4	4	21.4	18.3	7.3	70.051	641	641;550	0
					P08238;Q58FF7;Q5T9W8;Q58FG1	P08238	27;10;3;1	27;10;3;1	14;5;0;0	Heat shock protein HSP 90-beta	HSP90AB1	#N/A	#N/A	>sp|P08238|HS90B_HUMAN Heat shock protein HSP 90-beta OS=Homo sapiens GN=HSP90AB1 PE=1 SV=4	4	27	27	14	22	23	22	26	24	24	24	23	22	23	22	26	24	24	24	23	11	11	11	14	12	11	11	12	36.5	36.5	18.6	83.263	724	724;597;168;418	0
					P08581;B4DPY6	P08581	7;3	6;2	6;2	Hepatocyte growth factor receptor	MET	TK	MET	>sp|P08581|MET_HUMAN Hepatocyte growth factor receptor OS=Homo sapiens GN=MET PE=1 SV=4	2	7	6	6	7	1	1	1	1	2	1	2	6	0	0	0	0	1	0	1	6	0	0	0	0	1	0	1	5.5	4.9	4.9	155.54	1390	1390;260	0
					P08621;M0QYR1;M0QX04	P08621;M0QYR1	6;4;1	6;4;1	6;4;1	U1 small nuclear ribonucleoprotein 70 kDa	SNRNP70	#N/A	#N/A	>sp|P08621|RU17_HUMAN U1 small nuclear ribonucleoprotein 70 kDa OS=Homo sapiens GN=SNRNP70 PE=1 SV=2;>tr|M0QYR1|M0QYR1_HUMAN U1 small nuclear ribonucleoprotein 70 kDa (Fragment) OS=Homo sapiens GN=SNRNP70 PE=4 SV=1	3	6	6	6	3	4	5	5	4	6	5	5	3	4	5	5	4	6	5	5	3	4	5	5	4	6	5	5	14	14	14	51.556	437	437;94;33	0
					P08670;B0YJC4;B0YJC5;Q5JVS8;P17661;H7C5W5;P41219;F8W835;Q16352;P07196;E7EMV2;E7ESP9;P07197	P08670;B0YJC4;B0YJC5	20;19;10;7;3;2;2;1;1;1;1;1;1	19;18;10;7;3;2;2;1;1;1;1;1;1	17;16;8;7;1;1;1;1;0;0;0;0;0	Vimentin	VIM	#N/A	#N/A	>sp|P08670|VIME_HUMAN Vimentin OS=Homo sapiens GN=VIM PE=1 SV=4;>tr|B0YJC4|B0YJC4_HUMAN Vimentin OS=Homo sapiens GN=VIM PE=2 SV=1;>tr|B0YJC5|B0YJC5_HUMAN Vimentin OS=Homo sapiens GN=VIM PE=2 SV=1	13	20	19	17	20	17	17	18	19	18	18	16	19	16	17	17	18	17	17	15	17	15	16	15	16	16	15	13	43.8	42.3	38.6	53.651	466	466;431;228;173;470;200;470;207;499;543;698;877;916	0
					P0CW22;P08708;H0YN88;H0YK46;H0YN73;H3BNC9	P0CW22;P08708;H0YN88;H0YK46;H0YN73	4;4;3;3;2;1	4;4;3;3;2;1	4;4;3;3;2;1	40S ribosomal protein S17-like;40S ribosomal protein S17	RPS17L;RPS17	#N/A	#N/A	>sp|P0CW22|RS17L_HUMAN 40S ribosomal protein S17-like OS=Homo sapiens GN=RPS17L PE=1 SV=1;>sp|P08708|RS17_HUMAN 40S ribosomal protein S17 OS=Homo sapiens GN=RPS17 PE=1 SV=2;>tr|H0YN88|H0YN88_HUMAN 40S ribosomal protein S17 OS=Homo sapiens GN=RPS17L PE=2 SV	6	4	4	4	3	4	3	4	4	4	4	4	3	4	3	4	4	4	4	4	3	4	3	4	4	4	4	4	47.4	47.4	47.4	15.55	135	135;135;136;191;59;293	0
					P09382	P09382	2	2	2	Galectin-1	LGALS1	#N/A	#N/A	>sp|P09382|LEG1_HUMAN Galectin-1 OS=Homo sapiens GN=LGALS1 PE=1 SV=2	1	2	2	2	2	1	0	0	2	2	1	0	2	1	0	0	2	2	1	0	2	1	0	0	2	2	1	0	14.8	14.8	14.8	14.716	135	135	0.008881
					P09486;F5GY03	P09486;F5GY03	2;1	2;1	2;1	SPARC	SPARC	#N/A	#N/A	>sp|P09486|SPRC_HUMAN SPARC OS=Homo sapiens GN=SPARC PE=1 SV=1;>tr|F5GY03|F5GY03_HUMAN SPARC (Fragment) OS=Homo sapiens GN=SPARC PE=2 SV=1	2	2	2	2	1	1	0	1	2	2	1	2	1	1	0	1	2	2	1	2	1	1	0	1	2	2	1	2	7.9	7.9	7.9	34.632	303	303;149	0
					P09496;F8WF69;C9J8P9	P09496;F8WF69;C9J8P9	4;3;2	4;3;2	4;3;2	Clathrin light chain A	CLTA	#N/A	#N/A	>sp|P09496|CLCA_HUMAN Clathrin light chain A OS=Homo sapiens GN=CLTA PE=1 SV=1;>tr|F8WF69|F8WF69_HUMAN Clathrin light chain A OS=Homo sapiens GN=CLTA PE=2 SV=1;>tr|C9J8P9|C9J8P9_HUMAN Clathrin light chain A OS=Homo sapiens GN=CLTA PE=2 SV=1	3	4	4	4	4	4	4	4	4	4	4	4	4	4	4	4	4	4	4	4	4	4	4	4	4	4	4	4	13.3	13.3	13.3	27.076	248	248;260;196	0
					P09497;D6RJD1;H0Y9Q6	P09497	6;2;1	6;2;1	6;2;1	Clathrin light chain B	CLTB	#N/A	#N/A	>sp|P09497|CLCB_HUMAN Clathrin light chain B OS=Homo sapiens GN=CLTB PE=1 SV=1	3	6	6	6	6	4	6	6	5	4	5	6	6	4	6	6	5	4	5	6	6	4	6	6	5	4	5	6	23.1	23.1	23.1	25.19	229	229;125;81	0
					P09619	P09619	4	4	4	Platelet-derived growth factor receptor beta	PDGFRB	TK	PGFRB	>sp|P09619|PGFRB_HUMAN Platelet-derived growth factor receptor beta OS=Homo sapiens GN=PDGFRB PE=1 SV=1	1	4	4	4	3	2	1	2	2	4	1	1	3	2	1	2	2	4	1	1	3	2	1	2	2	4	1	1	4	4	4	123.97	1106	1106	0
					P0CB48	P0CB48	1	1	1	Putative upstream-binding factor 1-like protein 6	UBTFL6	#N/A	#N/A	>sp|P0CB48|UBFL6_HUMAN Putative upstream-binding factor 1-like protein 6 OS=Homo sapiens GN=UBTFL6 PE=5 SV=1	1	1	1	1	1	0	0	1	0	1	1	0	1	0	0	1	0	1	1	0	1	0	0	1	0	1	1	0	3	3	3	46.55	400	400	1
					P10398;B4DMG5	P10398	9;1	6;1	4;1	Serine/threonine-protein kinase A-Raf	ARAF	TKL	ARAF	>sp|P10398|ARAF_HUMAN Serine/threonine-protein kinase A-Raf OS=Homo sapiens GN=ARAF PE=1 SV=2	2	9	6	4	7	8	7	7	8	9	8	6	4	5	4	4	5	6	5	3	2	3	3	3	3	4	3	3	16.3	11.2	7.6	67.585	606	606;188	0
					P10599	P10599	2	2	2	Thioredoxin	TXN	#N/A	#N/A	>sp|P10599|THIO_HUMAN Thioredoxin OS=Homo sapiens GN=TXN PE=1 SV=3	1	2	2	2	2	1	1	1	1	1	1	1	2	1	1	1	1	1	1	1	2	1	1	1	1	1	1	1	21	21	21	11.737	105	105	0
					P10632	P10632	1	1	1	Cytochrome P450 2C8	CYP2C8	#N/A	#N/A	>sp|P10632|CP2C8_HUMAN Cytochrome P450 2C8 OS=Homo sapiens GN=CYP2C8 PE=1 SV=2	1	1	1	1	1	0	0	1	1	1	0	0	1	0	0	1	1	1	0	0	1	0	0	1	1	1	0	0	1.8	1.8	1.8	55.824	490	490	1
					P10644;K7ER48;K7EPB2;K7EM13;K7EIE5;K7EID3;K7ENR3;K7EJ40;K7EK41;K7EKR1;K7EMU2;K7EMZ6;H7BYW5;C9JSK5;P31321;K7EPR5;K7EQK3	P10644;K7ER48;K7EPB2;K7EM13	9;8;7;5;3;3;3;3;3;2;2;2;2;2;2;1;1	9;8;7;5;3;3;3;3;3;2;2;2;2;2;2;1;1	9;8;7;5;3;3;3;3;3;2;2;2;2;2;2;1;1	cAMP-dependent protein kinase type I-alpha regulatory subunit;cAMP-dependent protein kinase type I-alpha regulatory subunit, N-terminally processed	PRKAR1A	#N/A	#N/A	>sp|P10644|KAP0_HUMAN cAMP-dependent protein kinase type I-alpha regulatory subunit OS=Homo sapiens GN=PRKAR1A PE=1 SV=1;>tr|K7ER48|K7ER48_HUMAN cAMP-dependent protein kinase type I-alpha regulatory subunit (Fragment) OS=Homo sapiens GN=PRKAR1A PE=4 SV=1;>	17	9	9	9	7	7	8	9	7	8	8	6	7	7	8	9	7	8	8	6	7	7	8	9	7	8	8	6	25.5	25.5	25.5	42.981	381	381;337;297;153;157;168;180;182;204;35;113;131;242;297;381;46;65	0
					P10809;B7Z712;C9JL25;E7EXB4;E7ESH4	P10809	5;1;1;1;1	5;1;1;1;1	5;1;1;1;1	60 kDa heat shock protein, mitochondrial	HSPD1	#N/A	#N/A	>sp|P10809|CH60_HUMAN 60 kDa heat shock protein, mitochondrial OS=Homo sapiens GN=HSPD1 PE=1 SV=2	5	5	5	5	4	5	2	4	2	4	1	2	4	5	2	4	2	4	1	2	4	5	2	4	2	4	1	2	11	11	11	61.054	573	573;158;175;221;234	0
					P11021	P11021	18	17	17	78 kDa glucose-regulated protein	HSPA5	#N/A	#N/A	>sp|P11021|GRP78_HUMAN 78 kDa glucose-regulated protein OS=Homo sapiens GN=HSPA5 PE=1 SV=2	1	18	17	17	18	17	17	18	18	18	18	18	17	16	16	17	17	17	17	17	17	16	16	17	17	17	17	17	36.4	33.9	33.9	72.332	654	654	0
					P11142;E9PKE3;E9PNE6;A8K7Q2;E9PLF4;E9PQQ4;E9PQK7;E9PK54;E9PS65;E9PI65;E9PPY6;E9PM13;E9PN25	P11142;E9PKE3;E9PNE6;A8K7Q2	23;22;16;14;8;7;7;7;7;6;5;5;4	23;22;16;14;8;7;7;7;7;6;5;5;4	8;8;8;7;1;1;1;1;5;0;1;3;1	Heat shock cognate 71 kDa protein	HSPA8	#N/A	#N/A	>sp|P11142|HSP7C_HUMAN Heat shock cognate 71 kDa protein OS=Homo sapiens GN=HSPA8 PE=1 SV=1;>tr|E9PKE3|E9PKE3_HUMAN Heat shock cognate 71 kDa protein OS=Homo sapiens GN=HSPA8 PE=2 SV=1;>tr|E9PNE6|E9PNE6_HUMAN Heat shock cognate 71 kDa protein OS=Homo sapie	13	23	23	8	22	22	22	21	22	22	23	22	22	22	22	21	22	22	23	22	7	7	7	6	7	7	8	7	51.1	51.1	24.1	70.897	646	646;627;500;410;187;171;178;184;223;168;137;151;132	0
					P11216;E9PK47;P11217;P06737	P11216;E9PK47;P11217;P06737	2;1;1;1	2;1;1;1	2;1;1;1	Glycogen phosphorylase, brain form;Phosphorylase;Glycogen phosphorylase, muscle form;Glycogen phosphorylase, liver form	PYGB;PYGL;PYGM	#N/A	#N/A	>sp|P11216|PYGB_HUMAN Glycogen phosphorylase, brain form OS=Homo sapiens GN=PYGB PE=1 SV=5;>tr|E9PK47|E9PK47_HUMAN Phosphorylase OS=Homo sapiens GN=PYGL PE=2 SV=1;>sp|P11217|PYGM_HUMAN Glycogen phosphorylase, muscle form OS=Homo sapiens GN=PYGM PE=1 SV=6;>	4	2	2	2	2	2	2	2	2	2	2	2	2	2	2	2	2	2	2	2	2	2	2	2	2	2	2	2	2.4	2.4	2.4	96.695	843	843;819;842;847	0.00094877
					P11362	P11362	11	11	1	Fibroblast growth factor receptor 1	FGFR1	TK	FGFR1	>sp|P11362|FGFR1_HUMAN Fibroblast growth factor receptor 1 OS=Homo sapiens GN=FGFR1 PE=1 SV=3	1	11	11	1	10	6	6	8	8	7	5	5	10	6	6	8	8	7	5	5	0	0	0	0	1	1	0	0	16.7	16.7	1	91.867	822	822	0
					P11802;F8VYH9;B4DNF9;F8VTV8;F8VWX7;F8VZ51;Q96BE9;F8W1L8;F8VZZ0;F8VYY1;F8VXD2;F8VZ13;REV__Q8IZS6	P11802;F8VYH9;B4DNF9;F8VTV8;F8VWX7;F8VZ51	12;7;7;7;7;6;5;5;5;4;2;1;1	11;6;6;6;6;5;5;5;4;4;1;1;1	11;6;6;6;6;5;5;5;4;4;1;1;1	Cyclin-dependent kinase 4	CDK4	CMGC	CDK4	>sp|P11802|CDK4_HUMAN Cyclin-dependent kinase 4 OS=Homo sapiens GN=CDK4 PE=1 SV=2;>tr|F8VYH9|F8VYH9_HUMAN Cyclin-dependent kinase 4 (Fragment) OS=Homo sapiens GN=CDK4 PE=2 SV=1;>tr|B4DNF9|B4DNF9_HUMAN Cyclin-dependent kinase 4 OS=Homo sapiens GN=CDK4 PE=2	13	12	11	11	11	10	8	12	11	10	10	9	10	9	7	11	10	9	9	8	10	9	7	11	10	9	9	8	47.5	44.9	44.9	33.729	303	303;170;183;201;203;208;111;115;186;74;132;40;198	0
					P12004	P12004	3	3	3	Proliferating cell nuclear antigen	PCNA	#N/A	#N/A	>sp|P12004|PCNA_HUMAN Proliferating cell nuclear antigen OS=Homo sapiens GN=PCNA PE=1 SV=1	1	3	3	3	1	1	0	0	2	0	2	2	1	1	0	0	2	0	2	2	1	1	0	0	2	0	2	2	14.6	14.6	14.6	28.768	261	261	0
					P12235	P12235	6	1	1	ADP/ATP translocase 1	SLC25A4	#N/A	#N/A	>sp|P12235|ADT1_HUMAN ADP/ATP translocase 1 OS=Homo sapiens GN=SLC25A4 PE=1 SV=4	1	6	1	1	3	4	4	6	4	4	1	0	1	1	1	1	1	1	0	0	1	1	1	1	1	1	0	0	18.1	3	3	33.064	298	298	0.0096576
					P12270	P12270	4	4	4	Nucleoprotein TPR	TPR	#N/A	#N/A	>sp|P12270|TPR_HUMAN Nucleoprotein TPR OS=Homo sapiens GN=TPR PE=1 SV=3	1	4	4	4	1	2	1	2	1	3	2	2	1	2	1	2	1	3	2	2	1	2	1	2	1	3	2	2	1.9	1.9	1.9	267.29	2363	2363	0
					P12814;H9KV75;H7C5W8;H0YJ11;G3V2W4;H0YJW3;G3V2N5;P35609;B2RCS5;Q08043;G3V380;G3V5M4	P12814;H9KV75	12;10;4;3;3;3;3;3;3;3;1;1	7;6;2;2;2;2;3;1;1;1;1;1	7;6;2;2;2;2;3;1;1;1;1;1	Alpha-actinin-1	ACTN1	#N/A	#N/A	>sp|P12814|ACTN1_HUMAN Alpha-actinin-1 OS=Homo sapiens GN=ACTN1 PE=1 SV=2;>tr|H9KV75|H9KV75_HUMAN Alpha-actinin-1 OS=Homo sapiens GN=ACTN1 PE=2 SV=1	12	12	7	7	4	10	6	8	10	8	7	6	2	6	5	5	6	5	4	4	2	6	5	5	6	5	4	4	17	10.7	10.7	103.06	892	892;822;297;207;238;251;261;894;894;901;72;126	0
					P12931;H7C3Z8;H7C074;Q9H3Y6	P12931	15;1;1;1	10;1;1;1	9;0;0;0	Proto-oncogene tyrosine-protein kinase Src	SRC	TK	SRC	>sp|P12931|SRC_HUMAN Proto-oncogene tyrosine-protein kinase Src OS=Homo sapiens GN=SRC PE=1 SV=3	4	15	10	9	14	14	15	15	14	14	14	15	9	9	10	10	9	9	9	10	8	8	9	9	8	8	8	9	30.2	21.8	20.3	59.834	536	536;270;285;488	0
					P13535	P13535	1	1	1	Myosin-8	MYH8	#N/A	#N/A	>sp|P13535|MYH8_HUMAN Myosin-8 OS=Homo sapiens GN=MYH8 PE=1 SV=3	1	1	1	1	0	0	1	0	0	0	0	0	0	0	1	0	0	0	0	0	0	0	1	0	0	0	0	0	0.7	0.7	0.7	222.76	1937	1937	1
					P13639	P13639	9	9	8	Elongation factor 2	EEF2	#N/A	#N/A	>sp|P13639|EF2_HUMAN Elongation factor 2 OS=Homo sapiens GN=EEF2 PE=1 SV=4	1	9	9	8	6	5	6	5	5	5	5	6	6	5	6	5	5	5	5	6	5	4	5	4	4	4	4	5	10.4	10.4	9.2	95.337	858	858	0
					P13667	P13667	1	1	1	Protein disulfide-isomerase A4	PDIA4	#N/A	#N/A	>sp|P13667|PDIA4_HUMAN Protein disulfide-isomerase A4 OS=Homo sapiens GN=PDIA4 PE=1 SV=2	1	1	1	1	1	1	0	1	1	1	1	1	1	1	0	1	1	1	1	1	1	1	0	1	1	1	1	1	2.2	2.2	2.2	72.932	645	645	0
					P13674	P13674	5	5	5	Prolyl 4-hydroxylase subunit alpha-1	P4HA1	#N/A	#N/A	>sp|P13674|P4HA1_HUMAN Prolyl 4-hydroxylase subunit alpha-1 OS=Homo sapiens GN=P4HA1 PE=1 SV=2	1	5	5	5	3	4	4	4	4	3	4	4	3	4	4	4	4	3	4	4	3	4	4	4	4	3	4	4	12.4	12.4	12.4	61.049	534	534	0
					Q9BUB1;P13861;H7C330;H7C4A9;H7C1L0	Q9BUB1;P13861;H7C330	4;4;2;1;1	3;3;1;1;1	3;3;1;1;1	cAMP-dependent protein kinase type II-alpha regulatory subunit	PRKAR2A	#N/A	#N/A	>tr|Q9BUB1|Q9BUB1_HUMAN PRKAR2A protein OS=Homo sapiens GN=PRKAR2A PE=2 SV=1;>sp|P13861|KAP2_HUMAN cAMP-dependent protein kinase type II-alpha regulatory subunit OS=Homo sapiens GN=PRKAR2A PE=1 SV=2;>tr|H7C330|H7C330_HUMAN cAMP-dependent protein kinase typ	5	4	3	3	3	3	4	4	4	4	3	4	2	3	3	3	3	3	3	3	2	3	3	3	3	3	3	3	11	7.1	7.1	43.066	382	382;404;92;99;200	0
					P14174	P14174	1	1	1	Macrophage migration inhibitory factor	MIF	#N/A	#N/A	>sp|P14174|MIF_HUMAN Macrophage migration inhibitory factor OS=Homo sapiens GN=MIF PE=1 SV=4	1	1	1	1	1	1	1	1	1	1	1	1	1	1	1	1	1	1	1	1	1	1	1	1	1	1	1	1	9.6	9.6	9.6	12.476	115	115	0
					P14625;Q58FF3;H0YIV0;F8W026;F8VPC7	P14625	21;4;3;2;1	20;4;3;1;1	20;4;3;1;1	Endoplasmin	HSP90B1	#N/A	#N/A	>sp|P14625|ENPL_HUMAN Endoplasmin OS=Homo sapiens GN=HSP90B1 PE=1 SV=1	5	21	20	20	18	16	14	16	16	16	17	14	17	15	13	15	15	15	16	13	17	15	13	15	15	15	16	13	27.9	26.4	26.4	92.468	803	803;399;147;49;53	0
					Q68CR9;P14868;H7BZ35;C9JQM9;C9J7S3;C9JLC1	Q68CR9;P14868;H7BZ35	6;6;4;1;1;1	6;6;4;1;1;1	6;6;4;1;1;1	Aspartate--tRNA ligase, cytoplasmic	DKFZp781B11202;DARS	#N/A	#N/A	>tr|Q68CR9|Q68CR9_HUMAN Aspartate--tRNA ligase, cytoplasmic OS=Homo sapiens GN=DKFZp781B11202 PE=2 SV=1;>sp|P14868|SYDC_HUMAN Aspartate--tRNA ligase, cytoplasmic OS=Homo sapiens GN=DARS PE=1 SV=2;>tr|H7BZ35|H7BZ35_HUMAN Aspartate--tRNA ligase, cytoplasmic	6	6	6	6	5	5	3	4	6	6	3	3	5	5	3	4	6	6	3	3	5	5	3	4	6	6	3	3	13.2	13.2	13.2	45.771	401	401;501;188;135;176;182	0
					P14923	P14923	5	2	2	Junction plakoglobin	JUP	#N/A	#N/A	>sp|P14923|PLAK_HUMAN Junction plakoglobin OS=Homo sapiens GN=JUP PE=1 SV=3	1	5	2	2	3	4	2	4	0	3	5	3	0	1	1	1	0	0	2	1	0	1	1	1	0	0	2	1	7	2.6	2.6	81.744	745	745	1
					P15056;H7C5K3;H7C4S5	P15056	19;4;2	19;4;2	9;4;0	Serine/threonine-protein kinase B-raf	BRAF	TKL	BRAF	>sp|P15056|BRAF_HUMAN Serine/threonine-protein kinase B-raf OS=Homo sapiens GN=BRAF PE=1 SV=4	3	19	19	9	16	18	16	13	16	16	16	16	16	18	16	13	16	16	16	16	7	8	8	6	7	7	8	8	30.5	30.5	16.7	84.436	766	766;194;102	0
					P15121	P15121	1	1	1	Aldose reductase	AKR1B1	#N/A	#N/A	>sp|P15121|ALDR_HUMAN Aldose reductase OS=Homo sapiens GN=AKR1B1 PE=1 SV=3	1	1	1	1	1	1	0	0	1	0	0	0	1	1	0	0	1	0	0	0	1	1	0	0	1	0	0	0	3.5	3.5	3.5	35.853	316	316	1
					P15531;J3KPD9;E7ERL0;P22392;Q32Q12;F6XY72;E5RHP0;O60361;C9K028	P15531;J3KPD9;E7ERL0;P22392;Q32Q12	5;4;3;3;3;2;2;2;1	5;4;3;3;3;2;2;2;1	5;4;3;3;3;2;2;2;1	Nucleoside diphosphate kinase A;Nucleoside diphosphate kinase B;Nucleoside diphosphate kinase	NME1;NME2;NME1-NME2	#N/A	#N/A	>sp|P15531|NDKA_HUMAN Nucleoside diphosphate kinase A OS=Homo sapiens GN=NME1 PE=1 SV=1;>tr|J3KPD9|J3KPD9_HUMAN Nucleoside diphosphate kinase B OS=Homo sapiens GN=NME2 PE=2 SV=1;>tr|E7ERL0|E7ERL0_HUMAN Nucleoside diphosphate kinase A OS=Homo sapiens GN=NME	9	5	5	5	4	4	1	3	5	4	1	3	4	4	1	3	5	4	1	3	4	4	1	3	5	4	1	3	32.2	32.2	32.2	17.149	152	152;197;139;152;292;77;82;137;60	0
					P15880;H0YEN5;E9PQD7;I3L404;E9PMM9;E9PPT0;E9PM36;H3BNG3	P15880;H0YEN5;E9PQD7	8;7;7;3;3;2;2;1	8;7;7;3;3;2;2;1	8;7;7;3;3;2;2;1	40S ribosomal protein S2	RPS2	#N/A	#N/A	>sp|P15880|RS2_HUMAN 40S ribosomal protein S2 OS=Homo sapiens GN=RPS2 PE=1 SV=2;>tr|H0YEN5|H0YEN5_HUMAN 40S ribosomal protein S2 (Fragment) OS=Homo sapiens GN=RPS2 PE=2 SV=1;>tr|E9PQD7|E9PQD7_HUMAN 40S ribosomal protein S2 OS=Homo sapiens GN=RPS2 PE=2 SV=1	8	8	8	8	7	7	6	7	7	8	7	6	7	7	6	7	7	8	7	6	7	7	6	7	7	8	7	6	31.7	31.7	31.7	31.324	293	293;195;235;155;218;197;209;44	0
					P15924	P15924	16	16	16	Desmoplakin	DSP	#N/A	#N/A	>sp|P15924|DESP_HUMAN Desmoplakin OS=Homo sapiens GN=DSP PE=1 SV=3	1	16	16	16	9	10	10	8	2	2	10	7	9	10	10	8	2	2	10	7	9	10	10	8	2	2	10	7	5.4	5.4	5.4	331.77	2871	2871	0
					P16234	P16234	8	8	8	Platelet-derived growth factor receptor alpha	PDGFRA	TK	PGFRA	>sp|P16234|PGFRA_HUMAN Platelet-derived growth factor receptor alpha OS=Homo sapiens GN=PDGFRA PE=1 SV=1	1	8	8	8	6	7	4	5	4	8	6	5	6	7	4	5	4	8	6	5	6	7	4	5	4	8	6	5	9.9	9.9	9.9	122.67	1089	1089	0
					Q5F2F8;P16298;E9PPC8;E9PK68;F5H0F8;E7ETC2;A1A441;Q08209	Q5F2F8;P16298;E9PPC8;E9PK68;F5H0F8;E7ETC2;A1A441;Q08209	2;2;1;1;1;1;1;1	2;2;1;1;1;1;1;1	2;2;1;1;1;1;1;1	Serine/threonine-protein phosphatase;Serine/threonine-protein phosphatase 2B catalytic subunit beta isoform;Serine/threonine-protein phosphatase 2B catalytic subunit alpha isoform	PPP3CB;PPP3CA	#N/A	#N/A	>tr|Q5F2F8|Q5F2F8_HUMAN Serine/threonine-protein phosphatase OS=Homo sapiens GN=PPP3CB PE=2 SV=1;>sp|P16298|PP2BB_HUMAN Serine/threonine-protein phosphatase 2B catalytic subunit beta isoform OS=Homo sapiens GN=PPP3CB PE=1 SV=2;>tr|E9PPC8|E9PPC8_HUMAN Serin	8	2	2	2	1	1	2	1	1	1	1	1	1	1	2	1	1	1	1	1	1	1	2	1	1	1	1	1	4	4	4	56.014	496	496;524;132;147;411;423;454;521	0.0046555
					P16401	P16401	2	2	2	Histone H1.5	HIST1H1B	#N/A	#N/A	>sp|P16401|H15_HUMAN Histone H1.5 OS=Homo sapiens GN=HIST1H1B PE=1 SV=3	1	2	2	2	2	1	1	0	1	2	1	1	2	1	1	0	1	2	1	1	2	1	1	0	1	2	1	1	10.2	10.2	10.2	22.58	226	226	0.0097002
					P16591;B4DDX7;E7ENM8;P07332;D6RAF9	P16591	23;6;2;2;1	23;6;2;2;1	23;6;2;2;1	Tyrosine-protein kinase Fer	FER	TK	FER	>sp|P16591|FER_HUMAN Tyrosine-protein kinase Fer OS=Homo sapiens GN=FER PE=1 SV=2	5	23	23	23	20	21	19	22	21	21	20	20	20	21	19	22	21	21	20	20	20	21	19	22	21	21	20	20	27.7	27.7	27.7	94.637	822	822;326;681;822;84	0
					P16615;H7C5W9;O14983;B3KY17;H3BVB2;Q93084	P16615;H7C5W9	14;12;4;3;1;1	14;12;4;3;1;1	14;12;4;3;1;1	Sarcoplasmic/endoplasmic reticulum calcium ATPase 2	ATP2A2	#N/A	#N/A	>sp|P16615|AT2A2_HUMAN Sarcoplasmic/endoplasmic reticulum calcium ATPase 2 OS=Homo sapiens GN=ATP2A2 PE=1 SV=1;>tr|H7C5W9|H7C5W9_HUMAN Sarcoplasmic/endoplasmic reticulum calcium ATPase 2 (Fragment) OS=Homo sapiens GN=ATP2A2 PE=3 SV=1	6	14	14	14	13	11	4	7	7	13	2	4	13	11	4	7	7	13	2	4	13	11	4	7	7	13	2	4	14.5	14.5	14.5	114.76	1042	1042;933;1001;869;114;1043	0
					P16885	P16885	2	1	1	1-phosphatidylinositol 4,5-bisphosphate phosphodiesterase gamma-2	PLCG2	#N/A	#N/A	>sp|P16885|PLCG2_HUMAN 1-phosphatidylinositol 4,5-bisphosphate phosphodiesterase gamma-2 OS=Homo sapiens GN=PLCG2 PE=1 SV=4	1	2	1	1	1	1	1	2	1	2	1	2	1	0	0	1	1	1	1	1	1	0	0	1	1	1	1	1	1.5	0.9	0.9	147.87	1265	1265	1
					P16989	P16989	3	1	1	Y-box-binding protein 3	YBX3	#N/A	#N/A	>sp|P16989|YBOX3_HUMAN Y-box-binding protein 3 OS=Homo sapiens GN=YBX3 PE=1 SV=4	1	3	1	1	3	3	3	3	2	3	3	3	1	1	1	1	1	1	1	1	1	1	1	1	1	1	1	1	12.6	5.1	5.1	40.089	372	372	0
					P17066;P48741	P17066;P48741	8;4	1;1	1;1	Heat shock 70 kDa protein 6;Putative heat shock 70 kDa protein 7	HSPA6;HSPA7	#N/A	#N/A	>sp|P17066|HSP76_HUMAN Heat shock 70 kDa protein 6 OS=Homo sapiens GN=HSPA6 PE=1 SV=2;>sp|P48741|HSP77_HUMAN Putative heat shock 70 kDa protein 7 OS=Homo sapiens GN=HSPA7 PE=5 SV=2	2	8	1	1	7	6	6	7	8	8	7	7	1	1	1	1	1	1	1	1	1	1	1	1	1	1	1	1	13.1	1.7	1.7	71.027	643	643;367	0
					P17252;J3KRN5;P05771;I3L148;H3BV73;B7Z8Q0;P05129;F5H5C4;M0R0I9;B7Z870	P17252	16;7;5;2;2;2;2;2;1;1	16;7;5;2;2;2;2;2;1;1	16;7;5;2;2;2;2;2;1;1	Protein kinase C alpha type	PRKCA	AGC	KPCA	>sp|P17252|KPCA_HUMAN Protein kinase C alpha type OS=Homo sapiens GN=PRKCA PE=1 SV=4	10	16	16	16	15	13	14	14	14	15	13	14	15	13	14	14	14	15	13	14	15	13	14	14	14	15	13	14	29.8	29.8	29.8	76.749	672	672;308;671;122;130;548;697;710;100;327	0
					P17612;K7ERP6;Q15136	P17612;K7ERP6	13;9;6	13;9;6	5;4;2	cAMP-dependent protein kinase catalytic subunit alpha	PRKACA	AGC	KAPCA	>sp|P17612|KAPCA_HUMAN cAMP-dependent protein kinase catalytic subunit alpha OS=Homo sapiens GN=PRKACA PE=1 SV=2;>tr|K7ERP6|K7ERP6_HUMAN Protein kinase C alpha type (Fragment) OS=Homo sapiens GN=PRKACA PE=4 SV=1	3	13	13	5	10	12	12	12	11	12	12	11	10	12	12	12	11	12	12	11	5	4	4	4	3	4	4	4	31.6	31.6	13.7	40.589	351	351;251;207	0
					P17812;B7Z9C4;B4DR64	P17812;B7Z9C4;B4DR64	3;2;2	3;2;2	3;2;2	CTP synthase 1	CTPS1	#N/A	#N/A	>sp|P17812|PYRG1_HUMAN CTP synthase 1 OS=Homo sapiens GN=CTPS1 PE=1 SV=2;>tr|B7Z9C4|B7Z9C4_HUMAN CTP synthase 1 OS=Homo sapiens GN=CTPS1 PE=2 SV=1;>tr|B4DR64|B4DR64_HUMAN CTP synthase OS=Homo sapiens GN=CTPS1 PE=2 SV=1	3	3	3	3	1	2	3	2	2	3	3	2	1	2	3	2	2	3	3	2	1	2	3	2	2	3	3	2	4.9	4.9	4.9	66.69	591	591;314;360	0
					P17948;D6RFF2	P17948	3;1	3;1	2;0	Vascular endothelial growth factor receptor 1	FLT1	TK	VGFR1	>sp|P17948|VGFR1_HUMAN Vascular endothelial growth factor receptor 1 OS=Homo sapiens GN=FLT1 PE=1 SV=2	2	3	3	2	2	2	1	2	2	2	1	2	2	2	1	2	2	2	1	2	2	2	0	2	2	2	1	1	2.6	2.6	1.9	150.77	1338	1338;142	0
					P17987;F5GYL4;F5GZI8;F5GZ03;F5H282;E7EQR6;E7ERF2	P17987;F5GYL4;F5GZI8;F5GZ03;F5H282;E7EQR6;E7ERF2	2;1;1;1;1;1;1	2;1;1;1;1;1;1	2;1;1;1;1;1;1	T-complex protein 1 subunit alpha	TCP1	#N/A	#N/A	>sp|P17987|TCPA_HUMAN T-complex protein 1 subunit alpha OS=Homo sapiens GN=TCP1 PE=1 SV=1;>tr|F5GYL4|F5GYL4_HUMAN T-complex protein 1 subunit alpha OS=Homo sapiens GN=TCP1 PE=2 SV=1;>tr|F5GZI8|F5GZI8_HUMAN T-complex protein 1 subunit alpha OS=Homo sapiens	7	2	2	2	1	2	2	1	1	1	2	2	1	2	2	1	1	1	2	2	1	2	2	1	1	1	2	2	4.1	4.1	4.1	60.343	556	556;65;100;221;332;401;433	0
					P18077;F8WBS5;F8WB72;C9K025	P18077;F8WBS5;F8WB72;C9K025	3;2;2;2	3;2;2;2	3;2;2;2	60S ribosomal protein L35a	RPL35A	#N/A	#N/A	>sp|P18077|RL35A_HUMAN 60S ribosomal protein L35a OS=Homo sapiens GN=RPL35A PE=1 SV=2;>tr|F8WBS5|F8WBS5_HUMAN 60S ribosomal protein L35a OS=Homo sapiens GN=RPL35A PE=2 SV=1;>tr|F8WB72|F8WB72_HUMAN 60S ribosomal protein L35a OS=Homo sapiens GN=RPL35A PE=2 S	4	3	3	3	1	3	3	3	3	3	3	3	1	3	3	3	3	3	3	3	1	3	3	3	3	3	3	3	20.9	20.9	20.9	12.538	110	110;55;57;94	0
					P18085;C9JAK5	P18085	3;1	1;1	1;1	ADP-ribosylation factor 4	ARF4	#N/A	#N/A	>sp|P18085|ARF4_HUMAN ADP-ribosylation factor 4 OS=Homo sapiens GN=ARF4 PE=1 SV=3	2	3	1	1	2	2	2	2	1	0	0	1	0	1	1	0	0	0	0	0	0	1	1	0	0	0	0	0	26.1	8.3	8.3	20.511	180	180;153	0
					P18206;Q5JQ13;B4DTM7	P18206;Q5JQ13	4;3;1	4;3;1	4;3;1	Vinculin	VCL	#N/A	#N/A	>sp|P18206|VINC_HUMAN Vinculin OS=Homo sapiens GN=VCL PE=1 SV=4;>tr|Q5JQ13|Q5JQ13_HUMAN Vinculin (Fragment) OS=Homo sapiens GN=VCL PE=2 SV=1	3	4	4	4	1	3	4	1	2	4	2	2	1	3	4	1	2	4	2	2	1	3	4	1	2	4	2	2	5.6	5.6	5.6	123.8	1134	1134;806;327	0
					P19338;H7BY16	P19338;H7BY16	5;3	5;3	5;3	Nucleolin	NCL	#N/A	#N/A	>sp|P19338|NUCL_HUMAN Nucleolin OS=Homo sapiens GN=NCL PE=1 SV=3;>tr|H7BY16|H7BY16_HUMAN Nucleolin (Fragment) OS=Homo sapiens GN=NCL PE=2 SV=1	2	5	5	5	4	4	1	5	4	5	5	5	4	4	1	5	4	5	5	5	4	4	1	5	4	5	5	5	8.5	8.5	8.5	76.613	710	710;297	0
					P19784;H3BSA1;H3BNI9;H3BV19	P19784;H3BSA1	17;9;7;5	16;8;6;5	16;8;6;5	Casein kinase II subunit alpha	CSNK2A2	Other	CSK22	>sp|P19784|CSK22_HUMAN Casein kinase II subunit alpha OS=Homo sapiens GN=CSNK2A2 PE=1 SV=1;>tr|H3BSA1|H3BSA1_HUMAN Casein kinase II subunit alpha (Fragment) OS=Homo sapiens GN=CSNK2A2 PE=2 SV=2	4	17	16	16	13	15	14	17	13	14	15	13	12	14	13	16	12	13	14	12	12	14	13	16	12	13	14	12	59.4	57.7	57.7	41.213	350	350;230;135;152	0
					P20042	P20042	2	2	2	Eukaryotic translation initiation factor 2 subunit 2	EIF2S2	#N/A	#N/A	>sp|P20042|IF2B_HUMAN Eukaryotic translation initiation factor 2 subunit 2 OS=Homo sapiens GN=EIF2S2 PE=1 SV=2	1	2	2	2	0	1	0	1	1	1	1	2	0	1	0	1	1	1	1	2	0	1	0	1	1	1	1	2	7.5	7.5	7.5	38.388	333	333	0
					P20248	P20248	4	4	4	Cyclin-A2	CCNA2	#N/A	#N/A	>sp|P20248|CCNA2_HUMAN Cyclin-A2 OS=Homo sapiens GN=CCNA2 PE=1 SV=2	1	4	4	4	4	0	0	0	3	0	3	4	4	0	0	0	3	0	3	4	4	0	0	0	3	0	3	4	9.3	9.3	9.3	48.55	432	432	0
					P20290;H0Y9Y1;D6RDG3	P20290;H0Y9Y1;D6RDG3	2;1;1	2;1;1	2;1;1	Transcription factor BTF3	BTF3	#N/A	#N/A	>sp|P20290|BTF3_HUMAN Transcription factor BTF3 OS=Homo sapiens GN=BTF3 PE=1 SV=1;>tr|H0Y9Y1|H0Y9Y1_HUMAN Butyrophilin subfamily 3 member A3 (Fragment) OS=Homo sapiens GN=BTF3 PE=2 SV=2;>tr|D6RDG3|D6RDG3_HUMAN Butyrophilin subfamily 3 member A3 (Fragment)	3	2	2	2	1	0	1	1	2	2	0	0	1	0	1	1	2	2	0	0	1	0	1	1	2	2	0	0	22.8	22.8	22.8	22.168	206	206;86;110	0
					P20618	P20618	2	2	2	Proteasome subunit beta type-1	PSMB1	#N/A	#N/A	>sp|P20618|PSB1_HUMAN Proteasome subunit beta type-1 OS=Homo sapiens GN=PSMB1 PE=1 SV=2	1	2	2	2	0	1	0	2	0	1	1	0	0	1	0	2	0	1	1	0	0	1	0	2	0	1	1	0	12	12	12	26.489	241	241	0
					Q5TBF5;P20774	Q5TBF5;P20774	1;1	1;1	1;1	Mimecan	OGN	#N/A	#N/A	>tr|Q5TBF5|Q5TBF5_HUMAN Mimecan (Fragment) OS=Homo sapiens GN=OGN PE=2 SV=1;>sp|P20774|MIME_HUMAN Mimecan OS=Homo sapiens GN=OGN PE=1 SV=1	2	1	1	1	1	1	1	0	1	1	1	0	1	1	1	0	1	1	1	0	1	1	1	0	1	1	1	0	3.7	3.7	3.7	30.456	268	268;298	1
					Q5HY54;P21333;E9PHF0;F8WE98;H0Y5C6;H0Y5F3;H7C2E7	Q5HY54;P21333	30;30;10;7;4;2;1	30;30;10;7;4;2;1	28;28;10;6;4;2;1	Filamin-A	FLNA	#N/A	#N/A	>tr|Q5HY54|Q5HY54_HUMAN Filamin-A OS=Homo sapiens GN=FLNA PE=2 SV=1;>sp|P21333|FLNA_HUMAN Filamin-A OS=Homo sapiens GN=FLNA PE=1 SV=4	7	30	30	28	16	19	17	21	22	23	21	23	16	19	17	21	22	23	21	23	16	19	16	19	22	23	21	22	17	17	16.3	276.55	2607	2607;2647;780;604;281;232;90	0
					P21359;H0Y465;J3KSB5;B4DXH1;J3QSG6;J3KRT8;J3QQN8;K7EP94;J3QLS2;K7EID4;B4DXP1;J3KSX8	P21359;H0Y465;J3KSB5	28;21;16;8;8;4;4;2;2;1;1;1	28;21;16;8;8;4;4;2;2;1;1;1	28;21;16;8;8;4;4;2;2;1;1;1	Neurofibromin;Neurofibromin truncated	NF1	#N/A	#N/A	>sp|P21359|NF1_HUMAN Neurofibromin OS=Homo sapiens GN=NF1 PE=1 SV=2;>tr|H0Y465|H0Y465_HUMAN Neurofibromin truncated (Fragment) OS=Homo sapiens GN=NF1 PE=2 SV=1;>tr|J3KSB5|J3KSB5_HUMAN Neurofibromin truncated (Fragment) OS=Homo sapiens GN=NF1 PE=2 SV=1	12	28	28	28	22	21	20	16	15	18	20	18	22	21	20	16	15	18	20	18	22	21	20	16	15	18	20	18	11.6	11.6	11.6	319.37	2839	2839;2502;1656;638;640;206;227;117;124;115;204;206	0
					P21709	P21709	1	1	1	Ephrin type-A receptor 1	EPHA1	TK	EPHA1	>sp|P21709|EPHA1_HUMAN Ephrin type-A receptor 1 OS=Homo sapiens GN=EPHA1 PE=1 SV=4	1	1	1	1	1	1	1	1	0	1	1	1	1	1	1	1	0	1	1	1	1	1	1	1	0	1	1	1	1.3	1.3	1.3	108.13	976	976	0.0088968
					P21796;C9JI87	P21796;C9JI87	7;4	7;4	7;4	Voltage-dependent anion-selective channel protein 1	VDAC1	#N/A	#N/A	>sp|P21796|VDAC1_HUMAN Voltage-dependent anion-selective channel protein 1 OS=Homo sapiens GN=VDAC1 PE=1 SV=2;>tr|C9JI87|C9JI87_HUMAN Voltage-dependent anion-selective channel protein 1 (Fragment) OS=Homo sapiens GN=VDAC1 PE=2 SV=1	2	7	7	7	6	6	0	3	6	4	1	1	6	6	0	3	6	4	1	1	6	6	0	3	6	4	1	1	29.7	29.7	29.7	30.772	283	283;184	0
					P22234;E9PBS1;REV__P51178	P22234;E9PBS1	13;12;1	13;12;1	3;3;1	Multifunctional protein ADE2;Phosphoribosylaminoimidazole-succinocarboxamide synthase;Phosphoribosylaminoimidazole carboxylase	PAICS	#N/A	#N/A	>sp|P22234|PUR6_HUMAN Multifunctional protein ADE2 OS=Homo sapiens GN=PAICS PE=1 SV=3;>tr|E9PBS1|E9PBS1_HUMAN Phosphoribosylaminoimidazole carboxylase (Fragment) OS=Homo sapiens GN=PAICS PE=2 SV=1	3	13	13	3	13	12	12	13	13	13	13	11	13	12	12	13	13	13	13	11	3	3	2	3	3	3	3	2	35.5	35.5	7.3	47.079	425	425;413;756	0
					P22612	P22612	4	1	1	cAMP-dependent protein kinase catalytic subunit gamma	PRKACG	AGC	KAPCG	>sp|P22612|KAPCG_HUMAN cAMP-dependent protein kinase catalytic subunit gamma OS=Homo sapiens GN=PRKACG PE=1 SV=3	1	4	1	1	3	4	3	4	4	4	3	4	1	1	0	1	1	1	0	1	1	1	0	1	1	1	0	1	14.8	6.8	6.8	40.434	351	351	0
					P22626	P22626	2	2	2	Heterogeneous nuclear ribonucleoproteins A2/B1	HNRNPA2B1	#N/A	#N/A	>sp|P22626|ROA2_HUMAN Heterogeneous nuclear ribonucleoproteins A2/B1 OS=Homo sapiens GN=HNRNPA2B1 PE=1 SV=2	1	2	2	2	2	1	0	0	0	0	0	1	2	1	0	0	0	0	0	1	2	1	0	0	0	0	0	1	7.1	7.1	7.1	37.429	353	353	0
					P22694;B1APG2;B1APF8;B1APF9;B1APG3;B1APG1;B1APG0;B1APF6;B1APF7	P22694;B1APG2;B1APF8;B1APF9;B1APG3;B1APG1;B1APG0	10;6;6;6;6;5;5;4;4	2;2;2;2;2;2;2;1;1	2;2;2;2;2;2;2;1;1	cAMP-dependent protein kinase catalytic subunit beta	PRKACB	AGC	KAPCB	>sp|P22694|KAPCB_HUMAN cAMP-dependent protein kinase catalytic subunit beta OS=Homo sapiens GN=PRKACB PE=1 SV=2;>tr|B1APG2|B1APG2_HUMAN cAMP-dependent protein kinase catalytic subunit beta (Fragment) OS=Homo sapiens GN=PRKACB PE=2 SV=1;>tr|B1APF8|B1APF8_HU	9	10	2	2	6	9	9	10	9	9	9	8	1	1	1	2	1	1	1	1	1	1	1	2	1	1	1	1	29.9	9.4	9.4	40.622	351	351;209;214;245;264;197;206;175;186	0
					P23258;Q9NRH3;K7EKE5;K7EIS0	P23258;Q9NRH3	3;2;1;1	3;2;1;1	3;2;1;1	Tubulin gamma-1 chain;Tubulin gamma-2 chain	TUBG1;TUBG2	#N/A	#N/A	>sp|P23258|TBG1_HUMAN Tubulin gamma-1 chain OS=Homo sapiens GN=TUBG1 PE=1 SV=2;>sp|Q9NRH3|TBG2_HUMAN Tubulin gamma-2 chain OS=Homo sapiens GN=TUBG2 PE=1 SV=1	4	3	3	3	3	2	2	2	2	2	2	2	3	2	2	2	2	2	2	2	3	2	2	2	2	2	2	2	6	6	6	51.169	451	451;451;135;265	0
					P23396;E9PPU1;E9PL09;F2Z2S8;E9PQ96;E9PJH4;H0YF32;E9PK82;H0YCJ7;H0YEU2;E9PQX2;H0YES8;E9PSF4	P23396;E9PPU1;E9PL09;F2Z2S8;E9PQ96;E9PJH4;H0YF32;E9PK82;H0YCJ7;H0YEU2	10;9;9;7;6;6;6;6;6;6;2;1;1	10;9;9;7;6;6;6;6;6;6;2;1;1	10;9;9;7;6;6;6;6;6;6;2;1;1	40S ribosomal protein S3	RPS3	#N/A	#N/A	>sp|P23396|RS3_HUMAN 40S ribosomal protein S3 OS=Homo sapiens GN=RPS3 PE=1 SV=2;>tr|E9PPU1|E9PPU1_HUMAN 40S ribosomal protein S3 OS=Homo sapiens GN=RPS3 PE=2 SV=1;>tr|E9PL09|E9PL09_HUMAN 40S ribosomal protein S3 OS=Homo sapiens GN=RPS3 PE=2 SV=1;>tr|F2Z2S8	13	10	10	10	7	8	9	10	7	9	8	7	7	8	9	10	7	9	8	7	7	8	9	10	7	9	8	7	42.8	42.8	42.8	26.688	243	243;158;231;117;91;115;123;128;135;171;44;33;103	0
					P23458;F5H5U8;O60674	P23458	27;1;1	27;1;1	27;1;1	Tyrosine-protein kinase JAK1	JAK1	TK	JAK1	>sp|P23458|JAK1_HUMAN Tyrosine-protein kinase JAK1 OS=Homo sapiens GN=JAK1 PE=1 SV=2	3	27	27	27	26	25	24	26	24	24	26	25	26	25	24	26	24	24	26	25	26	25	24	26	24	24	26	25	24.3	24.3	24.3	133.28	1154	1154;983;1132	0
					P23526	P23526	6	6	6	Adenosylhomocysteinase	AHCY	#N/A	#N/A	>sp|P23526|SAHH_HUMAN Adenosylhomocysteinase OS=Homo sapiens GN=AHCY PE=1 SV=4	1	6	6	6	5	5	6	5	4	5	4	6	5	5	6	5	4	5	4	6	5	5	6	5	4	5	4	6	16	16	16	47.716	432	432	0
					P24385	P24385	1	1	1	G1/S-specific cyclin-D1	CCND1	#N/A	#N/A	>sp|P24385|CCND1_HUMAN G1/S-specific cyclin-D1 OS=Homo sapiens GN=CCND1 PE=1 SV=1	1	1	1	1	0	0	0	0	1	0	0	0	0	0	0	0	1	0	0	0	0	0	0	0	1	0	0	0	5.1	5.1	5.1	33.729	295	295	0
					P24534	P24534	2	1	1	Elongation factor 1-beta	EEF1B2	#N/A	#N/A	>sp|P24534|EF1B_HUMAN Elongation factor 1-beta OS=Homo sapiens GN=EEF1B2 PE=1 SV=3	1	2	1	1	0	1	1	1	2	1	1	1	0	1	0	0	1	1	1	0	0	1	0	0	1	1	1	0	10.7	5.8	5.8	24.763	225	225	0
					P25705;K7ENP3;K7ERX7;K7EK77;K7ESA0;K7EQH4;K7EJP1;K7ENJ4	P25705;K7ENP3;K7ERX7;K7EK77	6;5;4;3;2;2;2;1	6;5;4;3;2;2;2;1	6;5;4;3;2;2;2;1	ATP synthase subunit alpha, mitochondrial;ATP synthase subunit alpha	ATP5A1	#N/A	#N/A	>sp|P25705|ATPA_HUMAN ATP synthase subunit alpha, mitochondrial OS=Homo sapiens GN=ATP5A1 PE=1 SV=1;>tr|K7ENP3|K7ENP3_HUMAN ATP synthase subunit alpha OS=Homo sapiens GN=ATP5A1 PE=2 SV=1;>tr|K7ERX7|K7ERX7_HUMAN ATP synthase subunit alpha, mitochondrial (Fr	8	6	6	6	3	2	1	4	4	5	0	0	3	2	1	4	4	5	0	0	3	2	1	4	4	5	0	0	13	13	13	59.75	553	553;531;205;207;77;111;145;199	0
					P25788	P25788	1	1	1	Proteasome subunit alpha type-3	PSMA3	#N/A	#N/A	>sp|P25788|PSA3_HUMAN Proteasome subunit alpha type-3 OS=Homo sapiens GN=PSMA3 PE=1 SV=2	1	1	1	1	0	0	0	0	1	1	1	0	0	0	0	0	1	1	1	0	0	0	0	0	1	1	1	0	4.7	4.7	4.7	28.433	255	255	0
					P26038	P26038	4	4	4	Moesin	MSN	#N/A	#N/A	>sp|P26038|MOES_HUMAN Moesin OS=Homo sapiens GN=MSN PE=1 SV=3	1	4	4	4	0	3	1	2	3	3	3	1	0	3	1	2	3	3	3	1	0	3	1	2	3	3	3	1	6.4	6.4	6.4	67.819	577	577	0
					P26640;B4DZ61	P26640	3;1	3;1	3;1	Valine--tRNA ligase	VARS	#N/A	#N/A	>sp|P26640|SYVC_HUMAN Valine--tRNA ligase OS=Homo sapiens GN=VARS PE=1 SV=4	2	3	3	3	1	2	1	2	1	1	2	1	1	2	1	2	1	1	2	1	1	2	1	2	1	1	2	1	3.2	3.2	3.2	140.47	1264	1264;297	0
					P26641;B4DTG2	P26641;B4DTG2	6;5	6;5	6;5	Elongation factor 1-gamma	EEF1G	#N/A	#N/A	>sp|P26641|EF1G_HUMAN Elongation factor 1-gamma OS=Homo sapiens GN=EEF1G PE=1 SV=3;>tr|B4DTG2|B4DTG2_HUMAN Elongation factor 1-gamma OS=Homo sapiens GN=EEF1G PE=2 SV=1	2	6	6	6	3	4	5	6	4	4	4	5	3	4	5	6	4	4	4	5	3	4	5	6	4	4	4	5	18.1	18.1	18.1	50.118	437	437;487	0
					P27348;E9PG15	P27348;E9PG15	9;6	6;5	6;5	14-3-3 protein theta	YWHAQ	#N/A	#N/A	>sp|P27348|1433T_HUMAN 14-3-3 protein theta OS=Homo sapiens GN=YWHAQ PE=1 SV=1;>tr|E9PG15|E9PG15_HUMAN 14-3-3 protein theta (Fragment) OS=Homo sapiens GN=YWHAQ PE=2 SV=1	2	9	6	6	8	6	8	8	8	7	8	9	5	4	5	5	5	5	5	6	5	4	5	5	5	5	5	6	42.4	31.4	31.4	27.764	245	245;149	0
					P27361;E9PBK7;E9PQW4;B3KR49;E9PJF0	P27361;E9PBK7;E9PQW4;B3KR49;E9PJF0	13;11;11;9;9	9;8;7;6;5	4;3;4;1;4	Mitogen-activated protein kinase 3	MAPK3	CMGC	MK03	>sp|P27361|MK03_HUMAN Mitogen-activated protein kinase 3 OS=Homo sapiens GN=MAPK3 PE=1 SV=4;>tr|E9PBK7|E9PBK7_HUMAN Mitogen-activated protein kinase 3 OS=Homo sapiens GN=MAPK3 PE=2 SV=1;>tr|E9PQW4|E9PQW4_HUMAN Mitogen-activated protein kinase 3 OS=Homo sap	5	13	9	4	11	11	11	13	11	11	11	11	7	7	7	9	7	7	7	7	3	3	3	4	3	3	3	3	36.9	24.8	15.6	43.135	379	379;311;339;265;316	0
					P27658	P27658	2	2	2	Collagen alpha-1(VIII) chain;Vastatin	COL8A1	#N/A	#N/A	>sp|P27658|CO8A1_HUMAN Collagen alpha-1(VIII) chain OS=Homo sapiens GN=COL8A1 PE=1 SV=2	1	2	2	2	1	2	1	2	2	2	2	1	1	2	1	2	2	2	2	1	1	2	1	2	2	2	2	1	3.4	3.4	3.4	73.363	744	744	0
					P27797;K7EL50;K7EJB9	P27797;K7EL50;K7EJB9	4;3;3	4;3;3	4;3;3	Calreticulin	CALR	#N/A	#N/A	>sp|P27797|CALR_HUMAN Calreticulin OS=Homo sapiens GN=CALR PE=1 SV=1;>tr|K7EL50|K7EL50_HUMAN Calreticulin (Fragment) OS=Homo sapiens GN=CALR PE=3 SV=1;>tr|K7EJB9|K7EJB9_HUMAN Calreticulin (Fragment) OS=Homo sapiens GN=CALR PE=2 SV=1	3	4	4	4	2	3	2	3	3	3	3	4	2	3	2	3	3	3	3	4	2	3	2	3	3	3	3	4	16.5	16.5	16.5	48.141	417	417;163;247	0
					P27986;H0YBC2;E5RJY0;Q92569;F6TDL0;E7EMU8	P27986;H0YBC2	9;5;4;2;2;1	9;5;4;2;2;1	7;4;3;1;1;0	Phosphatidylinositol 3-kinase regulatory subunit alpha	PIK3R1	#N/A	#N/A	>sp|P27986|P85A_HUMAN Phosphatidylinositol 3-kinase regulatory subunit alpha OS=Homo sapiens GN=PIK3R1 PE=1 SV=2;>tr|H0YBC2|H0YBC2_HUMAN Phosphatidylinositol 3-kinase regulatory subunit alpha (Fragment) OS=Homo sapiens GN=PIK3R1 PE=2 SV=1	6	9	9	7	6	7	7	7	7	8	5	6	6	7	7	7	7	8	5	6	5	5	5	5	6	6	4	4	15.7	15.7	12.3	83.597	724	724;189;137;461;507;366	0
					P28066	P28066	2	2	2	Proteasome subunit alpha type-5	PSMA5	#N/A	#N/A	>sp|P28066|PSA5_HUMAN Proteasome subunit alpha type-5 OS=Homo sapiens GN=PSMA5 PE=1 SV=3	1	2	2	2	1	1	1	1	1	1	1	0	1	1	1	1	1	1	1	0	1	1	1	1	1	1	1	0	11.2	11.2	11.2	26.411	241	241	0
					P28070	P28070	3	3	3	Proteasome subunit beta type-4	PSMB4	#N/A	#N/A	>sp|P28070|PSB4_HUMAN Proteasome subunit beta type-4 OS=Homo sapiens GN=PSMB4 PE=1 SV=4	1	3	3	3	2	3	1	2	2	2	3	3	2	3	1	2	2	2	3	3	2	3	1	2	2	2	3	3	12.9	12.9	12.9	29.204	264	264	0
					P28074	P28074	2	2	2	Proteasome subunit beta type-5	PSMB5	#N/A	#N/A	>sp|P28074|PSB5_HUMAN Proteasome subunit beta type-5 OS=Homo sapiens GN=PSMB5 PE=1 SV=3	1	2	2	2	2	1	2	1	1	1	1	2	2	1	2	1	1	1	1	2	2	1	2	1	1	1	1	2	8	8	8	28.48	263	263	0
					P28482;H0YDH9	P28482	18;2	18;2	14;0	Mitogen-activated protein kinase 1	MAPK1	CMGC	MK01	>sp|P28482|MK01_HUMAN Mitogen-activated protein kinase 1 OS=Homo sapiens GN=MAPK1 PE=1 SV=3	2	18	18	14	16	16	16	17	16	16	16	17	16	16	16	17	16	16	16	17	12	12	12	13	12	12	12	13	55.3	55.3	42.5	41.389	360	360;87	0
					P29317	P29317	20	18	18	Ephrin type-A receptor 2	EPHA2	TK	EPHA2	>sp|P29317|EPHA2_HUMAN Ephrin type-A receptor 2 OS=Homo sapiens GN=EPHA2 PE=1 SV=2	1	20	18	18	18	16	16	18	18	19	14	17	16	14	14	16	16	17	12	15	16	14	14	16	16	17	12	15	24	22	22	108.27	976	976	0
					P29323;B1AKC9;Q6NVW1;B3KTB2;P54762;J3KR66;D6RAL5;Q9UF33;Q5JY90;Q06187;C9JXA2;B7Z6Q8;E9PG71;P29320;P54764	P29323;B1AKC9	22;20;9;3;3;2;2;2;1;1;1;1;1;1;1	22;20;9;3;3;2;2;2;1;1;1;1;1;1;1	19;17;9;1;1;0;0;0;0;0;0;0;0;0;0	Ephrin type-B receptor 2	EPHB2	TK	EPHB2	>sp|P29323|EPHB2_HUMAN Ephrin type-B receptor 2 OS=Homo sapiens GN=EPHB2 PE=1 SV=5;>tr|B1AKC9|B1AKC9_HUMAN Ephrin type-B receptor 2 OS=Homo sapiens GN=EPHB2 PE=2 SV=1	15	22	22	19	20	16	13	18	19	15	13	12	20	16	13	18	19	15	13	12	17	13	11	15	16	12	11	10	27.9	27.9	25.1	117.49	1055	1055;946;482;545;984;373;398;1035;483;659;918;935;949;983;986	0
					P29966	P29966	1	1	1	Myristoylated alanine-rich C-kinase substrate	MARCKS	#N/A	#N/A	>sp|P29966|MARCS_HUMAN Myristoylated alanine-rich C-kinase substrate OS=Homo sapiens GN=MARCKS PE=1 SV=4	1	1	1	1	0	1	0	0	0	1	0	0	0	1	0	0	0	1	0	0	0	1	0	0	0	1	0	0	4.2	4.2	4.2	31.554	332	332	0.0089047
					P30050	P30050	6	6	6	60S ribosomal protein L12	RPL12	#N/A	#N/A	>sp|P30050|RL12_HUMAN 60S ribosomal protein L12 OS=Homo sapiens GN=RPL12 PE=1 SV=1	1	6	6	6	6	6	5	6	6	5	6	5	6	6	5	6	6	5	6	5	6	6	5	6	6	5	6	5	54.5	54.5	54.5	17.818	165	165	0
					P30086	P30086	1	1	1	Phosphatidylethanolamine-binding protein 1;Hippocampal cholinergic neurostimulating peptide	PEBP1	#N/A	#N/A	>sp|P30086|PEBP1_HUMAN Phosphatidylethanolamine-binding protein 1 OS=Homo sapiens GN=PEBP1 PE=1 SV=3	1	1	1	1	0	1	0	1	1	1	1	1	0	1	0	1	1	1	1	1	0	1	0	1	1	1	1	1	7.5	7.5	7.5	21.057	187	187	0
					P30153;B3KQV6;F5H3X9;E9PH38;C9J9C1;M0QXG4;M0R0K6;E9PPI5;E9PHZ6	P30153;B3KQV6;F5H3X9	11;9;9;5;3;1;1;1;1	11;9;9;5;3;1;1;1;1	9;8;8;5;3;1;1;0;0	Serine/threonine-protein phosphatase 2A 65 kDa regulatory subunit A alpha isoform	PPP2R1A	#N/A	#N/A	>sp|P30153|2AAA_HUMAN Serine/threonine-protein phosphatase 2A 65 kDa regulatory subunit A alpha isoform OS=Homo sapiens GN=PPP2R1A PE=1 SV=4;>tr|B3KQV6|B3KQV6_HUMAN Serine/threonine-protein phosphatase 2A 65 kDa regulatory subunit A alpha isoform OS=Homo s	9	11	11	9	10	10	9	9	8	9	6	7	10	10	9	9	8	9	6	7	9	8	7	7	7	7	4	6	22.6	22.6	18.3	65.308	589	589;410;534;132;395;38;66;83;135	0
					P30154;H0YDG7;J3KR29	P30154;H0YDG7;J3KR29	3;2;2	1;1;1	1;1;1	Serine/threonine-protein phosphatase 2A 65 kDa regulatory subunit A beta isoform	PPP2R1B	#N/A	#N/A	>sp|P30154|2AAB_HUMAN Serine/threonine-protein phosphatase 2A 65 kDa regulatory subunit A beta isoform OS=Homo sapiens GN=PPP2R1B PE=1 SV=3;>tr|H0YDG7|H0YDG7_HUMAN Serine/threonine-protein phosphatase 2A 65 kDa regulatory subunit A beta isoform (Fragment)	3	3	1	1	2	3	3	3	1	3	3	1	1	1	1	1	0	1	1	0	1	1	1	1	0	1	1	0	6.7	2.5	2.5	66.213	601	601;224;440	0.0073529
					P30291;E9PRU3;H0YEJ2;E9PQ51;E9PRI3	P30291	14;6;4;4;1	14;6;4;4;1	14;6;4;4;1	Wee1-like protein kinase	WEE1	Other	WEE1	>sp|P30291|WEE1_HUMAN Wee1-like protein kinase OS=Homo sapiens GN=WEE1 PE=1 SV=2	5	14	14	14	13	13	11	12	13	13	14	11	13	13	11	12	13	13	14	11	13	13	11	12	13	13	14	11	19.3	19.3	19.3	71.597	646	646;214;145;162;99	0
					P31323	P31323	13	13	12	cAMP-dependent protein kinase type II-beta regulatory subunit	PRKAR2B	#N/A	#N/A	>sp|P31323|KAP3_HUMAN cAMP-dependent protein kinase type II-beta regulatory subunit OS=Homo sapiens GN=PRKAR2B PE=1 SV=3	1	13	13	12	11	10	11	12	12	13	11	12	11	10	11	12	12	13	11	12	10	10	10	11	11	12	11	11	41.9	41.9	38.3	46.302	418	418	0
					P31689	P31689	1	1	1	DnaJ homolog subfamily A member 1	DNAJA1	#N/A	#N/A	>sp|P31689|DNJA1_HUMAN DnaJ homolog subfamily A member 1 OS=Homo sapiens GN=DNAJA1 PE=1 SV=2	1	1	1	1	1	1	1	1	1	1	1	1	1	1	1	1	1	1	1	1	1	1	1	1	1	1	1	1	3.3	3.3	3.3	44.868	397	397	0.0055659
					P31749;B7Z5R1;G3V3K5;G3V3X1;G3V4I6;G3V2I6	P31749;B7Z5R1	9;8;3;2;1;1	9;8;3;2;1;1	6;5;3;1;1;1	RAC-alpha serine/threonine-protein kinase	AKT1	AGC	AKT1	>sp|P31749|AKT1_HUMAN RAC-alpha serine/threonine-protein kinase OS=Homo sapiens GN=AKT1 PE=1 SV=2;>tr|B7Z5R1|B7Z5R1_HUMAN RAC-alpha serine/threonine-protein kinase OS=Homo sapiens GN=AKT1 PE=2 SV=1	6	9	9	6	5	5	7	8	6	7	7	8	5	5	7	8	6	7	7	8	4	4	5	6	5	5	6	6	21	21	15.6	55.686	480	480;418;105;162;92;167	0
					P31751;Q0VAN0;M0R0P9;J3QL45;M0R283;J3QLS6;C9JHS6;J3QKW1;J3KTC6;C9JIF6;C9J258;J3QQM6;J3KSY8;C9JC83;C9JIJ1;F8W8B1;M0R275;J3KRI8;A8MX96;E7EVP8;M0QZK3	P31751;Q0VAN0;M0R0P9	7;6;6;2;2;2;2;2;1;1;1;1;1;1;1;1;1;1;1;1;1	5;5;4;2;2;2;2;1;0;1;1;1;1;1;1;1;1;1;1;1;1	5;5;4;2;2;2;2;1;0;1;1;1;1;1;1;1;1;1;1;1;1	RAC-beta serine/threonine-protein kinase	AKT2	AGC	AKT2	>sp|P31751|AKT2_HUMAN RAC-beta serine/threonine-protein kinase OS=Homo sapiens GN=AKT2 PE=1 SV=2;>tr|Q0VAN0|Q0VAN0_HUMAN AKT2 protein OS=Homo sapiens GN=AKT2 PE=2 SV=1;>tr|M0R0P9|M0R0P9_HUMAN RAC-beta serine/threonine-protein kinase OS=Homo sapiens GN=AKT2	21	7	5	5	3	5	6	4	4	4	4	6	3	4	5	3	3	3	3	5	3	4	5	3	3	3	3	5	12.7	9.4	9.4	55.768	481	481;438;450;106;117;157;184;292;53;67;95;96;99;107;119;126;129;130;133;134;151	0
					P31944	P31944	1	1	1	Caspase-14;Caspase-14 subunit p19;Caspase-14 subunit p10	CASP14	#N/A	#N/A	>sp|P31944|CASPE_HUMAN Caspase-14 OS=Homo sapiens GN=CASP14 PE=1 SV=2	1	1	1	1	0	1	0	0	0	0	0	0	0	1	0	0	0	0	0	0	0	1	0	0	0	0	0	0	4.5	4.5	4.5	27.679	242	242	0.0072661
					P31946;Q4VY20;Q4VY19	P31946	7;3;3	3;1;1	3;1;1	14-3-3 protein beta/alpha;14-3-3 protein beta/alpha, N-terminally processed	YWHAB	#N/A	#N/A	>sp|P31946|1433B_HUMAN 14-3-3 protein beta/alpha OS=Homo sapiens GN=YWHAB PE=1 SV=3	3	7	3	3	5	5	5	5	7	6	6	6	1	2	2	2	3	3	2	2	1	2	2	2	3	3	2	2	35.8	21.1	21.1	28.082	246	246;74;100	0
					P32456	P32456	1	1	1	Interferon-induced guanylate-binding protein 2	GBP2	#N/A	#N/A	>sp|P32456|GBP2_HUMAN Interferon-induced guanylate-binding protein 2 OS=Homo sapiens GN=GBP2 PE=1 SV=3	1	1	1	1	0	1	1	1	0	1	1	1	0	1	1	1	0	1	1	1	0	1	1	1	0	1	1	1	1.9	1.9	1.9	67.208	591	591	1
					P33981;D6RF82;D6REX1;D6RIC6	P33981;D6RF82;D6REX1;D6RIC6	5;3;3;3	5;3;3;3	5;3;3;3	Dual specificity protein kinase TTK	TTK	Other	TTK	>sp|P33981|TTK_HUMAN Dual specificity protein kinase TTK OS=Homo sapiens GN=TTK PE=1 SV=2;>tr|D6RF82|D6RF82_HUMAN Dual-specificity protein kinase TTK (Fragment) OS=Homo sapiens GN=TTK PE=2 SV=1;>tr|D6REX1|D6REX1_HUMAN Dual-specificity protein kinase TTK (F	4	5	5	5	3	3	5	5	3	3	5	5	3	3	5	5	3	3	5	5	3	3	5	5	3	3	5	5	5.8	5.8	5.8	97.071	857	857;139;150;176	0
					P34931	P34931	8	1	1	Heat shock 70 kDa protein 1-like	HSPA1L	#N/A	#N/A	>sp|P34931|HS71L_HUMAN Heat shock 70 kDa protein 1-like OS=Homo sapiens GN=HSPA1L PE=1 SV=2	1	8	1	1	7	8	8	8	8	6	8	7	1	1	1	1	1	0	1	1	1	1	1	1	1	0	1	1	14.8	1.6	1.6	70.374	641	641	0.00094607
					P34932	P34932	3	3	3	Heat shock 70 kDa protein 4	HSPA4	#N/A	#N/A	>sp|P34932|HSP74_HUMAN Heat shock 70 kDa protein 4 OS=Homo sapiens GN=HSPA4 PE=1 SV=4	1	3	3	3	0	2	3	2	2	2	3	3	0	2	3	2	2	2	3	3	0	2	3	2	2	2	3	3	4.9	4.9	4.9	94.33	840	840	0
					P35232;C9JZ20;E7ESE2;E9PCW0;C9JW96;B4DY47;D6RBK0	P35232;C9JZ20;E7ESE2;E9PCW0;C9JW96;B4DY47	4;3;3;3;3;2;1	4;3;3;3;3;2;1	4;3;3;3;3;2;1	Prohibitin	PHB	#N/A	#N/A	>sp|P35232|PHB_HUMAN Prohibitin OS=Homo sapiens GN=PHB PE=1 SV=1;>tr|C9JZ20|C9JZ20_HUMAN Prohibitin (Fragment) OS=Homo sapiens GN=PHB PE=2 SV=1;>tr|E7ESE2|E7ESE2_HUMAN Prohibitin (Fragment) OS=Homo sapiens GN=PHB PE=2 SV=1;>tr|E9PCW0|E9PCW0_HUMAN Prohibiti	7	4	4	4	4	2	0	3	2	2	1	0	4	2	0	3	2	2	1	0	4	2	0	3	2	2	1	0	16.9	16.9	16.9	29.804	272	272;201;204;214;246;155;124	0
					P35573	P35573	4	4	4	Glycogen debranching enzyme;4-alpha-glucanotransferase;Amylo-alpha-1,6-glucosidase	AGL	#N/A	#N/A	>sp|P35573|GDE_HUMAN Glycogen debranching enzyme OS=Homo sapiens GN=AGL PE=1 SV=3	1	4	4	4	3	3	4	4	4	4	3	4	3	3	4	4	4	4	3	4	3	3	4	4	4	4	3	4	2.7	2.7	2.7	174.76	1532	1532	0
					P35579;Q5BKV1;B1AH99;E7ERA5	P35579	55;5;3;2	55;5;3;2	41;3;2;0	Myosin-9	MYH9	#N/A	#N/A	>sp|P35579|MYH9_HUMAN Myosin-9 OS=Homo sapiens GN=MYH9 PE=1 SV=4	4	55	55	41	44	47	47	51	49	50	50	46	44	47	47	51	49	50	50	46	34	37	35	37	39	38	38	34	33.4	33.4	25.8	226.53	1960	1960;218;103;188	0
					P35749	P35749	12	1	1	Myosin-11	MYH11	#N/A	#N/A	>sp|P35749|MYH11_HUMAN Myosin-11 OS=Homo sapiens GN=MYH11 PE=1 SV=3	1	12	1	1	9	10	10	11	8	10	11	11	1	1	0	0	0	0	0	0	1	1	0	0	0	0	0	0	6	0.5	0.5	227.34	1972	1972	1
					P35790;E9PM06	P35790;E9PM06	5;4	5;4	5;4	Choline kinase alpha	CHKA	Metabolic	CHKA	>sp|P35790|CHKA_HUMAN Choline kinase alpha OS=Homo sapiens GN=CHKA PE=1 SV=3;>tr|E9PM06|E9PM06_HUMAN Choline kinase alpha (Fragment) OS=Homo sapiens GN=CHKA PE=2 SV=1	2	5	5	5	4	4	5	4	3	4	3	4	4	4	5	4	3	4	3	4	4	4	5	4	3	4	3	4	9	9	9	52.248	457	457;156	0
					P35908;CON__P35908;CON__Q6NXH9;H0YID6	P35908;CON__P35908	40;39;3;2	40;39;3;2	26;25;0;0	Keratin, type II cytoskeletal 2 epidermal	KRT2	#N/A	#N/A	>sp|P35908|K22E_HUMAN Keratin, type II cytoskeletal 2 epidermal OS=Homo sapiens GN=KRT2 PE=1 SV=2;>P35908 SWISS-PROT:P35908 Tax_Id=9606 Gene_Symbol=KRT2 Keratin, type II cytoskeletal 2 epidermal	4	40	40	26	33	38	35	37	38	36	36	34	33	38	35	37	38	36	36	34	22	24	22	25	24	24	22	21	78.7	78.7	61.8	65.432	639	639;645;539;119	0
					P35998;C9JLS9;B7Z5E2	P35998;C9JLS9	8;5;3	8;5;3	8;5;3	26S protease regulatory subunit 7	PSMC2	#N/A	#N/A	>sp|P35998|PRS7_HUMAN 26S protease regulatory subunit 7 OS=Homo sapiens GN=PSMC2 PE=1 SV=3;>tr|C9JLS9|C9JLS9_HUMAN 26S protease regulatory subunit 7 (Fragment) OS=Homo sapiens GN=PSMC2 PE=2 SV=1	3	8	8	8	6	4	5	7	7	7	7	5	6	4	5	7	7	7	7	5	6	4	5	7	7	7	7	5	23.8	23.8	23.8	48.633	433	433;130;296	0
					P36404	P36404	2	2	2	ADP-ribosylation factor-like protein 2	ARL2	#N/A	#N/A	>sp|P36404|ARL2_HUMAN ADP-ribosylation factor-like protein 2 OS=Homo sapiens GN=ARL2 PE=1 SV=4	1	2	2	2	0	1	1	2	0	1	2	1	0	1	1	2	0	1	2	1	0	1	1	2	0	1	2	1	11.4	11.4	11.4	20.878	184	184	0
					P36507;G5E9C7;M0R1B6	P36507;G5E9C7	17;10;1	9;4;1	9;4;1	Dual specificity mitogen-activated protein kinase kinase 2	MAP2K2	STE	MP2K2	>sp|P36507|MP2K2_HUMAN Dual specificity mitogen-activated protein kinase kinase 2 OS=Homo sapiens GN=MAP2K2 PE=1 SV=1;>tr|G5E9C7|G5E9C7_HUMAN Dual-specificity mitogen-activated protein kinase kinase 2 OS=Homo sapiens GN=MAP2K2 PE=2 SV=1	3	17	9	9	13	12	12	14	15	14	12	12	6	5	6	7	8	8	6	6	6	5	6	7	8	8	6	6	42.5	26.8	26.8	44.424	400	400;303;104	0
					P36551;H0YA22	P36551;H0YA22	2;1	2;1	2;1	Coproporphyrinogen-III oxidase, mitochondrial	CPOX	#N/A	#N/A	>sp|P36551|HEM6_HUMAN Coproporphyrinogen-III oxidase, mitochondrial OS=Homo sapiens GN=CPOX PE=1 SV=3;>tr|H0YA22|H0YA22_HUMAN Coproporphyrinogen-III oxidase, mitochondrial (Fragment) OS=Homo sapiens GN=CPOX PE=4 SV=1	2	2	2	2	2	2	1	2	2	2	1	1	2	2	1	2	2	2	1	1	2	2	1	2	2	2	1	1	4	4	4	50.151	454	454;70	0
					P36578;H3BM89;H3BTP7;H3BU31	P36578;H3BM89	8;5;3;3	8;5;3;3	8;5;3;3	60S ribosomal protein L4	RPL4	#N/A	#N/A	>sp|P36578|RL4_HUMAN 60S ribosomal protein L4 OS=Homo sapiens GN=RPL4 PE=1 SV=5;>tr|H3BM89|H3BM89_HUMAN 60S ribosomal protein L4 OS=Homo sapiens GN=RPL4 PE=2 SV=1	4	8	8	8	8	8	7	6	7	7	6	7	8	8	7	6	7	7	6	7	8	8	7	6	7	7	6	7	23	23	23	47.697	427	427;333;170;171	0
					P36894	P36894	4	4	4	Bone morphogenetic protein receptor type-1A	BMPR1A	TKL	BMR1A	>sp|P36894|BMR1A_HUMAN Bone morphogenetic protein receptor type-1A OS=Homo sapiens GN=BMPR1A PE=1 SV=2	1	4	4	4	2	4	3	3	3	4	4	4	2	4	3	3	3	4	4	4	2	4	3	3	3	4	4	4	11.1	11.1	11.1	60.197	532	532	0
					P36896	P36896	3	3	3	Activin receptor type-1B	ACVR1B	TKL	ACV1B	>sp|P36896|ACV1B_HUMAN Activin receptor type-1B OS=Homo sapiens GN=ACVR1B PE=1 SV=1	1	3	3	3	3	3	3	2	1	2	2	3	3	3	3	2	1	2	2	3	3	3	3	2	1	2	2	3	7.7	7.7	7.7	56.806	505	505	0
					P36915;A2AB27	P36915;A2AB27	3;2	3;2	3;2	Guanine nucleotide-binding protein-like 1	GNL1	#N/A	#N/A	>sp|P36915|GNL1_HUMAN Guanine nucleotide-binding protein-like 1 OS=Homo sapiens GN=GNL1 PE=1 SV=2;>tr|A2AB27|A2AB27_HUMAN Guanine nucleotide-binding protein-like 1 (Fragment) OS=Homo sapiens GN=GNL1 PE=2 SV=1	2	3	3	3	0	1	2	3	0	3	2	3	0	1	2	3	0	3	2	3	0	1	2	3	0	3	2	3	4.6	4.6	4.6	68.66	607	607;264	0
					P37173	P37173	12	12	12	TGF-beta receptor type-2	TGFBR2	TKL	TGFR2	>sp|P37173|TGFR2_HUMAN TGF-beta receptor type-2 OS=Homo sapiens GN=TGFBR2 PE=1 SV=2	1	12	12	12	12	10	8	10	11	11	8	8	12	10	8	10	11	11	8	8	12	10	8	10	11	11	8	8	23.3	23.3	23.3	64.567	567	567	0
					P38646;D6RJI2;H0YBG6;D6RA73;H0Y8S0	P38646	21;5;3;2;2	21;5;3;2;2	21;5;3;2;2	Stress-70 protein, mitochondrial	HSPA9	#N/A	#N/A	>sp|P38646|GRP75_HUMAN Stress-70 protein, mitochondrial OS=Homo sapiens GN=HSPA9 PE=1 SV=2	5	21	21	21	15	16	9	16	11	15	9	9	15	16	9	16	11	15	9	9	15	16	9	16	11	15	9	9	36.4	36.4	36.4	73.68	679	679;95;163;62;102	0
					P39019;M0R2L9;M0QXK4;M0QYF7;M0R140	P39019	3;1;1;1;1	3;1;1;1;1	3;1;1;1;1	40S ribosomal protein S19	RPS19	#N/A	#N/A	>sp|P39019|RS19_HUMAN 40S ribosomal protein S19 OS=Homo sapiens GN=RPS19 PE=1 SV=2	5	3	3	3	1	3	2	3	2	2	2	2	1	3	2	3	2	2	2	2	1	3	2	3	2	2	2	2	19.3	19.3	19.3	16.06	145	145;71;76;100;102	0
					P39023;G5E9G0;H7C3M2;B5MCW2;H7C422;F8WCR1;Q92901	P39023;G5E9G0;H7C3M2;B5MCW2;H7C422	7;6;4;4;4;2;1	7;6;4;4;4;2;1	7;6;4;4;4;2;1	60S ribosomal protein L3	RPL3	#N/A	#N/A	>sp|P39023|RL3_HUMAN 60S ribosomal protein L3 OS=Homo sapiens GN=RPL3 PE=1 SV=2;>tr|G5E9G0|G5E9G0_HUMAN 60S ribosomal protein L3 OS=Homo sapiens GN=RPL3 PE=2 SV=1;>tr|H7C3M2|H7C3M2_HUMAN 60S ribosomal protein L3 (Fragment) OS=Homo sapiens GN=RPL3 PE=4 SV=1	7	7	7	7	7	6	7	6	5	7	6	5	7	6	7	6	5	7	6	5	7	6	7	6	5	7	6	5	21.6	21.6	21.6	46.108	403	403;351;261;272;305;180;407	0
					P40222	P40222	5	5	5	Alpha-taxilin	TXLNA	#N/A	#N/A	>sp|P40222|TXLNA_HUMAN Alpha-taxilin OS=Homo sapiens GN=TXLNA PE=1 SV=3	1	5	5	5	3	4	4	5	4	4	3	4	3	4	4	5	4	4	3	4	3	4	4	5	4	4	3	4	8.2	8.2	8.2	61.89	546	546	0
					P40938	P40938	1	1	1	Replication factor C subunit 3	RFC3	#N/A	#N/A	>sp|P40938|RFC3_HUMAN Replication factor C subunit 3 OS=Homo sapiens GN=RFC3 PE=1 SV=2	1	1	1	1	1	1	1	1	0	0	0	0	1	1	1	1	0	0	0	0	1	1	1	1	0	0	0	0	3.9	3.9	3.9	40.556	356	356	0
					Q2VIR3;P41091	Q2VIR3;P41091	1;1	1;1	1;1	Putative eukaryotic translation initiation factor 2 subunit 3-like protein;Eukaryotic translation initiation factor 2 subunit 3	EIF2S3L;EIF2S3	#N/A	#N/A	>sp|Q2VIR3|IF2GL_HUMAN Putative eukaryotic translation initiation factor 2 subunit 3-like protein OS=Homo sapiens GN=EIF2S3L PE=5 SV=2;>sp|P41091|IF2G_HUMAN Eukaryotic translation initiation factor 2 subunit 3 OS=Homo sapiens GN=EIF2S3 PE=1 SV=3	2	1	1	1	0	0	0	0	0	0	1	0	0	0	0	0	0	0	1	0	0	0	0	0	0	0	1	0	3	3	3	51.228	472	472;472	1
					P41240;H3BUM9;H3BN15;H3BU69;K7ENL8;K7ES68;K7EQY5;P42679	P41240	19;6;3;1;1;1;1;1	19;6;3;1;1;1;1;1	19;6;3;1;1;1;1;1	Tyrosine-protein kinase CSK	CSK	TK	CSK	>sp|P41240|CSK_HUMAN Tyrosine-protein kinase CSK OS=Homo sapiens GN=CSK PE=1 SV=1	8	19	19	19	17	17	17	19	18	17	18	18	17	17	17	19	18	17	18	18	17	17	17	19	18	17	18	18	50.2	50.2	50.2	50.704	450	450;110;65;68;174;267;506;507	0
					P42336;C9JAM9	P42336	3;1	3;1	3;1	Phosphatidylinositol 4,5-bisphosphate 3-kinase catalytic subunit alpha isoform	PIK3CA	Atypical	PK3CA	>sp|P42336|PK3CA_HUMAN Phosphatidylinositol 4,5-bisphosphate 3-kinase catalytic subunit alpha isoform OS=Homo sapiens GN=PIK3CA PE=1 SV=2	2	3	3	3	2	0	3	3	2	2	3	3	2	0	3	3	2	2	3	3	2	0	3	3	2	2	3	3	2.6	2.6	2.6	124.28	1068	1068;118	0
					P42345;B1AKP8;B1AKQ2	P42345	61;16;3	61;16;3	61;16;3	Serine/threonine-protein kinase mTOR	MTOR	Atypical	MTOR	>sp|P42345|MTOR_HUMAN Serine/threonine-protein kinase mTOR OS=Homo sapiens GN=MTOR PE=1 SV=1	3	61	61	61	50	48	50	52	51	50	51	47	50	48	50	52	51	50	51	47	50	48	50	52	51	50	51	47	28.5	28.5	28.5	288.89	2549	2549;754;161	0
					P42677;Q5T4L4	P42677;Q5T4L4	3;2	1;1	1;1	40S ribosomal protein S27	RPS27	#N/A	#N/A	>sp|P42677|RS27_HUMAN 40S ribosomal protein S27 OS=Homo sapiens GN=RPS27 PE=1 SV=3;>tr|Q5T4L4|Q5T4L4_HUMAN 40S ribosomal protein S27 OS=Homo sapiens GN=RPS27 PE=2 SV=1	2	3	1	1	2	2	3	3	2	2	2	2	1	1	1	1	1	1	1	1	1	1	1	1	1	1	1	1	38.1	13.1	13.1	9.461	84	84;66	0
					P42680;D6RB05;D6RB75	P42680	17;3;2	17;3;2	17;3;2	Tyrosine-protein kinase Tec	TEC	TK	TEC	>sp|P42680|TEC_HUMAN Tyrosine-protein kinase Tec OS=Homo sapiens GN=TEC PE=1 SV=2	3	17	17	17	13	13	11	13	15	16	12	12	13	13	11	13	15	16	12	12	13	13	11	13	15	16	12	12	29.2	29.2	29.2	73.58	631	631;100;51	0
					P42684	P42684	25	25	19	Abelson tyrosine-protein kinase 2	ABL2	TK	ABL2	>sp|P42684|ABL2_HUMAN Abelson tyrosine-protein kinase 2 OS=Homo sapiens GN=ABL2 PE=1 SV=1	1	25	25	19	23	22	22	23	22	23	23	22	23	22	22	23	22	23	23	22	18	18	18	17	18	18	18	17	24.6	24.6	18.7	128.34	1182	1182	0
					P42685;B4DY49	P42685;B4DY49	6;5	5;4	5;4	Tyrosine-protein kinase FRK	FRK	TK	FRK	>sp|P42685|FRK_HUMAN Tyrosine-protein kinase FRK OS=Homo sapiens GN=FRK PE=1 SV=1;>tr|B4DY49|B4DY49_HUMAN Tyrosine-protein kinase FRK OS=Homo sapiens GN=FRK PE=2 SV=1	2	6	5	5	5	6	5	5	6	6	3	5	4	5	4	4	5	5	2	4	4	5	4	4	5	5	2	4	11.5	9.9	9.9	58.253	505	505;363	0
					P42858	P42858	13	13	13	Huntingtin	HTT	#N/A	#N/A	>sp|P42858|HD_HUMAN Huntingtin OS=Homo sapiens GN=HTT PE=1 SV=2	1	13	13	13	8	8	9	10	8	7	11	10	8	8	9	10	8	7	11	10	8	8	9	10	8	7	11	10	4.4	4.4	4.4	347.6	3142	3142	0
					P43405;P43403;Q8NFD2	P43405	15;1;1	15;1;1	15;1;1	Tyrosine-protein kinase SYK	SYK	TK	KSYK	>sp|P43405|KSYK_HUMAN Tyrosine-protein kinase SYK OS=Homo sapiens GN=SYK PE=1 SV=1	3	15	15	15	15	11	12	14	14	14	13	12	15	11	12	14	14	14	13	12	15	11	12	14	14	14	13	12	26.9	26.9	26.9	72.065	635	635;619;765	0
					P43686	P43686	12	12	12	26S protease regulatory subunit 6B	PSMC4	#N/A	#N/A	>sp|P43686|PRS6B_HUMAN 26S protease regulatory subunit 6B OS=Homo sapiens GN=PSMC4 PE=1 SV=2	1	12	12	12	4	6	8	9	8	9	5	5	4	6	8	9	8	9	5	5	4	6	8	9	8	9	5	5	30.1	30.1	30.1	47.366	418	418	0
					P45880;B4DKM5;Q5JSD2;Q5JSD1;A2A3S1	P45880;B4DKM5	6;5;2;2;1	6;5;2;2;1	6;5;2;2;1	Voltage-dependent anion-selective channel protein 2	VDAC2	#N/A	#N/A	>sp|P45880|VDAC2_HUMAN Voltage-dependent anion-selective channel protein 2 OS=Homo sapiens GN=VDAC2 PE=1 SV=2;>tr|B4DKM5|B4DKM5_HUMAN Voltage-dependent anion-selective channel protein 2 OS=Homo sapiens GN=VDAC2 PE=2 SV=1	5	6	6	6	6	5	3	3	4	6	1	4	6	5	3	3	4	6	1	4	6	5	3	3	4	6	1	4	25.2	25.2	25.2	31.566	294	294;255;195;204;109	0
					P45983;A6NF29;C9J762	P45983;A6NF29	17;9;5	14;6;5	2;0;0	Mitogen-activated protein kinase 8	MAPK8	CMGC	MK08	>sp|P45983|MK08_HUMAN Mitogen-activated protein kinase 8 OS=Homo sapiens GN=MAPK8 PE=1 SV=2;>tr|A6NF29|A6NF29_HUMAN Mitogen-activated protein kinase 8 OS=Homo sapiens GN=MAPK8 PE=2 SV=1	3	17	14	2	15	12	11	15	13	11	12	13	12	10	9	12	11	9	10	11	2	2	2	2	2	2	2	2	48.9	41.7	5.4	48.295	427	427;218;142	0
					P45984;J3KNK1;D7R525;E5RJ57;C9JWQ4	P45984;J3KNK1	17;12;6;3;2	17;12;6;3;2	12;8;2;2;0	Mitogen-activated protein kinase 9	MAPK9	CMGC	MK09	>sp|P45984|MK09_HUMAN Mitogen-activated protein kinase 9 OS=Homo sapiens GN=MAPK9 PE=1 SV=2;>tr|J3KNK1|J3KNK1_HUMAN Mitogen-activated protein kinase 9 OS=Homo sapiens GN=MAPK9 PE=2 SV=1	5	17	17	12	14	13	14	16	14	13	13	15	14	13	14	16	14	13	13	15	10	10	10	12	11	10	10	11	48.8	48.8	36.6	48.139	424	424;339;214;104;97	0
					P45985;J3KTI6;J3QQP9;J3QQR2	P45985;J3KTI6;J3QQP9	12;8;6;3	12;8;6;3	12;8;6;3	Dual specificity mitogen-activated protein kinase kinase 4	MAP2K4	STE	MP2K4	>sp|P45985|MP2K4_HUMAN Dual specificity mitogen-activated protein kinase kinase 4 OS=Homo sapiens GN=MAP2K4 PE=1 SV=1;>tr|J3KTI6|J3KTI6_HUMAN Dual-specificity mitogen-activated protein kinase kinase 4 (Fragment) OS=Homo sapiens GN=MAP2K4 PE=2 SV=1;>tr|J3QQ	4	12	12	12	10	11	10	10	11	10	10	10	10	11	10	10	11	10	10	10	10	11	10	10	11	10	10	10	32.3	32.3	32.3	44.287	399	399;161;162;53	0
					P46019	P46019	12	11	11	Phosphorylase b kinase regulatory subunit alpha, liver isoform	PHKA2	#N/A	#N/A	>sp|P46019|KPB2_HUMAN Phosphorylase b kinase regulatory subunit alpha, liver isoform OS=Homo sapiens GN=PHKA2 PE=1 SV=1	1	12	11	11	11	9	7	8	10	8	8	7	10	9	7	8	9	8	8	6	10	9	7	8	9	8	8	6	9.6	9	9	138.41	1235	1235	0
					P46109	P46109	1	1	1	Crk-like protein	CRKL	#N/A	#N/A	>sp|P46109|CRKL_HUMAN Crk-like protein OS=Homo sapiens GN=CRKL PE=1 SV=1	1	1	1	1	1	0	0	0	0	0	0	0	1	0	0	0	0	0	0	0	1	0	0	0	0	0	0	0	5	5	5	33.777	303	303	0
					P46734;E9PRZ0;J3QR49;K7ELM6;J3KRV4	P46734;E9PRZ0	11;6;5;1;1	11;6;5;1;1	7;4;4;0;1	Dual specificity mitogen-activated protein kinase kinase 3	MAP2K3	STE	MP2K3	>sp|P46734|MP2K3_HUMAN Dual specificity mitogen-activated protein kinase kinase 3 OS=Homo sapiens GN=MAP2K3 PE=1 SV=2;>tr|E9PRZ0|E9PRZ0_HUMAN Dual-specificity mitogen-activated protein kinase kinase 3 (Fragment) OS=Homo sapiens GN=MAP2K3 PE=2 SV=2	5	11	11	7	10	9	9	8	9	8	9	8	10	9	9	8	9	8	9	8	7	6	6	7	7	7	6	6	34.6	34.6	20.5	39.318	347	347;160;173;84;136	0
					P46777;Q5T7N0	P46777	4;1	4;1	4;1	60S ribosomal protein L5	RPL5	#N/A	#N/A	>sp|P46777|RL5_HUMAN 60S ribosomal protein L5 OS=Homo sapiens GN=RPL5 PE=1 SV=3	2	4	4	4	4	4	3	4	4	4	4	4	4	4	3	4	4	4	4	4	4	4	3	4	4	4	4	4	14.1	14.1	14.1	34.362	297	297;130	0
					P46778	P46778	1	1	1	60S ribosomal protein L21	RPL21	#N/A	#N/A	>sp|P46778|RL21_HUMAN 60S ribosomal protein L21 OS=Homo sapiens GN=RPL21 PE=1 SV=2	1	1	1	1	1	0	0	1	1	1	0	0	1	0	0	1	1	1	0	0	1	0	0	1	1	1	0	0	8.8	8.8	8.8	18.565	160	160	0
					P46781;B5MCT8;C9JM19;F2Z3C0;A8MXK4	P46781;B5MCT8;C9JM19	9;7;7;2;2	9;7;7;2;2	9;7;7;2;2	40S ribosomal protein S9	RPS9	#N/A	#N/A	>sp|P46781|RS9_HUMAN 40S ribosomal protein S9 OS=Homo sapiens GN=RPS9 PE=1 SV=3;>tr|B5MCT8|B5MCT8_HUMAN 40S ribosomal protein S9 OS=Homo sapiens GN=RPS9 PE=2 SV=1;>tr|C9JM19|C9JM19_HUMAN 40S ribosomal protein S9 OS=Homo sapiens GN=RPS9 PE=2 SV=1	5	9	9	9	8	9	9	9	9	9	9	7	8	9	9	9	9	9	9	7	8	9	9	9	9	9	9	7	37.6	37.6	37.6	22.591	194	194;139;156;77;79	0
					P46821;D6RA32;D6RCL2;D6RGJ3	P46821	11;2;1;1	11;2;1;1	10;2;1;1	Microtubule-associated protein 1B;MAP1B heavy chain;MAP1 light chain LC1	MAP1B	#N/A	#N/A	>sp|P46821|MAP1B_HUMAN Microtubule-associated protein 1B OS=Homo sapiens GN=MAP1B PE=1 SV=2	4	11	11	10	9	8	9	8	10	8	8	9	9	8	9	8	10	8	8	9	8	7	8	7	9	7	7	8	5.8	5.8	5.4	270.63	2468	2468;670;103;122	0
					P46940;H0YLE8	P46940;H0YLE8	7;6	7;6	7;6	Ras GTPase-activating-like protein IQGAP1	IQGAP1	#N/A	#N/A	>sp|P46940|IQGA1_HUMAN Ras GTPase-activating-like protein IQGAP1 OS=Homo sapiens GN=IQGAP1 PE=1 SV=1;>tr|H0YLE8|H0YLE8_HUMAN Ras GTPase-activating-like protein IQGAP1 OS=Homo sapiens GN=IQGAP1 PE=2 SV=1	2	7	7	7	4	5	4	6	3	6	6	4	4	5	4	6	3	6	6	4	4	5	4	6	3	6	6	4	4.8	4.8	4.8	189.25	1657	1657;1085	0
					P48059;Q7Z4I7;H3BTU4;F8WB59;F8WC86;H0Y592;C9JF46;B4DPH6	P48059	7;3;3;2;2;2;1;1	7;3;3;2;2;2;1;1	7;3;3;2;2;2;1;1	LIM and senescent cell antigen-like-containing domain protein 1	LIMS1	#N/A	#N/A	>sp|P48059|LIMS1_HUMAN LIM and senescent cell antigen-like-containing domain protein 1 OS=Homo sapiens GN=LIMS1 PE=1 SV=4	8	7	7	7	6	5	6	6	7	6	6	6	6	5	6	6	7	6	6	6	6	5	6	6	7	6	6	6	17.5	17.5	17.5	37.251	325	325;341;374;20;55;169;177;248	0
					P48426;B4DGX2;Q5JUT3;H7BXS3;Q5JUT2;S4R320	P48426;B4DGX2;Q5JUT3	11;10;6;4;3;3	7;6;4;2;1;2	7;6;4;2;1;2	Phosphatidylinositol 5-phosphate 4-kinase type-2 alpha	PIP4K2A	Metabolic	PI42A	>sp|P48426|PI42A_HUMAN Phosphatidylinositol 5-phosphate 4-kinase type-2 alpha OS=Homo sapiens GN=PIP4K2A PE=1 SV=2;>tr|B4DGX2|B4DGX2_HUMAN Phosphatidylinositol 5-phosphate 4-kinase type-2 alpha OS=Homo sapiens GN=PIP4K2A PE=2 SV=1;>tr|Q5JUT3|Q5JUT3_HUMAN P	6	11	7	7	10	11	10	11	10	11	11	9	7	7	6	7	6	7	7	5	7	7	6	7	6	7	7	5	27.8	17.5	17.5	46.224	406	406;347;215;266;75;142	0
					P48729;Q8N752;H0Y9X2;E5RG27;D6RGE5	P48729;Q8N752	15;8;6;4;4	15;8;6;4;4	1;0;1;0;0	Casein kinase I isoform alpha;Casein kinase I isoform alpha-like	CSNK1A1;CSNK1A1L	#N/A	#N/A	>sp|P48729|KC1A_HUMAN Casein kinase I isoform alpha OS=Homo sapiens GN=CSNK1A1 PE=1 SV=2;>sp|Q8N752|KC1AL_HUMAN Casein kinase I isoform alpha-like OS=Homo sapiens GN=CSNK1A1L PE=2 SV=2	5	15	15	1	13	12	10	13	15	14	12	12	13	12	10	13	15	14	12	12	1	1	1	1	1	1	1	1	54	54	6.2	38.914	337	337;337;167;78;89	0
					P48730;H7BYT1;B4DLF1	P48730;H7BYT1	16;14;3	16;14;3	7;5;2	Casein kinase I isoform delta	CSNK1D	CK1	KC1D	>sp|P48730|KC1D_HUMAN Casein kinase I isoform delta OS=Homo sapiens GN=CSNK1D PE=1 SV=2;>tr|H7BYT1|H7BYT1_HUMAN Casein kinase I isoform delta OS=Homo sapiens GN=CSNK1D PE=2 SV=2	3	16	16	7	13	15	14	15	14	16	15	14	13	15	14	15	14	16	15	14	7	7	6	6	6	7	7	6	43.4	43.4	23.1	47.33	415	415;427;126	0
					P49207	P49207	2	2	2	60S ribosomal protein L34	RPL34	#N/A	#N/A	>sp|P49207|RL34_HUMAN 60S ribosomal protein L34 OS=Homo sapiens GN=RPL34 PE=1 SV=3	1	2	2	2	1	2	2	2	2	2	2	1	1	2	2	2	2	2	2	1	1	2	2	2	2	2	2	1	14.5	14.5	14.5	13.293	117	117	0
					P49257	P49257	3	3	3	Protein ERGIC-53	LMAN1	#N/A	#N/A	>sp|P49257|LMAN1_HUMAN Protein ERGIC-53 OS=Homo sapiens GN=LMAN1 PE=1 SV=2	1	3	3	3	2	2	3	2	2	2	0	2	2	2	3	2	2	2	0	2	2	2	3	2	2	2	0	2	6.3	6.3	6.3	57.548	510	510	0
					P49327	P49327	2	2	2	Fatty acid synthase;[Acyl-carrier-protein] S-acetyltransferase;[Acyl-carrier-protein] S-malonyltransferase;3-oxoacyl-[acyl-carrier-protein] synthase;3-oxoacyl-[acyl-carrier-protein] reductase;3-hydroxyacyl-[acyl-carrier-protein] dehydratase;Enoyl-[acyl-carrier-protein] reductase;Oleoyl-[acyl-carrier-protein] hydrolase	FASN	#N/A	#N/A	>sp|P49327|FAS_HUMAN Fatty acid synthase OS=Homo sapiens GN=FASN PE=1 SV=3	1	2	2	2	2	2	1	1	2	2	2	2	2	2	1	1	2	2	2	2	2	2	1	1	2	2	2	2	1	1	1	273.42	2511	2511	0
					P49336;F5H6D4	P49336	8;2	3;0	3;0	Cyclin-dependent kinase 8	CDK8	CMGC	CDK8	>sp|P49336|CDK8_HUMAN Cyclin-dependent kinase 8 OS=Homo sapiens GN=CDK8 PE=1 SV=1	2	8	3	3	7	6	6	8	6	6	7	7	3	3	2	3	3	3	3	3	3	3	2	3	3	3	3	3	19	6.7	6.7	53.283	464	464;164	0
					P49588;H3BPK7	P49588;H3BPK7	2;1	2;1	2;1	Alanine--tRNA ligase, cytoplasmic	AARS	#N/A	#N/A	>sp|P49588|SYAC_HUMAN Alanine--tRNA ligase, cytoplasmic OS=Homo sapiens GN=AARS PE=1 SV=2;>tr|H3BPK7|H3BPK7_HUMAN Alanine--tRNA ligase, cytoplasmic (Fragment) OS=Homo sapiens GN=AARS PE=4 SV=3	2	2	2	2	1	1	1	0	1	0	0	2	1	1	1	0	1	0	0	2	1	1	1	0	1	0	0	2	2.6	2.6	2.6	106.81	968	968;280	0
					P49674;B0QY35;B0QY34;B0QY36;J3QQI9;H0Y2N6;H0Y5S9;H0Y682	P49674;B0QY35;B0QY34;B0QY36	13;10;10;8;6;5;3;3	4;1;1;1;0;0;3;3	4;1;1;1;0;0;3;3	Casein kinase I isoform epsilon	CSNK1E	CK1	KC1E	>sp|P49674|KC1E_HUMAN Casein kinase I isoform epsilon OS=Homo sapiens GN=CSNK1E PE=1 SV=1;>tr|B0QY35|B0QY35_HUMAN Casein kinase I isoform epsilon OS=Homo sapiens GN=CSNK1E PE=2 SV=1;>tr|B0QY34|B0QY34_HUMAN Casein kinase I isoform epsilon OS=Homo sapiens GN	8	13	4	4	10	12	12	13	12	13	12	12	4	4	4	4	4	4	4	4	4	4	4	4	4	4	4	4	32.9	12.7	12.7	47.315	416	416;311;336;225;187;120;119;144	0
					P49759;B8ZZR0;Q9HAZ1;F8WBF5	P49759;B8ZZR0;Q9HAZ1;F8WBF5	4;3;3;2	3;2;2;2	3;2;2;2	Dual specificity protein kinase CLK1;Dual specificity protein kinase CLK4	CLK1;CLK4	#N/A	#N/A	>sp|P49759|CLK1_HUMAN Dual specificity protein kinase CLK1 OS=Homo sapiens GN=CLK1 PE=1 SV=2;>tr|B8ZZR0|B8ZZR0_HUMAN Dual-specificity protein kinase CLK1 OS=Homo sapiens GN=CLK1 PE=2 SV=1;>sp|Q9HAZ1|CLK4_HUMAN Dual specificity protein kinase CLK4 OS=Homo s	4	4	3	3	2	3	2	2	3	4	3	4	1	2	2	1	2	3	3	3	1	2	2	1	2	3	3	3	11.2	9.5	9.5	57.29	484	484;307;481;355	0
					P49761;G5E959;H3BNQ5;H3BUL5;H3BVF8;H3BQG1;H3BRW2;H3BRE4;H3BRT8;H3BQR7;H3BV35;H3BRK0	P49761;G5E959	7;6;3;3;3;3;2;2;1;1;1;1	7;6;3;3;3;3;2;2;1;1;1;1	7;6;3;3;3;3;2;2;1;1;1;1	Dual specificity protein kinase CLK3	CLK3	CMGC	CLK3	>sp|P49761|CLK3_HUMAN Dual specificity protein kinase CLK3 OS=Homo sapiens GN=CLK3 PE=1 SV=3;>tr|G5E959|G5E959_HUMAN CDC-like kinase 3, isoform CRA_d OS=Homo sapiens GN=CLK3 PE=2 SV=1	12	7	7	7	7	6	5	6	6	5	5	4	7	6	5	6	6	5	5	4	7	6	5	6	6	5	5	4	13.5	13.5	13.5	73.514	638	638;467;193;224;239;306;70;190;117;145;160;173	0
					P49792;J3KQ37;P0DJD0;J3QTV4;P0DJD1;F8VYC4;A6NKT7;Q99666;O14715;J3KNE0;Q7Z3J3;J3KNY6	P49792;J3KQ37;P0DJD0;J3QTV4;P0DJD1;F8VYC4;A6NKT7;Q99666;O14715;J3KNE0	3;2;2;2;2;2;2;2;2;2;1;1	3;2;2;2;2;2;2;2;2;2;1;1	3;2;2;2;2;2;2;2;2;2;1;1	E3 SUMO-protein ligase RanBP2;Putative peptidyl-prolyl cis-trans isomerase;RANBP2-like and GRIP domain-containing protein 1;RANBP2-like and GRIP domain-containing protein 2;RanBP2-like and GRIP domain-containing protein 3;RANBP2-like and GRIP domain-containing protein 5/6;RANBP2-like and GRIP domain-containing protein 8	RANBP2;RGPD8;RGPD1;RGPD2;RGPD3;RGPD5	#N/A	#N/A	>sp|P49792|RBP2_HUMAN E3 SUMO-protein ligase RanBP2 OS=Homo sapiens GN=RANBP2 PE=1 SV=2;>tr|J3KQ37|J3KQ37_HUMAN RANBP2-like and GRIP domain-containing protein 8 OS=Homo sapiens GN=RGPD8 PE=2 SV=1;>sp|P0DJD0|RGPD1_HUMAN RANBP2-like and GRIP domain-containin	12	3	3	3	0	1	1	2	2	2	1	0	0	1	1	2	2	2	1	0	0	1	1	2	2	2	1	0	0.9	0.9	0.9	358.2	3224	3224;1625;1748;1748;1756;1756;1758;1765;1765;1766;1758;1766	0
					P49840;A8MT37;M0QYV0	P49840;A8MT37;M0QYV0	17;15;9	10;8;5	10;8;5	Glycogen synthase kinase-3 alpha	GSK3A	CMGC	GSK3A	>sp|P49840|GSK3A_HUMAN Glycogen synthase kinase-3 alpha OS=Homo sapiens GN=GSK3A PE=1 SV=2;>tr|A8MT37|A8MT37_HUMAN Glycogen synthase kinase-3 alpha OS=Homo sapiens GN=GSK3A PE=2 SV=2;>tr|M0QYV0|M0QYV0_HUMAN Uncharacterized protein (Fragment) OS=Homo sapien	3	17	10	10	16	14	13	16	17	17	14	14	10	7	7	9	10	10	8	7	10	7	7	9	10	10	8	7	38.9	28	28	50.98	483	483;401;167	0
					P49841	P49841	24	24	17	Glycogen synthase kinase-3 beta	GSK3B	CMGC	GSK3B	>sp|P49841|GSK3B_HUMAN Glycogen synthase kinase-3 beta OS=Homo sapiens GN=GSK3B PE=1 SV=2	1	24	24	17	21	22	21	24	22	22	21	22	21	22	21	24	22	22	21	22	15	15	15	17	15	15	15	15	53.6	53.6	41	46.744	420	420	0
					P50454;E9PKH2;E9PR70;E9PPV6;E9PQ34;E9PJH8;E9PIG2;E9PRS3;E9PNX1;E9PK86;E9PMI5	P50454;E9PKH2;E9PR70;E9PPV6	3;2;2;2;1;1;1;1;1;1;1	3;2;2;2;1;1;1;1;1;1;1	3;2;2;2;1;1;1;1;1;1;1	Serpin H1	SERPINH1	#N/A	#N/A	>sp|P50454|SERPH_HUMAN Serpin H1 OS=Homo sapiens GN=SERPINH1 PE=1 SV=2;>tr|E9PKH2|E9PKH2_HUMAN Serpin H1 OS=Homo sapiens GN=SERPINH1 PE=2 SV=1;>tr|E9PR70|E9PR70_HUMAN Serpin H1 (Fragment) OS=Homo sapiens GN=SERPINH1 PE=2 SV=1;>tr|E9PPV6|E9PPV6_HUMAN Serpin	11	3	3	3	3	2	2	3	3	3	2	2	3	2	2	3	3	3	2	2	3	2	2	3	3	3	2	2	8.9	8.9	8.9	46.44	418	418;201;295;324;142;150;165;167;203;247;249	0
					Q8NFI4;P50502;H7C3I1;F6VDH7;Q8IZP2	Q8NFI4;P50502;H7C3I1;F6VDH7;Q8IZP2	3;3;2;2;2	3;3;2;2;2	3;3;2;2;2	Putative protein FAM10A5;Hsc70-interacting protein;Putative protein FAM10A4	ST13P5;ST13;ST13P4	#N/A	#N/A	>sp|Q8NFI4|F10A5_HUMAN Putative protein FAM10A5 OS=Homo sapiens GN=ST13P5 PE=5 SV=1;>sp|P50502|F10A1_HUMAN Hsc70-interacting protein OS=Homo sapiens GN=ST13 PE=1 SV=2;>tr|H7C3I1|H7C3I1_HUMAN Hsc70-interacting protein (Fragment) OS=Homo sapiens GN=ST13 PE=4	5	3	3	3	2	2	2	3	3	3	3	1	2	2	2	3	3	3	3	1	2	2	2	3	3	3	3	1	8.1	8.1	8.1	41.377	369	369;369;146;162;240	0
					P50613;D6RAD4;D6R9G1;D6REC6;D6RFL0;D6RGG9;D6RI01;D6R9Z2;D6RF14;D6RIG9;Q9C098	P50613;D6RAD4;D6R9G1;D6REC6	10;9;8;5;2;2;2;2;2;2;1	10;9;8;5;2;2;2;2;2;2;1	10;9;8;5;2;2;2;2;2;2;1	Cyclin-dependent kinase 7	CDK7	CMGC	CDK7	>sp|P50613|CDK7_HUMAN Cyclin-dependent kinase 7 OS=Homo sapiens GN=CDK7 PE=1 SV=1;>tr|D6RAD4|D6RAD4_HUMAN Cyclin-dependent kinase 7 OS=Homo sapiens GN=CDK7 PE=2 SV=1;>tr|D6R9G1|D6R9G1_HUMAN Cyclin-dependent kinase 7 OS=Homo sapiens GN=CDK7 PE=2 SV=1;>tr|D6	11	10	10	10	10	9	8	10	9	10	9	8	10	9	8	10	9	10	9	8	10	9	8	10	9	10	9	8	34.1	34.1	34.1	39.038	346	346;309;253;149;43;55;58;58;69;77;648	0
					P50748;E7ES84;H0YFL5;B3KSG2	P50748;E7ES84	3;2;1;1	3;2;1;1	3;2;1;1	Kinetochore-associated protein 1	KNTC1	#N/A	#N/A	>sp|P50748|KNTC1_HUMAN Kinetochore-associated protein 1 OS=Homo sapiens GN=KNTC1 PE=1 SV=1;>tr|E7ES84|E7ES84_HUMAN Kinetochore-associated protein 1 OS=Homo sapiens GN=KNTC1 PE=2 SV=1	4	3	3	3	3	3	3	3	3	3	3	3	3	3	3	3	3	3	3	3	3	3	3	3	3	3	3	3	1	1	1	250.75	2209	2209;1134;208;443	0
					P50749;Q9H2L5;G8JLC1	P50749	5;1;1	5;1;1	5;1;1	Ras association domain-containing protein 2	RASSF2	#N/A	#N/A	>sp|P50749|RASF2_HUMAN Ras association domain-containing protein 2 OS=Homo sapiens GN=RASSF2 PE=1 SV=1	3	5	5	5	5	5	5	5	5	3	5	4	5	5	5	5	5	3	5	4	5	5	5	5	5	3	5	4	20.6	20.6	20.6	37.79	326	326;321;330	0
					P50750	P50750	12	11	11	Cyclin-dependent kinase 9	CDK9	CMGC	CDK9	>sp|P50750|CDK9_HUMAN Cyclin-dependent kinase 9 OS=Homo sapiens GN=CDK9 PE=1 SV=3	1	12	11	11	11	10	9	11	10	11	10	10	10	9	8	10	9	10	9	9	10	9	8	10	9	10	9	9	37.1	34.9	34.9	42.777	372	372	0
					P51522	P51522	1	1	1	Zinc finger protein 83	ZNF83	#N/A	#N/A	>sp|P51522|ZNF83_HUMAN Zinc finger protein 83 OS=Homo sapiens GN=ZNF83 PE=2 SV=3	1	1	1	1	0	0	1	1	0	0	0	1	0	0	1	1	0	0	0	1	0	0	1	1	0	0	0	1	1.2	1.2	1.2	59.709	516	516	1
					P51812;F5GYC4;B4DG22;B7ZB17;B1AXG1;B1AXG2;D6R910;D6RHW7;Q5TI62	P51812;F5GYC4;B4DG22;B7ZB17	39;38;38;38;9;5;3;2;1	39;38;38;38;9;5;3;2;1	28;27;27;27;1;1;0;0;0	Ribosomal protein S6 kinase alpha-3	RPS6KA3	AGC	KS6A3	>sp|P51812|KS6A3_HUMAN Ribosomal protein S6 kinase alpha-3 OS=Homo sapiens GN=RPS6KA3 PE=1 SV=1;>tr|F5GYC4|F5GYC4_HUMAN Ribosomal protein S6 kinase alpha-3 OS=Homo sapiens GN=RPS6KA3 PE=2 SV=1;>tr|B4DG22|B4DG22_HUMAN Ribosomal protein S6 kinase alpha-3 OS=	9	39	39	28	34	36	34	38	36	38	35	34	34	36	34	38	36	38	35	34	25	26	25	27	27	28	25	25	51.8	51.8	35	83.735	740	740;710;711;712;227;133;125;96;166	0
					P51948;H0YJ92;H0YJF2	P51948	11;5;3	11;5;3	11;5;3	CDK-activating kinase assembly factor MAT1	MNAT1	#N/A	#N/A	>sp|P51948|MAT1_HUMAN CDK-activating kinase assembly factor MAT1 OS=Homo sapiens GN=MNAT1 PE=1 SV=1	3	11	11	11	11	10	8	10	11	11	9	9	11	10	8	10	11	11	9	9	11	10	8	10	11	11	9	9	38.2	38.2	38.2	35.823	309	309;169;173	0
					P51957;E7EX48	P51957;E7EX48	3;2	3;2	3;2	Serine/threonine-protein kinase Nek4	NEK4	NEK	NEK4	>sp|P51957|NEK4_HUMAN Serine/threonine-protein kinase Nek4 OS=Homo sapiens GN=NEK4 PE=1 SV=2;>tr|E7EX48|E7EX48_HUMAN Serine/threonine-protein kinase Nek4 (Fragment) OS=Homo sapiens GN=NEK4 PE=2 SV=1	2	3	3	3	2	2	3	3	3	2	3	2	2	2	3	3	3	2	3	2	2	2	3	3	3	2	3	2	3.4	3.4	3.4	94.596	841	841;722	0
					P51991;H7C1J8	P51991	4;1	4;1	4;1	Heterogeneous nuclear ribonucleoprotein A3	HNRNPA3	#N/A	#N/A	>sp|P51991|ROA3_HUMAN Heterogeneous nuclear ribonucleoprotein A3 OS=Homo sapiens GN=HNRNPA3 PE=1 SV=2	2	4	4	4	3	3	2	3	4	3	3	3	3	3	2	3	4	3	3	3	3	3	2	3	4	3	3	3	14.8	14.8	14.8	39.594	378	378;115	0
					P52564;K7EIW3	P52564	9;2	5;2	5;2	Dual specificity mitogen-activated protein kinase kinase 6	MAP2K6	STE	MP2K6	>sp|P52564|MP2K6_HUMAN Dual specificity mitogen-activated protein kinase kinase 6 OS=Homo sapiens GN=MAP2K6 PE=1 SV=1	2	9	5	5	8	7	7	6	7	5	7	6	5	4	4	5	5	4	4	4	5	4	4	5	5	4	4	4	34.4	19.8	19.8	37.492	334	334;128	0
					P52597;F5GZT4;H0YBG7;H0YBD7	P52597;F5GZT4;H0YBG7;H0YBD7	4;2;2;2	2;0;0;0	2;0;0;0	Heterogeneous nuclear ribonucleoprotein F;Heterogeneous nuclear ribonucleoprotein F, N-terminally processed	HNRNPF;HNRNPH1	#N/A	#N/A	>sp|P52597|HNRPF_HUMAN Heterogeneous nuclear ribonucleoprotein F OS=Homo sapiens GN=HNRNPF PE=1 SV=3;>tr|F5GZT4|F5GZT4_HUMAN Heterogeneous nuclear ribonucleoprotein H OS=Homo sapiens GN=HNRNPH1 PE=2 SV=1;>tr|H0YBG7|H0YBG7_HUMAN Heterogeneous nuclear ribonu	4	4	2	2	4	4	3	4	2	2	2	2	2	2	2	2	1	2	2	2	2	2	2	2	1	2	2	2	12.3	5.8	5.8	45.671	415	415;159;185;195	0
					P52732	P52732	9	9	9	Kinesin-like protein KIF11	KIF11	#N/A	#N/A	>sp|P52732|KIF11_HUMAN Kinesin-like protein KIF11 OS=Homo sapiens GN=KIF11 PE=1 SV=2	1	9	9	9	7	3	1	0	4	0	6	1	7	3	1	0	4	0	6	1	7	3	1	0	4	0	6	1	8.3	8.3	8.3	119.16	1056	1056	0
					P52788;B4DE40;H7C2R7	P52788;B4DE40;H7C2R7	8;7;4	8;7;4	8;7;4	Spermine synthase	SMS	#N/A	#N/A	>sp|P52788|SPSY_HUMAN Spermine synthase OS=Homo sapiens GN=SMS PE=1 SV=2;>tr|B4DE40|B4DE40_HUMAN Spermine synthase OS=Homo sapiens GN=SMS PE=2 SV=1;>tr|H7C2R7|H7C2R7_HUMAN Spermine synthase (Fragment) OS=Homo sapiens GN=SMS PE=3 SV=1	3	8	8	8	8	6	6	8	5	4	7	6	8	6	6	8	5	4	7	6	8	6	6	8	5	4	7	6	28.4	28.4	28.4	41.268	366	366;275;311	0
					P53350;I3L309;I3L2H5	P53350	8;1;1	8;1;1	8;1;1	Serine/threonine-protein kinase PLK1	PLK1	Other	PLK1	>sp|P53350|PLK1_HUMAN Serine/threonine-protein kinase PLK1 OS=Homo sapiens GN=PLK1 PE=1 SV=1	3	8	8	8	6	5	4	6	5	5	7	5	6	5	4	6	5	5	7	5	6	5	4	6	5	5	7	5	15.4	15.4	15.4	68.254	603	603;58;105	0
					P53396;B4E3P0;K7EIE7	P53396;B4E3P0	43;32;5	43;32;5	43;32;5	ATP-citrate synthase	ACLY	#N/A	#N/A	>sp|P53396|ACLY_HUMAN ATP-citrate synthase OS=Homo sapiens GN=ACLY PE=1 SV=3;>tr|B4E3P0|B4E3P0_HUMAN ATP-citrate synthase OS=Homo sapiens GN=ACLY PE=2 SV=1	3	43	43	43	39	39	34	40	40	39	37	35	39	39	34	40	40	39	37	35	39	39	34	40	40	39	37	35	47.1	47.1	47.1	120.84	1101	1101;830;133	0
					P53618;E9PP73;E9PP63;E9PKQ1	P53618	24;10;4;4	24;10;4;4	24;10;4;4	Coatomer subunit beta	COPB1	#N/A	#N/A	>sp|P53618|COPB_HUMAN Coatomer subunit beta OS=Homo sapiens GN=COPB1 PE=1 SV=3	4	24	24	24	16	18	17	20	18	18	19	15	16	18	17	20	18	18	19	15	16	18	17	20	18	18	19	15	33.1	33.1	33.1	107.14	953	953;486;132;137	0
					P53621	P53621	4	4	4	Coatomer subunit alpha;Xenin;Proxenin	COPA	#N/A	#N/A	>sp|P53621|COPA_HUMAN Coatomer subunit alpha OS=Homo sapiens GN=COPA PE=1 SV=2	1	4	4	4	1	1	3	4	0	1	3	3	1	1	3	4	0	1	3	3	1	1	3	4	0	1	3	3	3.8	3.8	3.8	138.34	1224	1224	0
					P53779;H0Y9H3;A8MWW6;Q499Y8;D6RAU3;D6R9C1;D6RCB1;A8MPV1	P53779;H0Y9H3;A8MWW6;Q499Y8	12;11;10;9;2;1;1;1	2;2;2;2;0;0;0;0	2;2;2;2;0;0;0;0	Mitogen-activated protein kinase 10	MAPK10	CMGC	MK10	>sp|P53779|MK10_HUMAN Mitogen-activated protein kinase 10 OS=Homo sapiens GN=MAPK10 PE=1 SV=2;>tr|H0Y9H3|H0Y9H3_HUMAN Mitogen-activated protein kinase 10 (Fragment) OS=Homo sapiens GN=MAPK10 PE=4 SV=1;>tr|A8MWW6|A8MWW6_HUMAN MAPK10 protein OS=Homo sapiens	8	12	2	2	9	7	7	8	8	6	8	7	2	0	0	0	1	0	1	0	2	0	0	0	1	0	1	0	28.2	5	5	52.585	464	464;335;319;319;141;84;121;143	0.00096899
					P53999	P53999	2	2	2	Activated RNA polymerase II transcriptional coactivator p15	SUB1	#N/A	#N/A	>sp|P53999|TCP4_HUMAN Activated RNA polymerase II transcriptional coactivator p15 OS=Homo sapiens GN=SUB1 PE=1 SV=3	1	2	2	2	2	2	2	2	2	2	2	2	2	2	2	2	2	2	2	2	2	2	2	2	2	2	2	2	15.7	15.7	15.7	14.395	127	127	0
					P54136;F5H3T8	P54136;F5H3T8	5;4	5;4	5;4	Arginine--tRNA ligase, cytoplasmic	RARS	#N/A	#N/A	>sp|P54136|SYRC_HUMAN Arginine--tRNA ligase, cytoplasmic OS=Homo sapiens GN=RARS PE=1 SV=2;>tr|F5H3T8|F5H3T8_HUMAN Arginine--tRNA ligase, cytoplasmic OS=Homo sapiens GN=RARS PE=2 SV=1	2	5	5	5	4	3	1	2	4	3	4	2	4	3	1	2	4	3	4	2	4	3	1	2	4	3	4	2	7.6	7.6	7.6	75.378	660	660;454	0
					P54619;F8VYY9;F8W9D1;H0YIC9;F8VVA3;F8VZX1;H0YHF8;F8VPF5;F8VSL2;F8VRY2;F8VSH3;F8W046	P54619;F8VYY9;F8W9D1;H0YIC9	17;15;14;10;8;7;6;6;5;4;3;1	17;15;14;10;8;7;6;6;5;4;3;1	15;13;12;10;8;7;4;6;5;4;3;1	5-AMP-activated protein kinase subunit gamma-1	PRKAG1	#N/A	#N/A	>sp|P54619|AAKG1_HUMAN 5-AMP-activated protein kinase subunit gamma-1 OS=Homo sapiens GN=PRKAG1 PE=1 SV=1;>tr|F8VYY9|F8VYY9_HUMAN 5-AMP-activated protein kinase subunit gamma-1 OS=Homo sapiens GN=PRKAG1 PE=2 SV=1;>tr|F8W9D1|F8W9D1_HUMAN 5-AMP-activated	12	17	17	15	17	14	14	17	17	16	14	14	17	14	14	17	17	16	14	14	15	12	12	15	15	14	12	12	57.1	57.1	52	37.579	331	331;280;247;251;161;203;93;145;125;82;69;82	0
					P54646	P54646	10	6	6	5-AMP-activated protein kinase catalytic subunit alpha-2	PRKAA2	CAMK	AAPK2	>sp|P54646|AAPK2_HUMAN 5-AMP-activated protein kinase catalytic subunit alpha-2 OS=Homo sapiens GN=PRKAA2 PE=1 SV=2	1	10	6	6	10	6	7	9	10	10	8	7	6	3	4	6	6	6	4	4	6	3	4	6	6	6	4	4	24.8	14.7	14.7	62.319	552	552	0
					P54652	P54652	10	3	3	Heat shock-related 70 kDa protein 2	HSPA2	#N/A	#N/A	>sp|P54652|HSP72_HUMAN Heat shock-related 70 kDa protein 2 OS=Homo sapiens GN=HSPA2 PE=1 SV=1	1	10	3	3	10	10	9	10	9	10	9	10	3	3	2	3	2	3	2	3	3	3	2	3	2	3	2	3	18.2	5.9	5.9	70.02	639	639	0
					P54753	P54753	11	6	6	Ephrin type-B receptor 3	EPHB3	TK	EPHB3	>sp|P54753|EPHB3_HUMAN Ephrin type-B receptor 3 OS=Homo sapiens GN=EPHB3 PE=1 SV=2	1	11	6	6	8	8	8	9	10	9	8	8	4	4	5	4	5	4	4	5	4	4	5	4	5	4	4	5	13	7	7	110.33	998	998	0
					P54760;Q96L35;F8W9W0;F8VP57;P29322;P54756	P54760;Q96L35	15;14;2;2;2;2	13;12;1;1;1;1	10;9;1;1;1;1	Ephrin type-B receptor 4	EPHB4	TK	EPHB4	>sp|P54760|EPHB4_HUMAN Ephrin type-B receptor 4 OS=Homo sapiens GN=EPHB4 PE=1 SV=2;>tr|Q96L35|Q96L35_HUMAN EPH receptor B4, isoform CRA_b OS=Homo sapiens GN=EPHB4 PE=2 SV=1	6	15	13	10	13	14	9	15	15	15	12	11	11	12	7	13	13	13	10	9	9	10	6	10	10	10	8	8	17.6	15.7	11.6	108.27	987	987;935;874;1004;1005;1037	0
					P54802	P54802	3	3	3	Alpha-N-acetylglucosaminidase;Alpha-N-acetylglucosaminidase 82 kDa form;Alpha-N-acetylglucosaminidase 77 kDa form	NAGLU	#N/A	#N/A	>sp|P54802|ANAG_HUMAN Alpha-N-acetylglucosaminidase OS=Homo sapiens GN=NAGLU PE=1 SV=2	1	3	3	3	3	2	3	3	3	3	2	2	3	2	3	3	3	3	2	2	3	2	3	3	3	3	2	2	3.8	3.8	3.8	82.265	743	743	0
					P55060;B4DUC5	P55060;B4DUC5	31;21	31;21	31;21	Exportin-2	CSE1L	#N/A	#N/A	>sp|P55060|XPO2_HUMAN Exportin-2 OS=Homo sapiens GN=CSE1L PE=1 SV=3;>tr|B4DUC5|B4DUC5_HUMAN Exportin-2 OS=Homo sapiens GN=CSE1L PE=2 SV=1	2	31	31	31	29	25	26	30	27	27	27	24	29	25	26	30	27	27	27	24	29	25	26	30	27	27	27	24	39.6	39.6	39.6	110.42	971	971;754	0
					P55072;C9IZA5;C9JUP7	P55072	53;10;8	53;10;8	53;10;8	Transitional endoplasmic reticulum ATPase	VCP	#N/A	#N/A	>sp|P55072|TERA_HUMAN Transitional endoplasmic reticulum ATPase OS=Homo sapiens GN=VCP PE=1 SV=4	3	53	53	53	48	43	40	50	46	42	44	40	48	43	40	50	46	42	44	40	48	43	40	50	46	42	44	40	80.3	80.3	80.3	89.321	806	806;160;115	0
					P55263	P55263	6	6	6	Adenosine kinase	ADK	Metabolic	ADK	>sp|P55263|ADK_HUMAN Adenosine kinase OS=Homo sapiens GN=ADK PE=1 SV=2	1	6	6	6	5	5	5	6	6	6	6	6	5	5	5	6	6	6	6	6	5	5	5	6	6	6	6	6	14.6	14.6	14.6	40.545	362	362	0
					P55884;C9JZG1;C9JQN7	P55884;C9JZG1	9;6;2	9;6;2	9;6;2	Eukaryotic translation initiation factor 3 subunit B	EIF3B	#N/A	#N/A	>sp|P55884|EIF3B_HUMAN Eukaryotic translation initiation factor 3 subunit B OS=Homo sapiens GN=EIF3B PE=1 SV=3;>tr|C9JZG1|C9JZG1_HUMAN Eukaryotic translation initiation factor 3 subunit B (Fragment) OS=Homo sapiens GN=EIF3B PE=2 SV=1	3	9	9	9	6	3	3	7	7	7	7	7	6	3	3	7	7	7	7	7	6	3	3	7	7	7	7	7	13.8	13.8	13.8	92.48	814	814;302;153	0
					P57059	P57059	6	5	5	Serine/threonine-protein kinase SIK1	SIK1	CAMK	SIK1	>sp|P57059|SIK1_HUMAN Serine/threonine-protein kinase SIK1 OS=Homo sapiens GN=SIK1 PE=1 SV=2	1	6	5	5	5	3	4	5	5	4	4	3	4	2	3	4	4	3	3	2	4	2	3	4	4	3	3	2	5.6	4.6	4.6	84.901	783	783	0
					P59901	P59901	1	1	1	Leukocyte immunoglobulin-like receptor subfamily A member 4	LILRA4	#N/A	#N/A	>sp|P59901|LIRA4_HUMAN Leukocyte immunoglobulin-like receptor subfamily A member 4 OS=Homo sapiens GN=LILRA4 PE=1 SV=2	1	1	1	1	0	1	0	0	1	1	0	0	0	1	0	0	1	1	0	0	0	1	0	0	1	1	0	0	2.2	2.2	2.2	55.164	499	499	1
					P60174	P60174	8	8	8	Triosephosphate isomerase	TPI1	#N/A	#N/A	>sp|P60174|TPIS_HUMAN Triosephosphate isomerase OS=Homo sapiens GN=TPI1 PE=1 SV=3	1	8	8	8	7	5	5	4	5	5	5	5	7	5	5	4	5	5	5	5	7	5	5	4	5	5	5	5	33.9	33.9	33.9	30.791	286	286	0
					P60228;E5RGA2;H0YBR5;E5RIT4;H0YAW4;E5RHS5	P60228;E5RGA2;H0YBR5	8;6;4;3;3;2	8;6;4;3;3;2	8;6;4;3;3;2	Eukaryotic translation initiation factor 3 subunit E	EIF3E	#N/A	#N/A	>sp|P60228|EIF3E_HUMAN Eukaryotic translation initiation factor 3 subunit E OS=Homo sapiens GN=EIF3E PE=1 SV=1;>tr|E5RGA2|E5RGA2_HUMAN Eukaryotic translation initiation factor 3 subunit E OS=Homo sapiens GN=EIF3E PE=2 SV=1;>tr|H0YBR5|H0YBR5_HUMAN Eukaryoti	6	8	8	8	7	7	6	7	5	6	5	4	7	7	6	7	5	6	5	4	7	7	6	7	5	6	5	4	18.4	18.4	18.4	52.22	445	445;352;171;75;156;226	0
					P60468	P60468	1	1	1	Protein transport protein Sec61 subunit beta	SEC61B	#N/A	#N/A	>sp|P60468|SC61B_HUMAN Protein transport protein Sec61 subunit beta OS=Homo sapiens GN=SEC61B PE=1 SV=2	1	1	1	1	1	1	1	1	1	1	1	0	1	1	1	1	1	1	1	0	1	1	1	1	1	1	1	0	15.6	15.6	15.6	9.9743	96	96	0
					P60709;G5E9R0;E7EVS6;C9JTX5;C9JZR7;C9JUM1;Q6S8J3;A5A3E0;P0CG38;Q9BYX7;P0CG39	P60709;G5E9R0;E7EVS6	12;6;6;5;5;4;4;4;3;2;2	12;6;6;5;5;4;4;4;3;2;2	1;1;1;1;1;0;0;0;0;0;0	Actin, cytoplasmic 1;Actin, cytoplasmic 1, N-terminally processed	ACTB	#N/A	#N/A	>sp|P60709|ACTB_HUMAN Actin, cytoplasmic 1 OS=Homo sapiens GN=ACTB PE=1 SV=1;>tr|G5E9R0|G5E9R0_HUMAN Actin, cytoplasmic 2 OS=Homo sapiens GN=ACTB PE=2 SV=1;>tr|E7EVS6|E7EVS6_HUMAN Actin, cytoplasmic 2 (Fragment) OS=Homo sapiens GN=ACTB PE=2 SV=1	11	12	12	1	11	11	12	10	10	12	10	10	11	11	12	10	10	12	10	10	1	1	1	1	1	1	1	1	41.3	41.3	4.5	41.736	375	375;125;164;80;103;99;1075;1075;1075;375;1038	0
					P60842;J3KT12;J3QR64;J3KTB5;J3QL43;J3QS69;E7EQG2;Q14240;J3KSZ0;J3KTN0;Q9NZE6;J3QL52	P60842;J3KT12;J3QR64;J3KTB5;J3QL43;J3QS69;E7EQG2;Q14240	8;6;5;5;5;5;4;4;3;2;2;1	8;6;5;5;5;5;4;4;3;2;2;1	4;2;1;1;1;1;1;1;2;1;1;1	Eukaryotic initiation factor 4A-I;Eukaryotic initiation factor 4A-II	EIF4A1;EIF4A2	#N/A	#N/A	>sp|P60842|IF4A1_HUMAN Eukaryotic initiation factor 4A-I OS=Homo sapiens GN=EIF4A1 PE=1 SV=1;>tr|J3KT12|J3KT12_HUMAN Eukaryotic initiation factor 4A-I OS=Homo sapiens GN=EIF4A1 PE=2 SV=1;>tr|J3QR64|J3QR64_HUMAN Eukaryotic initiation factor 4A-I (Fragment)	12	8	8	4	6	5	5	7	3	4	5	7	6	5	5	7	3	4	5	7	4	4	3	4	2	3	3	4	24.9	24.9	13.3	46.153	406	406;341;214;257;271;300;362;407;230;117;312;68	0
					P60866;E5RIP1;E5RJX2;G3XAN0	P60866;E5RIP1;E5RJX2;G3XAN0	2;1;1;1	2;1;1;1	2;1;1;1	40S ribosomal protein S20	RPS20	#N/A	#N/A	>sp|P60866|RS20_HUMAN 40S ribosomal protein S20 OS=Homo sapiens GN=RPS20 PE=1 SV=1;>tr|E5RIP1|E5RIP1_HUMAN 40S ribosomal protein S20 OS=Homo sapiens GN=RPS20 PE=2 SV=1;>tr|E5RJX2|E5RJX2_HUMAN 40S ribosomal protein S20 OS=Homo sapiens GN=RPS20 PE=2 SV=1;>tr	4	2	2	2	1	2	2	2	2	2	2	2	1	2	2	2	2	2	2	2	1	2	2	2	2	2	2	2	19.3	19.3	19.3	13.373	119	119;46;61;64	0
					R4GMT0;P61163;F5H3I4;B4DXP9	R4GMT0;P61163;F5H3I4;B4DXP9	3;3;2;2	3;3;2;2	3;3;2;2	Alpha-centractin	ACTR1A	#N/A	#N/A	>tr|R4GMT0|R4GMT0_HUMAN Alpha-centractin OS=Homo sapiens GN=ACTR1A PE=3 SV=1;>sp|P61163|ACTZ_HUMAN Alpha-centractin OS=Homo sapiens GN=ACTR1A PE=1 SV=1;>tr|F5H3I4|F5H3I4_HUMAN Alpha-centractin OS=Homo sapiens GN=ACTR1A PE=2 SV=1;>tr|B4DXP9|B4DXP9_HUMAN Alp	4	3	3	3	3	0	0	2	2	3	0	0	3	0	0	2	2	3	0	0	3	0	0	2	2	3	0	0	18.4	18.4	18.4	37.433	332	332;376;302;329	0
					P84077;P61204;B7ZB63;F5H423;F5H0C7;C9JPM4;F5H1V1;F5H6T5;F8WCJ5;F8WDB3;H0YGG7	P84077;P61204;B7ZB63;F5H423;F5H0C7;C9JPM4	4;4;3;3;2;2;1;1;1;1;1	4;4;3;3;2;2;1;1;1;1;1	2;2;2;1;0;0;0;0;0;0;1	ADP-ribosylation factor 1;ADP-ribosylation factor 3	ARF1;ARF3;ARF4	#N/A	#N/A	>sp|P84077|ARF1_HUMAN ADP-ribosylation factor 1 OS=Homo sapiens GN=ARF1 PE=1 SV=2;>sp|P61204|ARF3_HUMAN ADP-ribosylation factor 3 OS=Homo sapiens GN=ARF3 PE=1 SV=2;>tr|B7ZB63|B7ZB63_HUMAN ADP-ribosylation factor 3 OS=Homo sapiens GN=ARF3 PE=2 SV=1;>tr|F5H4	11	4	4	2	4	3	3	4	3	2	2	3	4	3	3	4	3	2	2	3	2	2	2	2	2	2	2	2	30.4	30.4	12.7	20.697	181	181;181;144;210;102;127;40;50;56;59;62	0
					P61247;F5H4F9;E9PFI5;H0Y9Y4;D6RG13;D6RAT0;D6R9B6;H0Y8L7;D6RB09;D6RED7;D6RAS7;D6RGE0;D6RI02	P61247;F5H4F9;E9PFI5;H0Y9Y4;D6RG13;D6RAT0;D6R9B6;H0Y8L7;D6RB09	6;5;5;5;5;5;4;4;4;2;2;1;1	6;5;5;5;5;5;4;4;4;2;2;1;1	6;5;5;5;5;5;4;4;4;2;2;1;1	40S ribosomal protein S3a	RPS3A	#N/A	#N/A	>sp|P61247|RS3A_HUMAN 40S ribosomal protein S3a OS=Homo sapiens GN=RPS3A PE=1 SV=2;>tr|F5H4F9|F5H4F9_HUMAN 40S ribosomal protein S3a OS=Homo sapiens GN=RPS3A PE=2 SV=1;>tr|E9PFI5|E9PFI5_HUMAN 40S ribosomal protein S3a OS=Homo sapiens GN=RPS3A PE=2 SV=1;>tr	13	6	6	6	3	4	4	6	3	4	4	6	3	4	4	6	3	4	4	6	3	4	4	6	3	4	4	6	19.7	19.7	19.7	29.945	264	264;175;205;208;223;227;145;190;194;101;125;65;95	0
[truncated: 476 more rows]
[truncated: 62 more columns]

## Sheet: Kinase all (duplicates removed)
Protein IDs	Majority protein IDs	Peptide counts (all)	Peptide counts (razor+unique)	Peptide counts (unique)	Protein names	Gene names	Family	Kinase	Fasta headers	Number of proteins	Peptides	Razor + unique peptides	Unique peptides	Peptides SC4-1	Peptides SC4-2	Peptides SC4-3	Peptides SC4-4	Peptides SC4-5	Peptides SC4-6	Peptides SC4-7	Peptides SC4-8	Razor + unique peptides SC4-1	Razor + unique peptides SC4-2	Razor + unique peptides SC4-3	Razor + unique peptides SC4-4	Razor + unique peptides SC4-5	Razor + unique peptides SC4-6	Razor + unique peptides SC4-7	Razor + unique peptides SC4-8	Unique peptides SC4-1	Unique peptides SC4-2	Unique peptides SC4-3	Unique peptides SC4-4	Unique peptides SC4-5	Unique peptides SC4-6	Unique peptides SC4-7	Unique peptides SC4-8	Sequence coverage [%]	Unique + razor sequence coverage [%]	Unique sequence coverage [%]	Mol. weight [kDa]	Sequence length	Sequence lengths	Q-value	Identification type SC4-1	Identification type SC4-2	Identification type SC4-3	Identification type SC4-4	Identification type SC4-5
[truncated: 271 more rows]
[truncated: 57 more columns]

[truncated: 3 more sheets: Kinase and intensity, kinase and LFQ Time courses, Combined ]
